# Supplementary material for: Synthesis and crystal structures of 2-(ferrocenyl­carbon­yl)benzoic acid and 3-ferrocenylphthalide
Source: Acta Crystallogr E Crystallogr Commun. 2020 Jun 30;76(Pt 7):1163–7. doi: 10.1107/S2056989020008452 (PMC7336771; doi:10.1107/S2056989020008452)
Supplement: Supplementary file 1 [file e-76-01163-sup1.cif]

##############################################################################
#                                                                            #
# This CIF contains the data in a paper accepted for publication in          #
# Acta Crystallographica Section E. It conforms to the requirements of       #
# Notes for Authors for Acta Crystallographica Section E, and has been       #
# peer reviewed under the auspices of the IUCr Commission on Journals.       #
#                                                                            #
# Full details of the Crystallographic Information File format               #
# are given in the paper "The Crystallographic Information File (CIF):       #
# a New Standard Archive File for Crystallography" by S. R. Hall, F. H.      #
# Allen and I. D. Brown [Acta Cryst. (1991), A47, 655-685].                  #
#                                                                            #
# The current version of the core CIF dictionary is obtainable from          #
# ftp://ftp.iucr.org/pub/cif_core.dic.                                       #
#                                                                            #
# Software is freely available for graphical display of the structure(s)     #
# in this CIF. For information consult the CIF software page                 #
# http://www.iucr.org/resources/cif/software.                                #
#                                                                            #
# This file may be used for bona fide research purposes within the           #
# scientific community so long as proper attribution is given to the journal # 
# article from which it was obtained.                                        #
#                                                                            #
##############################################################################
data_1
_audit_creation_method     'SHELXL-2014/7'
_journal_date_recd_electronic     2020-05-28
_journal_date_accepted     2020-06-23
_journal_name_full     'Acta Crystallographica, Section E'
_journal_year     2020
_journal_volume     76
_journal_issue      7
_journal_page_first     1163
_journal_page_last     1167
_journal_paper_category     GM
_journal_paper_doi     10.1107/S2056989020008452
_journal_coeditor_code     ZL2783
_publ_contact_author_name     'Uttam Pokharel'
_publ_contact_author_address
;
Department of Chemistry & Physical Sciences, Nicholls State University,
Thibodaux, Louisiana 70301, USA
;
_publ_contact_author_email     'uttam.pokharel@nicholls.edu'
_publ_contact_author_fax     ?
_publ_contact_author_phone     '9854484504'
_publ_section_title
;
Synthesis and crystal structures of 2-(ferrocenylcarbonyl)benzoic acid and
3-ferrocenylphthalide
;
loop_
    _publ_author_name
    _publ_author_footnote
    _publ_author_address
    'Pokharel, Uttam R.'
;
;
;
Department of Chemistry & Physical Sciences, Nicholls State University,
Thibodaux, Louisiana 70301, USA
;
    'Bergeron, Jonathan T.' .
;
Department of Chemistry & Physical Sciences, Nicholls State University,
Thibodaux, Louisiana 70301, USA
;
    'Fronczek, Frank R.' .
;
Department of Chemistry, Louisiana State University, Baton Rouge,
Louisiana
 70803, USA
;
_publ_section_synopsis
;
2-Ferrocenylcarbonylbenzoic acid (C~18~H~14~FeO~3~) was synthesized from the
Friedel--Crafts acylation of ferrocene with phthalic anhydride, and the
product was reduced to 3-ferrocenylphthalide (C~18~H~14~FeO~2~) using Zn(Cu)
in aqueous sodium hydroxide. Both compounds were characterized using IR, NMR,
and single-crystal X-ray analysis.
;
_chemical_name_systematic
;
2-(Ferrocenylcarbonyl)benzoic acid
;
_chemical_name_common     ?
_chemical_formula_moiety     'C18 H14 Fe O3'
_chemical_formula_sum     'C18 H14 Fe O3'
_chemical_formula_iupac     '[Fe (C5 H5) (C13 H9 O3)]'
_chemical_formula_weight     334.14
_chemical_melting_point     ?
_space_group_crystal_system     monoclinic
_space_group_name_H-M_alt     'P 21/c'
_space_group_name_Hall     '-P 2ybc'
loop_
    _space_group_symop_operation_xyz
    'x, y, z'
    '-x, y+1/2, -z+1/2'
    '-x, -y, -z'
    'x, -y-1/2, z-1/2'
_cell_length_a     17.1332(13)
_cell_length_b     7.4478(5)
_cell_length_c     11.0345(8)
_cell_angle_alpha     90
_cell_angle_beta     105.758(4)
_cell_angle_gamma     90
_cell_volume     1355.13(17)
_cell_formula_units_Z     4
_cell_measurement_reflns_used     7843
_cell_measurement_theta_min     2.47
_cell_measurement_theta_max     31.99
_cell_measurement_temperature     110.0(5)
_exptl_crystal_description     'plate'
_exptl_crystal_colour     'yellow-orange'
_exptl_crystal_size_max     0.250
_exptl_crystal_size_mid     0.120
_exptl_crystal_size_min     0.050
_exptl_crystal_density_diffrn     1.638
_exptl_crystal_density_meas     ?
_exptl_crystal_density_method     ?
_exptl_crystal_F_000     688
_exptl_absorpt_coefficient_mu     1.123
_exptl_absorpt_correction_type     multi-scan
_exptl_absorpt_process_details
;
(SADABS; Krause <i>et al.</i>, 2015)
;
_exptl_absorpt_correction_T_min     0.891
_exptl_absorpt_correction_T_max     0.946
_diffrn_ambient_temperature     110.0(5)
_diffrn_radiation_type     MoK\a
_diffrn_radiation_wavelength     0.71073
_diffrn_radiation_source     'fine-focus sealed tube'
_diffrn_radiation_monochromator     'TRIUMPH curved graphite'
_diffrn_measurement_device_type     'Bruker Kappa APEXII DUO CCD'
_diffrn_measurement_method     '\f and \w scans'
_diffrn_detector_area_resol_mean     ?
_diffrn_reflns_number     25434
_diffrn_reflns_av_R_equivalents     0.0367
_diffrn_reflns_av_unetI/netI     0.0314
_diffrn_reflns_theta_min     1.235
_diffrn_reflns_theta_max     32.109
_diffrn_reflns_theta_full     25.000
_diffrn_measured_fraction_theta_max     0.999
_diffrn_measured_fraction_theta_full     1.000
_diffrn_reflns_limit_h_min     -25
_diffrn_reflns_limit_h_max     25
_diffrn_reflns_limit_k_min     -11
_diffrn_reflns_limit_k_max     11
_diffrn_reflns_limit_l_min     -16
_diffrn_reflns_limit_l_max     16
_refine_special_details     ?
_reflns_number_total     4737
_reflns_number_gt     3834
_reflns_threshold_expression     'I > 2\s(I)'
_refine_ls_structure_factor_coef     Fsqd
_refine_ls_matrix_type     full
_refine_ls_R_factor_all     0.0469
_refine_ls_R_factor_gt     0.0326
_refine_ls_wR_factor_gt     0.0764
_refine_ls_wR_factor_ref     0.0822
_refine_ls_goodness_of_fit_ref     1.041
_refine_ls_restrained_S_all     1.042
_refine_ls_number_reflns     4737
_refine_ls_number_parameters     202
_refine_ls_number_restraints     1
_refine_ls_hydrogen_treatment     mixed
_refine_ls_weighting_scheme     calc
_refine_ls_weighting_details
              'w=1/[\s^2^(Fo^2^)+(0.0391P)^2^+0.6785P] where P=(Fo^2^+2Fc^2^)/3'
_atom_sites_solution_hydrogens     mixed
_atom_sites_solution_primary     direct
_atom_sites_solution_secondary     difmap
_refine_ls_shift/su_max     0.000
_refine_ls_shift/su_mean     0.000
_refine_diff_density_max     0.552
_refine_diff_density_min     -0.284
_refine_ls_extinction_method     none
_refine_ls_extinction_coef     .
loop_
    _atom_type_symbol
    _atom_type_description
    _atom_type_scat_dispersion_real
    _atom_type_scat_dispersion_imag
    _atom_type_scat_source
    'C' 'C' 0.0033 0.0016
                         'International Tables Vol C Tables 4.2.6.8 and 6.1.1.4'
    'H' 'H' 0.0000 0.0000
                         'International Tables Vol C Tables 4.2.6.8 and 6.1.1.4'
    'O' 'O' 0.0106 0.0060
                         'International Tables Vol C Tables 4.2.6.8 and 6.1.1.4'
    'Fe' 'Fe' 0.3463 0.8444
                         'International Tables Vol C Tables 4.2.6.8 and 6.1.1.4'
_computing_data_collection
;
APEX3 (Bruker, 2016)
;
_computing_cell_refinement
;
SAINT (Bruker, 2016)
;
_computing_data_reduction
;
SAINT (Bruker, 2016)
;
_computing_structure_solution
;
SHELXS97 (Sheldrick, 2008)
;
_computing_structure_refinement
;
<i>SHELXL2014/7</i> (Sheldrick, 2015)
;
_computing_molecular_graphics
;
Mercury (Macrae <i>et al.</i>, 2020)
;
_computing_publication_material
;
publCIF (Westrip, 2010)
;
loop_
    _atom_site_type_symbol
    _atom_site_label
    _atom_site_fract_x
    _atom_site_fract_y
    _atom_site_fract_z
    _atom_site_U_iso_or_equiv
    _atom_site_adp_type
    _atom_site_calc_flag
    _atom_site_occupancy
    _atom_site_disorder_assembly
    _atom_site_disorder_group
    Fe Fe1 0.35842(2) 0.21980(3) 0.79339(2) 0.01110(6) Uani d 1 . .
    O O1 0.16447(6) 0.39240(15) 0.82421(10) 0.0166(2) Uani d 1 . .
    O O2 0.07156(6) 0.12073(14) 0.59281(9) 0.0148(2) Uani d 1 . .
    O O3 0.00212(6) 0.18223(15) 0.39475(10) 0.0156(2) Uani d 1 . .
    H H3O -0.0206(12) 0.089(2) 0.4037(19) 0.023 Uiso d 1 . .
    C C1 0.23630(8) 0.18631(19) 0.73350(13) 0.0112(2) Uani d 1 . .
    C C2 0.26963(8) 0.0784(2) 0.84282(13) 0.0139(3) Uani d 1 . .
    H H2 0.2556 0.0867 0.9249 0.017 Uiso calc 1 . .
    C C3 0.32643(8) -0.0411(2) 0.81410(14) 0.0162(3) Uani d 1 . .
    H H3A 0.3600 -0.1311 0.8730 0.019 Uiso calc 1 . .
    C C4 0.32878(8) -0.0089(2) 0.68811(14) 0.0155(3) Uani d 1 . .
    H H4 0.3640 -0.0727 0.6431 0.019 Uiso calc 1 . .
    C C5 0.27296(8) 0.1310(2) 0.63776(13) 0.0133(3) Uani d 1 . .
    H H5 0.2618 0.1824 0.5510 0.016 Uiso calc 1 . .
    C C6 0.37747(9) 0.4747(2) 0.85968(17) 0.0226(3) Uani d 1 . .
    H H6 0.3348 0.5605 0.8700 0.027 Uiso calc 1 . .
    C C7 0.42094(9) 0.3531(2) 0.95154(15) 0.0201(3) Uani d 1 . .
    H H7 0.4140 0.3368 1.0380 0.024 Uiso calc 1 . .
    C C8 0.47552(9) 0.2566(2) 0.89958(15) 0.0194(3) Uani d 1 . .
    H H8 0.5135 0.1600 0.9429 0.023 Uiso calc 1 . .
    C C9 0.46628(9) 0.3191(2) 0.77533(16) 0.0232(3) Uani d 1 . .
    H H9 0.4966 0.2752 0.7155 0.028 Uiso calc 1 . .
    C C10 0.40535(10) 0.4548(2) 0.75049(17) 0.0252(4) Uani d 1 . .
    H H10 0.3856 0.5238 0.6702 0.030 Uiso calc 1 . .
    C C11 0.18211(8) 0.3415(2) 0.73014(13) 0.0113(2) Uani d 1 . .
    C C12 0.15537(7) 0.45069(19) 0.61065(12) 0.0105(2) Uani d 1 . .
    C C13 0.09795(7) 0.39345(19) 0.50127(13) 0.0109(2) Uani d 1 . .
    C C14 0.07597(8) 0.5053(2) 0.39646(13) 0.0127(3) Uani d 1 . .
    H H14 0.0369 0.4658 0.3226 0.015 Uiso calc 1 . .
    C C15 0.11056(8) 0.6736(2) 0.39890(13) 0.0143(3) Uani d 1 . .
    H H15 0.0959 0.7489 0.3267 0.017 Uiso calc 1 . .
    C C16 0.16672(8) 0.7316(2) 0.50722(14) 0.0153(3) Uani d 1 . .
    H H16 0.1905 0.8472 0.5096 0.018 Uiso calc 1 . .
    C C17 0.18832(8) 0.6210(2) 0.61246(13) 0.0141(3) Uani d 1 . .
    H H17 0.2263 0.6628 0.6868 0.017 Uiso calc 1 . .
    C C18 0.05658(7) 0.2189(2) 0.50034(13) 0.0113(2) Uani d 1 . .
loop_
    _atom_site_aniso_label
    _atom_site_aniso_U_11
    _atom_site_aniso_U_22
    _atom_site_aniso_U_33
    _atom_site_aniso_U_12
    _atom_site_aniso_U_13
    _atom_site_aniso_U_23
    Fe1 0.00902(9) 0.01024(10) 0.01257(10) -0.00193(7) 0.00041(6) -0.00021(7)
    O1 0.0193(5) 0.0185(5) 0.0126(5) 0.0008(4) 0.0055(4) -0.0015(4)
    O2 0.0141(4) 0.0142(5) 0.0132(5) -0.0044(4) -0.0012(3) 0.0016(4)
    O3 0.0164(4) 0.0157(5) 0.0118(5) -0.0078(4) -0.0012(4) 0.0005(4)
    C1 0.0097(5) 0.0104(6) 0.0120(6) -0.0019(4) 0.0003(4) 0.0001(5)
    C2 0.0131(5) 0.0125(7) 0.0145(6) -0.0031(5) 0.0009(5) 0.0014(5)
    C3 0.0149(6) 0.0106(7) 0.0203(7) -0.0011(5) 0.0000(5) 0.0023(5)
    C4 0.0142(6) 0.0124(7) 0.0181(7) -0.0002(5) 0.0013(5) -0.0035(5)
    C5 0.0124(5) 0.0130(7) 0.0126(6) -0.0007(5) 0.0002(5) -0.0009(5)
    C6 0.0170(6) 0.0136(7) 0.0336(9) -0.0042(5) 0.0005(6) -0.0048(6)
    C7 0.0157(6) 0.0235(8) 0.0184(7) -0.0054(6) 0.0003(5) -0.0070(6)
    C8 0.0109(5) 0.0215(8) 0.0222(7) -0.0019(5) -0.0018(5) -0.0032(6)
    C9 0.0142(6) 0.0303(9) 0.0252(8) -0.0091(6) 0.0053(6) -0.0026(7)
    C10 0.0218(7) 0.0196(8) 0.0302(9) -0.0108(6) 0.0002(6) 0.0072(7)
    C11 0.0094(5) 0.0114(6) 0.0122(6) -0.0033(4) 0.0013(4) -0.0011(5)
    C12 0.0093(5) 0.0106(6) 0.0113(6) 0.0007(4) 0.0022(4) -0.0004(5)
    C13 0.0095(5) 0.0108(6) 0.0122(6) -0.0006(4) 0.0025(4) -0.0012(5)
    C14 0.0124(5) 0.0143(7) 0.0105(6) -0.0003(5) 0.0013(4) -0.0004(5)
    C15 0.0146(6) 0.0136(7) 0.0140(6) 0.0006(5) 0.0027(5) 0.0030(5)
    C16 0.0160(6) 0.0106(6) 0.0180(7) -0.0016(5) 0.0024(5) 0.0013(5)
    C17 0.0150(6) 0.0119(7) 0.0133(6) -0.0014(5) 0.0002(5) -0.0016(5)
    C18 0.0091(5) 0.0127(6) 0.0118(6) -0.0015(5) 0.0022(4) -0.0022(5)
_geom_special_details
;
 All esds (except the esd in the dihedral angle between two l.s. planes)
 are estimated using the full covariance matrix.  The cell esds are taken
 into account individually in the estimation of esds in distances, angles
 and torsion angles; correlations between esds in cell parameters are only
 used when they are defined by crystal symmetry.  An approximate (isotropic)
 treatment of cell esds is used for estimating esds involving l.s. planes.
;
loop_
    _geom_bond_atom_site_label_1
    _geom_bond_atom_site_label_2
    _geom_bond_site_symmetry_2
    _geom_bond_distance
    _geom_bond_publ_flag
    Fe1 C6 . 2.0287(17) ?
    Fe1 C1 . 2.0311(13) ?
    Fe1 C10 . 2.0351(16) ?
    Fe1 C7 . 2.0403(15) ?
    Fe1 C5 . 2.0409(13) ?
    Fe1 C2 . 2.0424(14) ?
    Fe1 C4 . 2.0468(15) ?
    Fe1 C8 . 2.0485(14) ?
    Fe1 C3 . 2.0485(15) ?
    Fe1 C9 . 2.0498(15) ?
    O1 C11 . 1.2179(17) ?
    O2 C18 . 1.2243(17) ?
    O3 C18 . 1.3085(16) ?
    O3 H3O . 0.816(15) ?
    C1 C5 . 1.429(2) ?
    C1 C2 . 1.4328(19) ?
    C1 C11 . 1.476(2) ?
    C2 C3 . 1.417(2) ?
    C2 H2 . 1.0000 ?
    C3 C4 . 1.422(2) ?
    C3 H3A . 1.0000 ?
    C4 C5 . 1.421(2) ?
    C4 H4 . 1.0000 ?
    C5 H5 . 1.0000 ?
    C6 C7 . 1.412(2) ?
    C6 C10 . 1.419(3) ?
    C6 H6 . 1.0000 ?
    C7 C8 . 1.418(2) ?
    C7 H7 . 1.0000 ?
    C8 C9 . 1.415(2) ?
    C8 H8 . 1.0000 ?
    C9 C10 . 1.425(2) ?
    C9 H9 . 1.0000 ?
    C10 H10 . 1.0000 ?
    C11 C12 . 1.5107(19) ?
    C12 C17 . 1.387(2) ?
    C12 C13 . 1.4005(18) ?
    C13 C14 . 1.3918(19) ?
    C13 C18 . 1.4797(19) ?
    C14 C15 . 1.383(2) ?
    C14 H14 . 0.9500 ?
    C15 C16 . 1.384(2) ?
    C15 H15 . 0.9500 ?
    C16 C17 . 1.389(2) ?
    C16 H16 . 0.9500 ?
    C17 H17 . 0.9500 ?
loop_
    _geom_angle_atom_site_label_1
    _geom_angle_atom_site_label_2
    _geom_angle_atom_site_label_3
    _geom_angle_site_symmetry_1
    _geom_angle_site_symmetry_3
    _geom_angle
    _geom_angle_publ_flag
    C6 Fe1 C1 . . 106.43(6) ?
    C6 Fe1 C10 . . 40.88(7) ?
    C1 Fe1 C10 . . 117.84(6) ?
    C6 Fe1 C7 . . 40.60(7) ?
    C1 Fe1 C7 . . 126.38(6) ?
    C10 Fe1 C7 . . 68.39(7) ?
    C6 Fe1 C5 . . 127.97(6) ?
    C1 Fe1 C5 . . 41.08(5) ?
    C10 Fe1 C5 . . 108.76(6) ?
    C7 Fe1 C5 . . 165.35(6) ?
    C6 Fe1 C2 . . 116.41(7) ?
    C1 Fe1 C2 . . 41.19(5) ?
    C10 Fe1 C2 . . 151.12(7) ?
    C7 Fe1 C2 . . 106.17(6) ?
    C5 Fe1 C2 . . 68.98(6) ?
    C6 Fe1 C4 . . 166.99(7) ?
    C1 Fe1 C4 . . 68.79(6) ?
    C10 Fe1 C4 . . 129.55(7) ?
    C7 Fe1 C4 . . 151.90(6) ?
    C5 Fe1 C4 . . 40.70(6) ?
    C2 Fe1 C4 . . 68.56(6) ?
    C6 Fe1 C8 . . 68.40(6) ?
    C1 Fe1 C8 . . 164.76(6) ?
    C10 Fe1 C8 . . 68.32(7) ?
    C7 Fe1 C8 . . 40.59(6) ?
    C5 Fe1 C8 . . 153.14(6) ?
    C2 Fe1 C8 . . 126.94(6) ?
    C4 Fe1 C8 . . 119.31(6) ?
    C6 Fe1 C3 . . 150.36(7) ?
    C1 Fe1 C3 . . 68.69(6) ?
    C10 Fe1 C3 . . 167.54(7) ?
    C7 Fe1 C3 . . 117.40(7) ?
    C5 Fe1 C3 . . 68.52(6) ?
    C2 Fe1 C3 . . 40.52(6) ?
    C4 Fe1 C3 . . 40.64(6) ?
    C8 Fe1 C3 . . 108.25(6) ?
    C6 Fe1 C9 . . 68.68(7) ?
    C1 Fe1 C9 . . 152.73(6) ?
    C10 Fe1 C9 . . 40.84(7) ?
    C7 Fe1 C9 . . 68.28(7) ?
    C5 Fe1 C9 . . 119.66(6) ?
    C2 Fe1 C9 . . 165.59(6) ?
    C4 Fe1 C9 . . 109.66(7) ?
    C8 Fe1 C9 . . 40.41(7) ?
    C3 Fe1 C9 . . 128.95(7) ?
    C18 O3 H3O . . 108.5(14) ?
    C5 C1 C2 . . 107.82(12) ?
    C5 C1 C11 . . 127.38(13) ?
    C2 C1 C11 . . 124.35(12) ?
    C5 C1 Fe1 . . 69.83(7) ?
    C2 C1 Fe1 . . 69.83(7) ?
    C11 C1 Fe1 . . 119.82(9) ?
    C3 C2 C1 . . 107.75(12) ?
    C3 C2 Fe1 . . 69.97(8) ?
    C1 C2 Fe1 . . 68.99(8) ?
    C3 C2 H2 . . 126.1 ?
    C1 C2 H2 . . 126.1 ?
    Fe1 C2 H2 . . 126.1 ?
    C2 C3 C4 . . 108.45(13) ?
    C2 C3 Fe1 . . 69.50(8) ?
    C4 C3 Fe1 . . 69.62(9) ?
    C2 C3 H3A . . 125.8 ?
    C4 C3 H3A . . 125.8 ?
    Fe1 C3 H3A . . 125.8 ?
    C5 C4 C3 . . 108.11(13) ?
    C5 C4 Fe1 . . 69.43(8) ?
    C3 C4 Fe1 . . 69.75(8) ?
    C5 C4 H4 . . 125.9 ?
    C3 C4 H4 . . 125.9 ?
    Fe1 C4 H4 . . 125.9 ?
    C4 C5 C1 . . 107.86(13) ?
    C4 C5 Fe1 . . 69.88(8) ?
    C1 C5 Fe1 . . 69.10(8) ?
    C4 C5 H5 . . 126.1 ?
    C1 C5 H5 . . 126.1 ?
    Fe1 C5 H5 . . 126.1 ?
    C7 C6 C10 . . 108.02(15) ?
    C7 C6 Fe1 . . 70.14(9) ?
    C10 C6 Fe1 . . 69.80(10) ?
    C7 C6 H6 . . 126.0 ?
    C10 C6 H6 . . 126.0 ?
    Fe1 C6 H6 . . 126.0 ?
    C6 C7 C8 . . 108.18(15) ?
    C6 C7 Fe1 . . 69.26(9) ?
    C8 C7 Fe1 . . 70.02(9) ?
    C6 C7 H7 . . 125.9 ?
    C8 C7 H7 . . 125.9 ?
    Fe1 C7 H7 . . 125.9 ?
    C9 C8 C7 . . 108.21(15) ?
    C9 C8 Fe1 . . 69.85(8) ?
    C7 C8 Fe1 . . 69.40(8) ?
    C9 C8 H8 . . 125.9 ?
    C7 C8 H8 . . 125.9 ?
    Fe1 C8 H8 . . 125.9 ?
    C8 C9 C10 . . 107.64(15) ?
    C8 C9 Fe1 . . 69.74(9) ?
    C10 C9 Fe1 . . 69.02(9) ?
    C8 C9 H9 . . 126.2 ?
    C10 C9 H9 . . 126.2 ?
    Fe1 C9 H9 . . 126.2 ?
    C6 C10 C9 . . 107.96(15) ?
    C6 C10 Fe1 . . 69.32(9) ?
    C9 C10 Fe1 . . 70.14(9) ?
    C6 C10 H10 . . 126.0 ?
    C9 C10 H10 . . 126.0 ?
    Fe1 C10 H10 . . 126.0 ?
    O1 C11 C1 . . 121.49(13) ?
    O1 C11 C12 . . 119.31(13) ?
    C1 C11 C12 . . 118.88(12) ?
    C17 C12 C13 . . 118.61(13) ?
    C17 C12 C11 . . 117.03(12) ?
    C13 C12 C11 . . 124.32(12) ?
    C14 C13 C12 . . 120.14(13) ?
    C14 C13 C18 . . 119.96(12) ?
    C12 C13 C18 . . 119.77(12) ?
    C15 C14 C13 . . 120.56(12) ?
    C15 C14 H14 . . 119.7 ?
    C13 C14 H14 . . 119.7 ?
    C14 C15 C16 . . 119.54(13) ?
    C14 C15 H15 . . 120.2 ?
    C16 C15 H15 . . 120.2 ?
    C15 C16 C17 . . 120.11(14) ?
    C15 C16 H16 . . 119.9 ?
    C17 C16 H16 . . 119.9 ?
    C12 C17 C16 . . 121.02(13) ?
    C12 C17 H17 . . 119.5 ?
    C16 C17 H17 . . 119.5 ?
    O2 C18 O3 . . 123.72(13) ?
    O2 C18 C13 . . 121.82(12) ?
    O3 C18 C13 . . 114.44(12) ?
loop_
    _geom_torsion_atom_site_label_1
    _geom_torsion_atom_site_label_2
    _geom_torsion_atom_site_label_3
    _geom_torsion_atom_site_label_4
    _geom_torsion_site_symmetry_1
    _geom_torsion_site_symmetry_2
    _geom_torsion_site_symmetry_3
    _geom_torsion_site_symmetry_4
    _geom_torsion
    _geom_torsion_publ_flag
    C5 C1 C2 C3 . . . . 0.28(15) ?
    C11 C1 C2 C3 . . . . -172.45(12) ?
    Fe1 C1 C2 C3 . . . . -59.46(10) ?
    C5 C1 C2 Fe1 . . . . 59.73(9) ?
    C11 C1 C2 Fe1 . . . . -112.99(13) ?
    C1 C2 C3 C4 . . . . -0.05(16) ?
    Fe1 C2 C3 C4 . . . . -58.89(10) ?
    C1 C2 C3 Fe1 . . . . 58.84(9) ?
    C2 C3 C4 C5 . . . . -0.20(16) ?
    Fe1 C3 C4 C5 . . . . -59.02(10) ?
    C2 C3 C4 Fe1 . . . . 58.82(10) ?
    C3 C4 C5 C1 . . . . 0.37(16) ?
    Fe1 C4 C5 C1 . . . . -58.85(9) ?
    C3 C4 C5 Fe1 . . . . 59.22(10) ?
    C2 C1 C5 C4 . . . . -0.40(15) ?
    C11 C1 C5 C4 . . . . 172.04(13) ?
    Fe1 C1 C5 C4 . . . . 59.33(9) ?
    C2 C1 C5 Fe1 . . . . -59.73(9) ?
    C11 C1 C5 Fe1 . . . . 112.71(13) ?
    C10 C6 C7 C8 . . . . -0.36(17) ?
    Fe1 C6 C7 C8 . . . . 59.41(11) ?
    C10 C6 C7 Fe1 . . . . -59.77(11) ?
    C6 C7 C8 C9 . . . . 0.33(17) ?
    Fe1 C7 C8 C9 . . . . 59.26(11) ?
    C6 C7 C8 Fe1 . . . . -58.94(10) ?
    C7 C8 C9 C10 . . . . -0.16(17) ?
    Fe1 C8 C9 C10 . . . . 58.82(11) ?
    C7 C8 C9 Fe1 . . . . -58.98(11) ?
    C7 C6 C10 C9 . . . . 0.26(17) ?
    Fe1 C6 C10 C9 . . . . -59.72(11) ?
    C7 C6 C10 Fe1 . . . . 59.98(11) ?
    C8 C9 C10 C6 . . . . -0.06(18) ?
    Fe1 C9 C10 C6 . . . . 59.21(11) ?
    C8 C9 C10 Fe1 . . . . -59.27(11) ?
    C5 C1 C11 O1 . . . . -168.41(13) ?
    C2 C1 C11 O1 . . . . 2.9(2) ?
    Fe1 C1 C11 O1 . . . . -81.98(15) ?
    C5 C1 C11 C12 . . . . 5.0(2) ?
    C2 C1 C11 C12 . . . . 176.29(12) ?
    Fe1 C1 C11 C12 . . . . 91.44(13) ?
    O1 C11 C12 C17 . . . . 65.23(17) ?
    C1 C11 C12 C17 . . . . -108.34(15) ?
    O1 C11 C12 C13 . . . . -112.41(16) ?
    C1 C11 C12 C13 . . . . 74.02(17) ?
    C17 C12 C13 C14 . . . . 1.08(19) ?
    C11 C12 C13 C14 . . . . 178.69(12) ?
    C17 C12 C13 C18 . . . . -174.74(12) ?
    C11 C12 C13 C18 . . . . 2.9(2) ?
    C12 C13 C14 C15 . . . . 0.2(2) ?
    C18 C13 C14 C15 . . . . 175.97(12) ?
    C13 C14 C15 C16 . . . . -0.8(2) ?
    C14 C15 C16 C17 . . . . 0.2(2) ?
    C13 C12 C17 C16 . . . . -1.7(2) ?
    C11 C12 C17 C16 . . . . -179.45(13) ?
    C15 C16 C17 C12 . . . . 1.0(2) ?
    C14 C13 C18 O2 . . . . -176.50(13) ?
    C12 C13 C18 O2 . . . . -0.7(2) ?
    C14 C13 C18 O3 . . . . 1.82(19) ?
    C12 C13 C18 O3 . . . . 177.65(12) ?
loop_
    _geom_hbond_atom_site_label_D
    _geom_hbond_atom_site_label_H
    _geom_hbond_atom_site_label_A
    _geom_hbond_site_symmetry_A
    _geom_hbond_distance_DH
    _geom_hbond_distance_HA
    _geom_hbond_distance_DA
    _geom_hbond_angle_DHA
    O3 H3O O2 3_556 0.816(15) 1.794(15) 2.6073(15) 174(2)
_shelx_space_group_comment
;
The symmetry employed for this shelxl refinement is uniquely defined
by the following loop, which should always be used as a source of
symmetry information in preference to the above space-group names.
They are only intended as comments.
;
_shelx_estimated_absorpt_T_min     0.767
_shelx_estimated_absorpt_T_max     0.946
_shelx_hkl_file
;
   0   0  -1   -0.44    0.09
   0   0  -1   -0.34    0.07
   0   0  -1   -0.19    0.07
   0   0   1   -0.29    0.09
   0   0   1   -0.29    0.07
   0   0   1   -0.28    0.08
   0   0   2  295.21    6.20
   0   0   2  297.68    6.17
   0   0   2  292.55    6.16
   0   0  -2  285.40    6.20
   0   0  -2  299.51    6.23
   0   0  -2  292.19    6.19
   0   0  -2  302.02    6.20
   0   0   2  297.99    6.23
   0   0   3   -0.15    0.22
   0   0   3    0.10    0.18
   0   0   3   -0.05    0.20
   0   0   3    0.01    0.14
   0   0  -3   -0.02    0.17
   0   0  -3   -0.07    0.20
   0   0  -3   -0.06    0.23
   0   0   4    4.68    0.33
   0   0  -4    4.62    0.39
   0   0  -4    4.95    0.39
   0   0   4    4.20    0.36
   0   0   4    4.19    0.32
   0   0  -4    4.27    0.38
   0   0  -5   -0.18    0.21
   0   0  -5    0.02    0.26
   0   0   5   -0.13    0.25
   0   0  -5   -0.26    0.26
   0   0   5    0.13    0.18
   0   0   5   -0.22    0.21
   0   0  -6    1.29    0.32
   0   0  -6    1.37    0.31
   0   0   6    0.83    0.27
   0   0  -6    1.08    0.31
   0   0   6    1.84    0.30
   0   0   6    1.90    0.25
   0   0   7   -0.07    0.26
   0   0  -7    0.24    0.34
   0   0  -7   -0.21    0.23
   0   0   7    0.09    0.30
   0   0  -7   -0.20    0.26
   0   0  -8    2.93    0.48
   0   0   8    4.53    0.55
   0   0  -8    5.82    0.62
   0   0  -8    4.82    0.53
   0   0   8    4.43    0.47
   0   0  -9   -0.59    0.39
   0   0  -9    0.45    0.38
   0   0   9    0.11    0.38
   0   0   9   -0.13    0.33
   0   0  10  139.44    3.39
   0   0 -10  139.35    3.65
   0   0  10  133.24    3.54
   0   0 -11    0.34    0.53
   0   0  11    0.64    0.49
   0   0  11    0.35    0.40
   0   0  12    4.17    0.72
   0   0 -12    4.79    0.76
   0   0 -13   -0.03    0.63
   0   0  13    0.00    0.52
   0   0  14   -0.37    0.57
   0   0  15    1.16    0.67
   0  -1   0   -0.12    0.10
   0   1   1    1.33    0.18
   0  -1  -1    1.28    0.17
   0  -1  -1    1.39    0.18
   0  -1   1    1.79    0.23
   0   1   2  180.60    3.79
   0   1   2  172.94    3.83
   0   1   2  174.45    3.79
   0  -1   2  171.23    3.67
   0  -1  -2  177.45    3.79
   0  -1   2  173.39    3.80
   0   1   3    0.16    0.26
   0   1   3    0.85    0.23
   0   1   3    0.58    0.24
   0   1  -3    0.72    0.19
   0   1   3    0.53    0.27
   0  -1  -3    1.69    0.36
   0  -1  -3    0.90    0.26
   0  -1   3    0.75    0.19
   0  -1  -3    0.42    0.23
   0   1  -4  107.37    2.37
   0   1   4  106.68    2.60
   0   1  -4  109.37    2.46
   0   1   4  114.69    2.57
   0   1   4  104.46    2.48
   0   1  -4  107.36    2.49
   0   1   4  106.30    2.52
   0  -1  -4  104.83    2.54
   0  -1  -4  113.30    2.62
   0  -1   4  105.25    2.42
   0  -1  -4  105.32    2.53
   0  -1   4  104.75    2.39
   0   1   5    0.48    0.26
   0   1   5    0.29    0.19
   0   1  -5    0.38    0.16
   0   1   5   -0.05    0.24
   0   1  -5    0.31    0.24
   0   1   5    0.41    0.31
   0  -1  -5    0.51    0.29
   0  -1  -5    0.74    0.26
   0  -1   5    0.27    0.22
   0  -1   5    0.11    0.21
   0  -1  -5    0.35    0.31
   0   1   6  106.05    2.65
   0   1  -6  105.87    2.50
   0   1   6  104.32    2.59
   0   1   6   99.59    2.48
   0   1   6  103.04    2.48
   0   1  -6  101.64    2.54
   0  -1  -6  100.89    2.64
   0  -1   6   98.71    2.38
   0  -1   6   98.10    2.43
   0  -1  -6  105.90    2.61
   0  -1  -6   95.67    2.53
   0   1  -7   -0.10    0.28
   0   1   7    0.31    0.34
   0   1  -7    0.12    0.26
   0   1  -7    0.07    0.19
   0   1   7    0.07    0.23
   0   1   7   -0.09    0.28
   0  -1   7    0.52    0.29
   0  -1  -7    0.09    0.30
   0  -1   7   -0.18    0.23
   0  -1  -7   -0.24    0.30
   0  -1  -7    0.48    0.29
   0   1  -8   24.67    1.05
   0   1  -8   22.31    1.05
   0   1   8   22.66    0.96
   0   1   8   24.99    1.07
   0  -1  -8   25.00    1.17
   0  -1  -8   25.10    1.14
   0  -1   8   23.70    0.99
   0  -1  -8   26.04    1.09
   0  -1   8   24.98    0.91
   0   1  -9   12.61    0.85
   0   1   9   12.86    0.92
   0   1   9   13.01    0.80
   0  -1  -9   15.34    0.99
   0  -1  -9   12.65    0.95
   0  -1   9   13.39    0.83
   0  -1   9   14.99    0.74
   0   1 -10    3.51    0.62
   0   1  10    2.65    0.53
   0   1  10    2.42    0.57
   0  -1 -10    2.87    0.65
   0  -1 -10    2.05    0.51
   0  -1  10    2.50    0.48
   0  -1  10    3.29    0.46
   0   1  11    1.18    0.49
   0   1  11    1.33    0.55
   0   1 -11    1.93    0.58
   0  -1 -11    1.06    0.59
   0  -1  11    1.51    0.48
   0   1  12    6.59    0.84
   0  -1 -12    5.43    0.82
   0  -1  12    7.72    0.78
   0   1  13   -0.31    0.60
   0  -1  13    1.11    0.52
   0  -1 -13    0.28    0.66
   0   1  14    8.32    1.04
   0  -1 -14    8.92    1.12
   0  -1 -14   10.22    1.15
   0  -1  14   10.15    0.96
   0   1  15   -0.66    0.63
   0  -1 -15    0.62    0.79
   0  -1  15   -0.42    0.51
   0  -1 -15   -0.14    0.76
   0   2   0  175.82    3.74
   0  -2   0  179.48    3.71
   0  -2   0  179.00    3.79
   0   2   1    2.97    0.27
   0  -2  -1    2.75    0.24
   0  -2  -1    2.69    0.24
   0  -2  -1    2.93    0.21
   0   2   2    5.92    0.41
   0   2   2    5.96    0.47
   0  -2  -2    5.28    0.27
   0  -2  -2    5.34    0.39
   0  -2  -2    5.27    0.42
   0  -2   2    5.69    0.43
   0   2   3    0.41    0.26
   0   2   3    0.41    0.28
   0   2   3    0.37    0.24
   0  -2  -3    0.07    0.24
   0  -2   3   -0.26    0.20
   0  -2  -3    0.39    0.24
   0   2   4  166.17    3.87
   0   2   4  172.97    3.88
   0   2  -4  166.32    3.71
   0   2   4  173.78    3.97
   0   2   4  170.96    3.90
   0  -2   4  172.17    3.92
   0  -2   4  171.44    3.62
   0  -2  -4  174.63    3.95
   0  -2  -4  166.60    3.89
   0   2  -5    3.08    0.31
   0   2   5    3.11    0.40
   0   2   5    3.37    0.44
   0   2   5    2.76    0.43
   0   2  -5    2.54    0.30
   0   2   5    2.91    0.41
   0  -2   5    3.03    0.28
   0  -2  -5    2.13    0.36
   0  -2  -5    2.35    0.38
   0  -2   5    2.88    0.26
   0   2   6    6.60    0.57
   0   2  -6    6.58    0.50
   0   2   6    6.04    0.59
   0   2   6    6.90    0.56
   0   2  -6    7.34    0.38
   0   2  -6    6.29    0.50
   0   2   6    7.10    0.55
   0  -2  -6    6.08    0.56
   0  -2  -6    6.65    0.61
   0  -2   6    6.93    0.41
   0   2   7   -0.11    0.33
   0   2   7   -0.13    0.32
   0   2  -7    0.18    0.28
   0   2  -7    0.13    0.20
   0   2   7   -0.37    0.32
   0   2  -7    0.19    0.25
   0   2   7    0.13    0.22
   0  -2   7    0.43    0.24
   0  -2  -7   -0.17    0.31
   0  -2  -7    0.13    0.33
   0   2   8    1.51    0.42
   0   2  -8    0.94    0.30
   0   2   8    0.36    0.40
   0   2  -8    1.07    0.36
   0  -2   8    0.97    0.24
   0  -2  -8    0.74    0.39
   0  -2  -8    0.07    0.39
   0  -2   8    1.44    0.32
   0   2   9    1.60    0.43
   0   2   9   -0.35    0.45
   0   2  -9    0.44    0.32
   0  -2  -9    0.18    0.40
   0  -2  -9    0.69    0.51
   0  -2   9    0.39    0.31
   0   2  10   44.46    1.78
   0   2  10   44.96    1.65
   0  -2 -10   46.76    1.78
   0  -2  10   48.38    1.51
   0   2  11    1.08    0.51
   0   2  11    1.26    0.56
   0  -2  11    1.21    0.41
   0  -2 -11    1.15    0.62
   0   2  12   16.53    1.15
   0   2  12   13.57    1.20
   0  -2 -12   15.84    1.31
   0  -2  12   15.75    0.93
   0   2  13    5.73    0.91
   0  -2 -13    6.27    1.02
   0  -2  13    8.40    0.76
   0  -2 -13    8.39    1.11
   0   2  14   21.84    1.53
   0  -2 -14   21.21    1.64
   0  -2 -14   20.19    1.63
   0  -2  14   20.14    1.14
   0   2  15    7.24    1.06
   0  -2  15    8.73    0.86
   0  -2 -15    7.22    1.12
   0  -2 -15    7.29    1.10
   0   3   0    0.09    0.14
   0  -3   0    0.21    0.18
   0  -3   0    0.06    0.08
   0   3   1   28.90    0.87
   0  -3  -1   29.97    0.81
   0  -3  -1   29.36    0.76
   0  -3  -1   30.00    0.81
   0   3   2   43.19    1.19
   0   3   2   44.84    1.25
   0  -3  -2   45.23    1.18
   0  -3  -2   43.88    1.01
   0  -3   2   42.55    1.30
   0  -3  -2   42.42    1.19
   0   3   3    6.56    0.55
   0   3   3    7.20    0.51
   0  -3  -3    7.39    0.51
   0  -3   3    6.65    0.56
   0  -3  -3    7.35    0.31
   0  -3  -3    8.06    0.51
   0   3   4    8.70    0.66
   0   3   4    9.89    0.60
   0   3   4    8.06    0.55
   0  -3  -4    8.21    0.59
   0  -3  -4    8.79    0.58
   0  -3   4    6.96    0.56
   0   3   5   68.08    1.98
   0   3   5   68.13    1.89
   0   3   5   67.50    1.88
   0   3  -5   65.30    1.63
   0   3   5   67.61    1.90
   0  -3  -5   67.04    1.93
   0  -3  -5   66.71    1.89
   0  -3   5   68.42    1.95
   0   3  -6   29.66    0.96
   0   3   6   31.80    1.27
   0   3   6   31.17    1.17
   0   3   6   31.59    1.18
   0   3   6   30.94    1.15
   0  -3   6   31.11    1.23
   0  -3  -6   28.86    1.20
   0  -3  -6   28.80    1.18
   0   3   7    6.47    0.62
   0   3   7    6.17    0.63
   0   3   7    5.93    0.63
   0   3   7    7.48    0.76
   0  -3  -7    6.61    0.69
   0  -3  -7    6.05    0.63
   0  -3   7    7.45    0.35
   0   3   8   76.37    2.29
   0   3   8   74.67    2.18
   0   3  -8   73.21    1.89
   0  -3  -8   70.23    2.24
   0  -3   8   74.10    1.78
   0  -3  -8   77.96    2.76
   0   3  -9    2.53    0.40
   0   3   9    2.16    0.53
   0   3   9    1.57    0.58
   0  -3  -9    1.64    0.58
   0  -3   9    2.10    0.32
   0   3  10   11.52    0.89
   0   3 -10   12.45    0.80
   0   3  10   13.66    1.04
   0  -3 -10   11.72    1.05
   0  -3  10   11.84    0.64
   0   3  11    0.80    0.53
   0   3  11    0.35    0.60
   0  -3 -11   -0.04    0.57
   0  -3  11   -0.04    0.30
   0   3  12    5.74    0.81
   0   3  12    5.18    0.90
   0  -3 -12    6.94    0.93
   0  -3 -12    8.12    0.98
   0  -3  12    6.33    0.58
   0   3  13    0.88    0.64
   0  -3 -13   -0.65    0.63
   0  -3 -13    1.65    0.78
   0   3  14    3.68    0.94
   0  -3 -14    2.44    0.92
   0  -3 -14    4.50    1.02
   0   3  15    9.92    1.30
   0   3  15    8.95    1.10
   0  -3 -15    9.24    1.30
   0  -3 -15    9.34    1.29
   0   4   0   18.65    0.61
   0   4   1   67.23    1.65
   0   4  -1   63.66    1.48
   0   4   1   66.41    1.68
   0  -4  -1   68.33    1.57
   0  -4  -1   68.81    1.57
   0   4   2   54.82    1.53
   0   4   2   54.35    1.47
   0  -4  -2   57.62    1.44
   0  -4  -2   54.95    1.28
   0  -4  -2   55.56    1.43
   0  -4   2   53.59    1.64
   0   4  -3   73.21    1.76
   0   4   3   73.09    1.95
   0   4   3   77.07    2.03
   0  -4  -3   76.36    1.94
   0  -4  -3   75.20    1.66
   0  -4  -3   75.64    1.93
   0  -4   3   74.69    2.11
   0   4   4   31.99    1.17
   0   4   4   28.95    1.09
   0  -4   4   29.32    1.20
   0  -4  -4   30.42    1.08
   0  -4  -4   29.99    0.77
   0  -4  -4   31.89    1.11
   0   4   5    1.17    0.40
   0   4   5    0.43    0.33
   0   4  -5    0.84    0.18
   0   4   5    0.40    0.35
   0  -4  -5    1.09    0.20
   0  -4  -5    0.93    0.34
   0  -4  -5    0.63    0.35
   0  -4   5    0.95    0.43
   0   4   6    3.75    0.54
   0   4   6    3.44    0.54
   0   4   6    3.93    0.51
   0   4   6    3.30    0.55
   0  -4  -6    3.40    0.48
   0  -4   6    3.31    0.56
   0  -4  -6    3.88    0.36
   0  -4  -6    3.18    0.48
   0   4   7   11.07    0.95
   0   4   7   12.44    0.91
   0   4   7   11.68    0.85
   0  -4  -7   11.01    0.86
   0  -4   7    9.72    0.82
   0   4   8    6.17    0.72
   0   4   8    5.90    0.74
   0  -4  -8    6.07    0.70
   0   4  -9    6.95    0.51
   0   4   9    9.46    0.89
   0   4   9    7.12    0.87
   0  -4  -9    7.90    0.87
   0   4 -10   28.75    1.11
   0   4  10   27.53    1.37
   0   4  10   30.14    1.50
   0  -4 -10   29.78    1.48
   0   4  11   10.46    1.02
   0   4  11   10.55    1.12
   0  -4 -11    7.57    0.97
   0  -4 -11    8.83    1.01
   0   4  12    7.57    0.98
   0   4  12    8.07    0.95
   0  -4 -12    8.21    1.02
   0  -4 -12    5.00    0.91
   0   4  13    7.20    1.09
   0   4  13    4.52    0.88
   0  -4 -13    5.37    0.97
   0  -4 -13    6.43    1.04
   0   4  14    2.55    0.85
   0  -4 -14    2.16    0.93
   0  -4 -14    2.94    0.94
   0   5   0   -0.14    0.17
   0  -5   0    0.07    0.40
   0   5   1    1.25    0.27
   0   5  -1    0.67    0.17
   0   5   1    0.85    0.26
   0  -5  -1    1.05    0.18
   0   5   2   15.98    0.76
   0   5  -2   16.21    0.60
   0   5   2   16.67    0.72
   0  -5  -2   17.21    0.65
   0   5  -3   34.55    0.91
   0   5   3   34.96    1.26
   0   5   3   36.72    1.20
   0  -5  -3   37.56    1.14
   0  -5   3   32.90    1.34
   0  -5  -3   36.23    0.87
   0   5   4   20.86    1.01
   0   5   4   22.56    0.98
   0  -5  -4   22.78    0.94
   0  -5  -4   21.68    0.93
   0  -5   4   17.85    1.03
   0   5   5   12.49    0.84
   0   5   5   12.31    0.82
   0  -5  -5   12.29    0.78
   0  -5  -5   13.25    0.81
   0  -5   5   12.14    0.95
   0   5   6    6.97    0.74
   0   5   6    9.41    0.81
   0   5   6   10.15    0.82
   0  -5  -6    8.41    0.75
   0  -5   6    9.35    0.90
   0  -5  -6    9.16    0.76
   0   5   7   47.10    1.74
   0   5   7   41.71    1.64
   0  -5   7   42.56    1.74
   0  -5  -7   41.71    1.60
   0  -5  -7   41.83    1.62
   0   5   8    8.26    0.84
   0   5   8   11.09    1.00
   0  -5  -8    8.65    0.83
   0  -5   8    9.98    0.98
   0  -5  -8    7.93    0.79
   0   5   9   -0.47    0.55
   0   5   9   -0.31    0.53
   0  -5  -9    0.98    0.56
   0  -5  -9    0.63    0.54
   0   5  10    3.53    0.72
   0   5  10    4.05    0.83
   0   5 -10    4.41    0.46
   0  -5 -10    3.82    0.76
   0  -5 -10    3.40    0.71
   0   5 -11   -0.09    0.32
   0   5  11    0.52    0.60
   0   5  11    0.24    0.66
   0  -5 -11    0.29    0.60
   0  -5 -11    1.35    0.63
   0   5  12    2.19    0.78
   0   5  12    0.92    0.66
   0  -5 -12    2.14    0.80
   0  -5 -12    1.03    0.75
   0   5  13    5.07    1.00
   0   5  13    4.67    1.03
   0  -5 -13    4.91    1.01
   0  -5 -13    5.97    1.09
   0   5  14    2.19    0.92
   0  -5 -14    0.81    0.87
   0   6   0    0.10    0.21
   0  -6   0   -0.60    0.34
   0   6   1    5.25    0.48
   0   6  -1    5.27    0.40
   0  -6   1    5.41    0.64
   0   6  -2    0.01    0.14
   0   6  -2    0.17    0.22
   0  -6  -2   -0.11    0.20
   0  -6   2    0.10    0.40
   0  -6   3   76.85    2.40
   0  -6  -3   76.54    1.98
   0   6   4    3.52    0.53
   0  -6  -4    3.57    0.46
   0  -6   4    2.69    0.64
   0   6   5    9.02    0.79
   0  -6  -5   11.70    0.79
   0  -6   5    8.71    0.90
   0   6   6   20.52    1.14
   0   6   6   22.67    1.22
   0  -6  -6   20.62    1.06
   0  -6   6   19.75    1.23
   0  -6  -6   19.82    1.05
   0   6   7   40.40    1.66
   0   6   7   41.15    1.77
   0  -6  -7   40.18    1.61
   0  -6  -7   41.67    1.63
   0  -6   7   39.48    1.80
   0   6   8    1.90    0.66
   0   6   8    2.30    0.65
   0  -6   8    2.32    0.68
   0  -6  -8    1.46    0.57
   0  -6  -8    2.89    0.65
   0   6   9    8.35    1.01
   0   6   9    8.24    0.99
   0  -6  -9    7.78    0.92
   0  -6  -9    8.03    0.94
   0   6  10    3.40    0.82
   0   6  10    4.98    0.91
   0  -6 -10    2.89    0.75
   0  -6 -10    2.64    0.76
   0   6  11    1.24    0.75
   0   6  11    2.90    0.88
   0  -6 -11    1.91    0.78
   0   6  12    1.28    0.87
   0   6  12    0.52    0.74
   0  -6 -12    0.34    0.75
   0   6  13    9.50    1.25
   0   6  13   12.73    1.44
   0  -6 -13   12.48    1.35
   0  -7   0   -0.33    0.42
   0   7  -1    9.50    0.65
   0  -7  -1   10.58    1.02
   0  -7   1   10.59    0.99
   0   7  -2    6.40    0.57
   0  -7   2    5.68    0.76
   0  -7   3   35.74    1.70
   0  -7  -3   38.79    1.15
   0  -7  -4    5.79    0.54
   0  -7   4    6.97    0.96
   0  -7   5   40.26    1.84
   0  -7  -5   36.32    1.35
   0   7   6    4.20    0.79
   0  -7  -6    3.07    0.55
   0  -7   6    3.25    0.81
   0   7   7   11.89    1.12
   0  -7   7   15.88    1.37
   0  -7  -7   13.94    1.03
   0   7   8    4.42    0.96
   0   7   8    2.35    0.70
   0  -7  -8    2.52    0.63
   0  -7   8    2.61    0.80
   0   7   9   -0.60    0.60
   0   7   9    0.00    0.59
   0  -7  -9   -0.09    0.54
   0  -7   9    0.45    0.73
   0   7  10    0.20    0.73
   0   7  10   -0.03    0.67
   0  -7 -10    0.35    0.62
   0   7  11    0.71    0.80
   0   7  11    0.00    0.77
   0  -7 -11    1.02    0.70
   0   7  12    2.56    0.96
   0   7  12    1.40    0.89
   0  -7 -12    3.23    0.92
   0  -8   0    3.36    0.79
   0  -8  -1   81.60    2.76
   0  -8   1   79.41    2.72
   0  -8  -2    6.01    0.92
   0  -8   2    5.03    0.84
   0  -8   3   11.62    1.19
   0  -8   4    3.59    0.86
   0  -8  -4    3.02    0.42
   0  -8  -5    3.40    0.51
   0  -8   5    2.76    0.80
   0   8   6    3.54    0.77
   0  -8   6    3.79    0.86
   0  -8  -6    4.16    0.61
   0   8   7   -0.54    0.65
   0  -8  -7   -0.17    0.45
   0  -8   7   -0.07    0.63
   0   8   8    0.52    0.76
   0  -8   8    0.21    0.73
   0  -8  -8    0.46    0.54
   0   8   9    5.86    1.06
   0  -8  -9    5.92    0.86
   0  -8   9    7.97    1.20
   0   8  10    3.54    0.87
   0  -8 -10    3.27    0.79
   0  -8 -11   15.77    1.37
   0  -9   0   -0.04    0.64
   0  -9   1   -0.12    0.55
   0  -9  -1    0.51    0.72
   0   9   2    1.45    0.56
   0  -9   2    1.06    0.68
   0  -9  -2    2.26    0.74
   0  -9   3    0.07    0.62
   0  -9  -3    0.87    0.65
   0  -9   4    3.69    0.84
   0  -9  -4    3.90    0.90
   0   9   5   16.14    1.33
   0  -9   5   11.17    1.31
   0   9   6    0.75    0.72
   0  -9   6    0.52    0.78
   0   9   7    9.54    1.21
   0  -9   7    8.45    1.26
   0  -9  -7    8.00    0.78
   0   9   8   -0.09    0.81
   0  -9   8   -0.31    0.75
   0  -9  -8    0.27    0.53
   0  -9  -9   10.96    1.05
   0  -9   9   10.75    1.42
   0 -10   0    4.13    0.91
   0 -10   1   13.97    1.44
   0 -10  -1   13.58    1.42
   0 -10   2    1.20    0.80
   0 -10  -2    1.15    0.82
   0 -10   3    1.17    0.79
   0 -10  -3    0.44    0.76
   0  10   4    1.10    0.76
   0  10   4    1.29    0.67
   0 -10  -4   -0.01    0.76
   0 -10   4    1.08    0.74
   0  10   5    2.06    0.79
   0  10   5    3.82    0.95
   0 -10   5    2.19    0.94
   0 -10  -5    1.50    0.83
   0  10   6    1.13    0.79
   0  10   6    1.91    1.28
   0 -10  -6    2.18    0.84
   0 -10   6    2.51    0.99
   0 -10   7    0.63    0.91
   0 -11   0    0.29    0.80
   0 -11  -1    0.22    0.81
   0 -11   1    1.02    0.82
   0 -11  -2    1.64    0.91
   0 -11   2    1.37    0.88
  -1   0  16    3.60    0.79
  -1   0  15   -0.43    0.59
  -1   0  14   -0.55    0.53
   1   0 -13   -0.62    0.58
  -1   0  13    0.24    0.53
  -1   0  12   21.21    1.21
   1   0 -12   20.99    1.32
   1   0 -11   -0.26    0.48
  -1   0  11   -0.11    0.43
   1   0 -10   31.06    1.35
  -1   0  10   32.84    1.18
  -1   0  10   30.69    1.31
   1   0  -9    0.17    0.38
  -1   0   9   -0.34    0.35
   1   0  -9   -0.09    0.35
  -1   0   9   -0.20    0.31
   1   0  -9    0.03    0.40
   1   0  -8   86.50    2.29
  -1   0   8   82.30    2.11
   1   0  -8   83.53    2.37
   1   0  -8   84.61    2.30
  -1   0   8   79.41    2.24
   1   0  -7   -0.07    0.28
  -1   0   7   -0.10    0.41
  -1   0   7    0.00    0.28
   1   0  -7    0.00    0.31
   1   0  -7   -0.15    0.26
  -1   0   6   95.52    2.22
  -1   0   6   94.96    2.39
   1   0  -6   96.95    2.43
   1   0  -6  100.78    2.42
   1   0  -6   97.02    2.48
  -1   0   6   94.40    2.26
  -1   0   5    0.26    0.22
  -1   0   5   -0.08    0.16
   1   0  -5    0.05    0.27
   1   0  -5   -0.04    0.21
  -1   0   5   -0.28    0.13
  -1   0   5    0.39    0.21
   1   0  -5   -0.27    0.26
   1   0  -4    6.85    0.44
  -1   0   4    6.61    0.36
  -1   0   4    6.29    0.45
  -1   0   4    6.38    0.37
  -1   0   4    6.69    0.34
   1   0  -4    7.47    0.44
   1   0  -4    7.08    0.50
  -1   0   3    0.03    0.14
   1   0  -3    0.09    0.20
  -1   0   3    0.02    0.15
   1   0  -3   -0.27    0.20
   1   0  -3    0.19    0.19
  -1   0   3    0.02    0.20
  -1   0   3   -0.08    0.12
  -1   0   2  261.86    5.59
  -1   0   2  263.21    5.56
  -1   0   2  265.43    5.53
   1   0  -2  275.40    5.60
   1   0  -2  266.64    5.59
  -1   0   2  263.93    5.56
  -1   0   1   -0.79    0.08
   1   0  -1   -0.90    0.08
  -1   0   1   -0.77    0.08
  -1   0   0    0.55    0.09
   1   0   0   -0.05    0.05
  -1   0  -1    0.06    0.12
   1   0   1    0.01    0.12
  -1   0  -1    0.04    0.11
   1   0   1    0.06    0.09
   1   0   1    0.07    0.10
  -1   0  -1    0.02    0.10
   1   0   1   -0.02    0.11
  -1   0  -2  952.53   19.78
   1   0   2  947.61   19.66
   1   0   2  927.98   19.68
   1   0   2  954.83   19.82
   1   0   2  870.39   19.60
  -1   0  -2  979.24   19.79
  -1   0  -2  931.42   19.86
  -1   0  -3   -0.46    0.18
  -1   0  -3   -0.43    0.22
   1   0   3   -0.31    0.15
   1   0   3   -0.46    0.23
   1   0   3   -0.38    0.21
   1   0   3   -0.68    0.18
  -1   0  -3   -0.47    0.20
   1   0   4  485.55   10.15
  -1   0  -4  479.88   10.16
  -1   0  -4  489.96   10.22
   1   0   4  475.99   10.07
  -1   0  -4  467.21   10.14
   1   0   4  494.36   10.21
   1   0   4  466.67   10.10
   1   0   5   -0.06    0.25
   1   0   5    0.44    0.28
  -1   0  -5   -0.10    0.23
  -1   0  -5   -0.15    0.20
   1   0   5    0.09    0.17
  -1   0  -5   -0.30    0.23
   1   0   5    0.25    0.26
   1   0   6   53.37    1.57
  -1   0  -6   54.22    1.54
   1   0   6   50.04    1.50
  -1   0  -6   55.92    1.57
  -1   0  -6   54.76    1.62
   1   0   6   51.05    1.45
   1   0   6   51.88    1.36
  -1   0  -7    0.05    0.25
   1   0   7    0.27    0.31
   1   0   7   -0.06    0.28
  -1   0  -7   -0.15    0.27
  -1   0  -7   -0.19    0.31
   1   0   8   31.21    1.22
  -1   0  -8   32.78    1.31
  -1   0  -8   29.63    1.24
   1   0   8   31.62    1.13
  -1   0  -8   34.01    1.26
  -1   0  -9    0.36    0.43
   1   0   9   -0.21    0.35
  -1   0  -9    0.18    0.40
   1   0   9   -0.09    0.37
  -1   0 -10    0.53    0.49
   1   0  10    1.16    0.45
   1   0  10    0.97    0.48
   1   0  11    0.65    0.44
  -1   0 -11    0.01    0.52
   1   0  11    0.15    0.45
  -1   0 -12   43.87    1.89
   1   0  12   47.97    1.81
  -1   0 -12   45.03    1.90
  -1   0 -13    0.16    0.65
   1   0  13    0.61    0.55
  -1   0 -13    0.95    0.67
   1   0  14   25.86    1.50
   1   0  15    0.70    0.66
  -1   1  15    2.07    0.75
  -1  -1  15    2.82    0.69
   1  -1 -15    1.45    0.87
   1  -1 -15    1.56    0.85
  -1   1  14   12.98    1.21
   1  -1 -14   15.20    1.38
  -1  -1  14   14.84    1.09
  -1   1  13   -0.04    0.57
  -1  -1  13    0.18    0.48
   1  -1 -13   -0.04    0.59
  -1   1  12    6.39    0.82
  -1  -1  12    7.23    0.74
   1  -1 -12    4.80    0.78
  -1   1  11    3.00    0.56
   1   1 -11    1.89    0.56
  -1   1  11    2.36    0.60
  -1  -1  11    1.51    0.49
   1  -1 -11    3.80    0.70
  -1   1  10   -0.27    0.44
   1   1 -10   -0.45    0.43
  -1   1  10    0.23    0.40
   1  -1 -10   -0.08    0.44
   1  -1 -10    0.12    0.41
  -1  -1  10    0.60    0.40
  -1  -1  10    0.07    0.32
   1   1  -9   16.21    0.94
  -1   1   9   17.03    0.98
  -1   1   9   15.81    0.84
  -1  -1   9   15.63    0.72
   1  -1  -9   14.33    0.98
  -1  -1   9   15.31    0.82
   1  -1  -9   15.41    1.00
  -1   1   8   13.69    0.71
  -1   1   8   13.11    0.68
   1   1  -8   12.11    0.80
  -1   1   8   11.92    0.78
   1   1  -8   13.30    0.78
   1  -1  -8   13.04    0.87
   1  -1  -8   11.90    0.85
  -1  -1   8   14.01    0.63
  -1  -1   8   12.25    0.70
   1  -1  -8   12.62    0.80
  -1   1   7   -0.13    0.20
  -1   1   7   -0.51    0.30
   1   1  -7    0.34    0.27
  -1   1   7    0.20    0.28
   1   1  -7   -0.10    0.17
   1   1  -7   -0.52    0.27
  -1  -1   7   -0.15    0.24
   1  -1  -7   -0.32    0.29
  -1  -1   7    0.30    0.22
   1  -1  -7   -0.27    0.25
   1  -1  -7    0.36    0.30
  -1   1   6   73.04    1.87
  -1   1   6   73.43    1.97
   1   1  -6   74.02    1.95
   1   1  -6   76.61    1.91
  -1   1   6   74.25    1.91
  -1  -1   6   73.62    1.86
  -1  -1   6   72.20    1.75
   1  -1  -6   70.97    1.97
   1  -1  -6   73.18    2.05
   1  -1  -6   75.37    1.97
   1   1  -5    0.24    0.22
  -1   1   5   -0.15    0.27
   1   1  -5   -0.13    0.13
  -1   1   5   -0.13    0.22
   1   1  -5    0.37    0.24
  -1   1   5    0.08    0.21
  -1  -1   5    0.64    0.22
  -1  -1   5   -0.02    0.17
   1  -1  -5   -0.25    0.26
   1  -1  -5    0.61    0.32
   1  -1  -5    0.20    0.23
  -1   1   4  117.38    2.72
   1   1  -4  115.95    2.54
  -1   1   4  119.53    2.74
   1   1  -4  119.10    2.54
  -1   1   4  118.38    2.66
   1   1  -4  118.30    2.64
  -1  -1   4  115.68    2.54
   1  -1  -4  116.86    2.79
   1  -1  -4  112.56    2.72
  -1  -1   4  116.68    2.61
  -1   1   3    3.46    0.35
  -1   1   3    3.27    0.38
  -1   1   3    4.00    0.34
   1   1  -3    2.79    0.24
   1  -1  -3    3.48    0.34
  -1  -1   3    3.29    0.33
   1  -1  -3    3.05    0.35
  -1  -1   3    3.52    0.26
  -1   1   2  715.20   14.92
  -1   1   2  710.30   14.88
  -1  -1   2  699.99   14.87
   1  -1  -2  738.91   15.08
   1  -1  -2  726.28   14.89
  -1  -1   2  706.27   14.87
  -1  -1   2  717.96   14.89
  -1   1   1    2.38    0.21
   1  -1  -1    2.25    0.20
  -1  -1   1    2.92    0.24
   1  -1  -1    2.28    0.21
  -1  -1   1    2.16    0.21
   1  -1   0  626.14   13.41
  -1  -1   0  654.41   13.51
  -1  -1   0  662.90   13.62
   1  -1   0  647.21   13.47
   1   1   1   83.44    1.85
  -1   1  -1   85.31    1.79
   1   1   1   89.36    1.93
   1   1   1   80.52    1.89
  -1  -1  -1   83.97    1.87
   1  -1   1   83.39    1.78
  -1  -1  -1   81.64    1.86
  -1   1  -2   59.52    1.38
   1   1   2   58.66    1.45
  -1  -1  -2   63.43    1.48
  -1  -1  -2   61.91    1.51
  -1  -1  -2   59.79    1.44
   1  -1   2   59.01    1.35
   1  -1   2   59.03    1.48
   1   1   3    0.34    0.24
  -1   1  -3    0.63    0.23
   1   1   3    0.80    0.22
  -1   1  -3    0.90    0.13
   1   1   3    0.68    0.31
  -1   1  -3    0.65    0.21
   1   1   3    0.61    0.26
  -1  -1  -3    0.28    0.25
  -1  -1  -3    0.75    0.25
   1  -1   3    0.68    0.15
  -1  -1  -3    0.86    0.26
   1  -1   3    0.70    0.19
   1   1   4    9.04    0.55
   1   1   4    8.55    0.49
  -1   1  -4    8.93    0.48
   1   1   4    9.11    0.53
  -1   1  -4    8.70    0.39
   1   1   4    9.62    0.62
  -1   1  -4    8.43    0.49
   1  -1   4    8.01    0.44
   1  -1   4    8.35    0.44
  -1  -1  -4    7.78    0.57
  -1  -1  -4    8.41    0.53
  -1  -1  -4    7.80    0.50
  -1   1  -5    7.78    0.42
   1   1   5    6.26    0.52
  -1   1  -5    6.98    0.51
   1   1   5    7.67    0.56
   1   1   5    7.97    0.49
  -1   1  -5    7.11    0.51
   1   1   5    7.61    0.53
  -1  -1  -5    7.23    0.57
   1  -1   5    7.22    0.46
  -1  -1  -5    7.79    0.59
  -1  -1  -5    7.31    0.54
   1  -1   5    7.34    0.45
   1   1   6   54.78    1.68
   1   1   6   55.64    1.63
   1   1   6   55.00    1.55
   1   1   6   56.45    1.55
  -1   1  -6   55.31    1.55
  -1   1  -6   52.01    1.57
  -1  -1  -6   55.36    1.69
   1  -1   6   54.07    1.47
   1  -1   6   54.48    1.50
  -1  -1  -6   54.62    1.60
  -1  -1  -6   57.44    1.64
  -1   1  -7   22.95    0.98
   1   1   7   20.32    0.93
   1   1   7   21.18    0.85
  -1   1  -7   21.83    0.92
   1   1   7   20.62    1.02
   1   1   7   21.56    0.90
  -1  -1  -7   20.79    0.95
   1  -1   7   19.96    0.84
  -1  -1  -7   20.78    1.01
   1  -1   7   20.40    0.83
  -1  -1  -7   23.89    1.00
  -1   1  -8   88.30    2.50
  -1   1  -8   89.14    2.41
   1   1   8   87.11    2.47
   1   1   8   87.35    2.35
  -1  -1  -8   87.34    2.45
   1  -1   8   88.34    2.33
   1  -1   8   88.35    2.27
  -1  -1  -8   90.78    2.57
  -1  -1  -8   90.06    2.51
   1   1   9    1.41    0.43
   1   1   9    1.09    0.43
  -1   1  -9    0.13    0.24
  -1   1  -9    0.85    0.44
   1  -1   9    0.35    0.39
   1  -1   9    0.32    0.33
  -1  -1  -9    0.95    0.44
  -1  -1  -9    1.37    0.52
   1  -1   9    1.17    0.34
   1   1  10   17.47    1.08
  -1   1 -10   17.99    1.06
   1   1  10   17.93    1.03
   1  -1  10   16.49    0.93
  -1  -1 -10   14.81    1.10
   1  -1  10   17.01    0.89
   1  -1  10   18.01    0.82
  -1   1 -11    0.88    0.53
   1   1  11    1.05    0.54
   1   1  11    0.30    0.46
  -1  -1 -11    0.95    0.58
   1  -1  11    0.75    0.45
   1   1  12   11.83    1.09
   1   1  12   13.28    1.41
  -1  -1 -12   11.16    1.05
  -1  -1 -12   10.70    1.05
   1  -1  12   10.79    0.92
   1   1  13    1.48    0.65
   1   1  13    0.93    0.56
  -1  -1 -13    0.05    0.58
   1  -1  13    0.26    0.51
  -1  -1 -13    0.70    0.63
   1   1  14    6.35    0.96
   1  -1  14    5.61    0.81
  -1  -1 -14    5.34    0.93
  -1  -1 -14    6.49    1.00
   1   1  15    1.43    0.77
  -1  -1 -15    1.05    0.85
  -1  -1 -15    0.92    0.82
   1  -1  15    1.06    0.62
  -1   2  15   -0.85    0.70
  -1  -2  15    1.04    0.52
   1  -2 -15    0.81    0.85
   1  -2 -15   -0.24    0.78
  -1   2  14    6.40    0.97
   1  -2 -14    4.11    0.93
  -1  -2  14    5.82    0.70
  -1   2  13    1.05    0.63
   1  -2 -13    0.55    0.67
  -1  -2  13    0.82    0.46
  -1   2  12    5.07    0.81
  -1   2  12    6.02    0.75
   1  -2 -12    5.08    0.86
  -1  -2  12    5.67    0.62
  -1   2  11    7.40    0.88
  -1   2  11    8.21    0.79
   1  -2 -11    7.88    0.93
  -1  -2  11    8.64    0.69
   1   2 -10   22.24    1.05
  -1   2  10   22.36    1.24
  -1   2  10   22.31    1.08
   1  -2 -10   20.36    1.18
  -1  -2  10   23.12    0.96
  -1   2   9    9.11    0.73
  -1   2   9   10.12    0.87
   1   2  -9    9.43    0.68
  -1  -2   9    7.73    0.61
   1  -2  -9    8.11    0.81
   1  -2  -9    9.04    0.81
   1   2  -8   99.09    2.59
   1   2  -8  102.85    2.53
  -1   2   8  100.96    2.76
  -1   2   8  100.61    2.63
   1  -2  -8  100.33    2.77
   1  -2  -8  107.16    2.89
  -1  -2   8   98.08    2.45
  -1   2   7    6.42    0.58
   1   2  -7    6.50    0.43
  -1   2   7    5.97    0.53
   1   2  -7    6.08    0.52
  -1   2   7    3.91    0.54
   1   2  -7    6.25    0.51
  -1  -2   7    5.88    0.44
   1  -2  -7    6.59    0.65
   1  -2  -7    5.99    0.60
   1   2  -6    6.52    0.49
   1   2  -6    6.84    0.35
  -1   2   6    7.54    0.59
  -1   2   6    7.87    0.58
  -1   2   6    7.51    0.57
   1   2  -6    7.65    0.49
   1   2  -6    7.28    0.35
   1  -2  -6    6.35    0.57
   1  -2  -6    8.70    0.69
  -1  -2   6    7.32    0.41
  -1   2   5   75.49    2.08
  -1   2   5   74.91    1.95
  -1   2   5   73.80    1.97
   1   2  -5   81.36    1.93
  -1   2   5   74.05    2.00
   1  -2  -5   75.82    2.01
  -1  -2   5   73.81    1.73
   1  -2  -5   76.65    2.06
  -1  -2   5   74.38    1.99
  -1   2   4   21.87    0.82
  -1   2   4   20.18    0.78
  -1   2   4   21.61    0.88
  -1  -2   4   17.74    0.76
   1  -2  -4   21.20    0.81
   1  -2  -4   21.22    0.84
  -1  -2   4   21.76    0.54
  -1   2   3   14.96    0.68
  -1   2   3   15.08    0.64
   1  -2  -3   13.96    0.65
   1  -2  -3   14.13    0.59
  -1   2   2    9.85    0.53
  -1   2   2    9.14    0.47
   1  -2  -2    9.33    0.50
  -1  -2   2    9.45    0.52
   1  -2  -2    9.90    0.47
  -1   2   1   69.09    1.61
   1  -2  -1   68.36    1.57
  -1  -2   1   68.68    1.62
   1  -2  -1   67.78    1.57
  -1   2   0   16.77    0.47
   1  -2   0   17.43    0.64
  -1  -2   0   16.92    0.45
   1  -2   0   16.17    0.43
  -1  -2   0   15.98    0.52
   1   2   1   17.91    0.61
   1   2   1   18.22    0.59
  -1  -2  -1   17.22    0.56
  -1  -2  -1   17.27    0.52
   1   2   2   79.14    1.94
  -1   2  -2   77.46    1.69
   1   2   2   78.71    1.89
  -1  -2  -2   79.48    1.79
  -1  -2  -2   78.96    1.89
  -1  -2  -2   81.77    1.90
  -1  -2  -2   79.57    1.92
  -1   2  -3    5.15    0.31
   1   2   3    5.14    0.47
   1   2   3    5.67    0.46
   1   2   3    4.74    0.40
   1   2   3    5.27    0.45
  -1  -2  -3    5.09    0.42
  -1  -2  -3    5.91    0.48
   1  -2   3    5.57    0.23
   1  -2   3    5.93    0.48
   1   2   4   27.07    0.98
   1   2   4   28.73    0.98
   1   2   4   28.53    0.96
  -1   2  -4   28.14    0.83
   1   2   4   28.73    1.06
  -1  -2  -4   27.58    0.98
  -1  -2  -4   28.62    1.03
   1  -2   4   28.12    0.75
   1  -2   4   26.96    0.98
   1   2   5    4.11    0.47
   1   2   5    3.55    0.47
  -1   2  -5    3.99    0.36
   1   2   5    4.39    0.45
  -1   2  -5    5.32    0.40
   1   2   5    4.46    0.47
   1  -2   5    4.35    0.23
  -1  -2  -5    4.10    0.46
   1  -2   5    4.36    0.34
  -1  -2  -5    4.46    0.50
  -1   2  -6   79.75    1.93
   1   2   6   83.28    2.30
   1   2   6   78.96    2.19
  -1   2  -6   81.70    2.04
  -1   2  -6   78.22    2.07
   1   2   6   80.39    2.15
   1   2   6   79.98    2.15
   1  -2   6   78.88    1.81
   1  -2   6   83.42    1.96
  -1  -2  -6   79.75    2.26
  -1  -2  -6   79.45    2.19
  -1   2  -7    1.68    0.30
   1   2   7    1.59    0.39
   1   2   7    1.29    0.40
  -1   2  -7    2.02    0.38
  -1   2  -7    1.24    0.34
   1   2   7    2.15    0.47
   1   2   7    0.93    0.40
  -1  -2  -7    0.97    0.40
   1  -2   7    1.94    0.24
  -1  -2  -7    1.11    0.41
   1  -2   7    1.84    0.31
   1   2   8    2.78    0.52
  -1   2  -8    3.69    0.49
   1   2   8    3.86    0.54
  -1   2  -8    3.62    0.43
   1   2   8    2.62    0.55
  -1  -2  -8    3.35    0.56
   1  -2   8    3.87    0.34
  -1  -2  -8    3.25    0.52
   1  -2   8    3.25    0.41
   1   2   9    0.75    0.43
  -1   2  -9    0.08    0.29
   1   2   9   -0.33    0.39
  -1  -2  -9    0.30    0.43
  -1  -2  -9    0.47    0.49
   1  -2   9   -0.05    0.30
   1   2  10    4.61    0.69
   1   2  10    5.82    0.69
  -1  -2 -10    5.13    0.79
   1  -2  10    4.19    0.54
   1   2  11    3.23    0.68
   1   2  11    1.43    0.55
   1  -2  11    1.66    0.46
  -1  -2 -11    1.71    0.67
   1   2  12   34.12    1.58
   1   2  12   36.14    1.73
  -1  -2 -12   31.83    1.66
   1  -2  12   34.17    1.36
  -1  -2 -12   35.01    1.68
   1   2  13    1.41    0.75
  -1  -2 -13    0.82    0.71
   1  -2  13    0.51    0.47
  -1  -2 -13    0.14    0.67
   1   2  14   17.21    1.27
   1   2  14   14.45    1.32
   1  -2  14   16.64    1.07
  -1  -2 -14   17.01    1.51
  -1  -2 -14   16.94    1.51
   1   2  15    1.41    0.81
   1  -2  15    2.33    0.65
  -1  -2 -15    1.79    0.91
  -1  -2 -15    2.05    0.95
  -1   3  15    4.00    0.94
   1  -3 -15    5.42    1.13
   1  -3 -15    4.64    1.05
  -1   3  14    5.72    0.97
   1  -3 -14    7.74    1.06
   1  -3 -14    7.22    1.07
  -1   3  13   13.05    1.22
   1  -3 -13   13.09    1.27
  -1   3  12   27.25    1.45
  -1   3  12   29.33    1.57
  -1  -3  12   26.94    1.20
   1  -3 -12   28.53    1.61
  -1   3  11   16.83    1.16
  -1   3  11   14.12    1.03
  -1  -3  11   14.46    0.72
   1  -3 -11   13.01    1.12
  -1   3  10   14.51    1.07
  -1   3  10   13.73    1.00
   1   3 -10   14.48    0.84
  -1  -3  10   17.10    0.70
   1  -3 -10   13.72    1.05
  -1   3   9    6.01    0.66
   1   3  -9    8.01    0.57
  -1   3   9    6.96    0.82
   1  -3  -9    7.66    0.85
  -1  -3   9    7.48    0.47
  -1   3   8    0.62    0.42
   1   3  -8    0.91    0.24
  -1   3   8    0.28    0.40
   1  -3  -8    0.35    0.47
   1  -3  -8    0.88    0.40
  -1  -3   8    1.12    0.22
  -1   3   7   16.50    0.86
  -1   3   7   17.85    1.00
  -1   3   7   16.71    0.91
  -1  -3   7   17.23    0.51
   1  -3  -7   17.62    0.99
   1  -3  -7   17.15    0.97
  -1   3   6   63.49    1.99
  -1   3   6   65.99    1.88
  -1   3   6   64.90    1.92
  -1   3   6   64.41    1.89
   1   3  -6   66.31    1.69
   1  -3  -6   67.08    1.97
  -1  -3   6   70.08    1.97
   1  -3  -6   65.24    1.92
  -1   3   5    0.75    0.31
  -1   3   5    0.38    0.33
  -1   3   5    0.64    0.32
   1  -3  -5    0.04    0.27
   1  -3  -5    0.52    0.27
  -1  -3   5    0.20    0.32
  -1   3   4  174.79    4.02
  -1   3   4  178.38    4.11
  -1  -3   4  170.41    4.07
   1  -3  -4  175.22    4.05
   1  -3  -4  175.38    4.02
  -1   3   3   51.87    1.46
  -1   3   3   50.40    1.40
  -1  -3   3   49.55    1.46
   1  -3  -3   48.65    1.39
   1  -3  -3   51.56    1.39
  -1   3   2  124.56    2.82
   1   3  -2  123.55    2.66
  -1   3   2  123.97    2.86
  -1  -3   2  120.56    2.92
   1  -3  -2  123.18    2.80
   1  -3  -2  122.74    2.81
  -1  -3   2  122.13    2.84
  -1   3   1   83.65    1.96
  -1  -3   1   83.38    2.11
   1  -3  -1   83.92    1.89
  -1  -3   1   81.54    1.97
  -1   3   0    1.00    0.17
  -1  -3   0    0.72    0.12
   1  -3   0    0.08    0.27
  -1  -3   0    0.69    0.22
   1  -3   0    0.50    0.10
   1   3   1    1.59    0.25
  -1   3  -1    1.62    0.13
   1   3   1    1.24    0.24
  -1  -3  -1    1.57    0.21
  -1  -3  -1    1.28    0.21
   1   3   2   28.79    0.94
   1   3   2   28.19    0.88
   1  -3   2   26.94    1.07
  -1  -3  -2   28.42    0.87
  -1  -3  -2   28.49    0.88
  -1  -3  -2   27.41    0.75
   1   3   3   36.61    1.20
   1   3   3   37.56    1.16
  -1   3  -3   37.28    0.87
  -1  -3  -3   37.96    0.98
  -1  -3  -3   38.72    1.14
  -1  -3  -3   37.10    1.14
   1   3   4   12.34    0.68
  -1   3  -4   12.85    0.47
   1   3   4   12.30    0.65
   1   3   4   13.25    0.76
   1   3   4   12.14    0.72
  -1  -3  -4   11.72    0.68
  -1  -3  -4   11.74    0.67
   1  -3   4   13.07    0.72
  -1   3  -5    4.53    0.35
   1   3   5    4.91    0.50
   1   3   5    4.97    0.50
   1   3   5    3.21    0.49
   1   3   5    3.59    0.48
   1  -3   5    3.45    0.51
  -1  -3  -5    3.66    0.44
  -1  -3  -5    3.49    0.44
   1   3   6    8.31    0.72
  -1   3  -6    8.33    0.53
   1   3   6    9.29    0.69
   1   3   6    9.58    0.75
  -1   3  -6    9.16    0.52
   1   3   6    9.84    0.77
  -1  -3  -6    8.33    0.71
   1  -3   6    8.69    0.33
  -1  -3  -6    8.55    0.72
   1  -3   6    8.21    0.32
   1   3   7    1.13    0.43
   1   3   7    1.54    0.49
  -1   3  -7    1.59    0.24
   1   3   7    1.33    0.43
  -1  -3  -7    0.84    0.41
  -1  -3  -7    0.81    0.40
   1  -3   7    1.27    0.22
   1   3   8   42.29    1.67
   1   3   8   38.70    1.58
   1   3   8   42.42    1.54
  -1   3  -8   40.38    1.24
  -1  -3  -8   39.28    1.54
   1  -3   8   41.05    1.13
   1   3   9    6.52    0.81
   1   3   9    6.06    0.68
  -1   3  -9    6.80    0.59
  -1  -3  -9    5.92    0.74
   1  -3   9    6.65    0.51
   1   3  10   23.39    1.27
   1   3  10   24.84    1.39
  -1   3 -10   26.20    1.13
  -1  -3 -10   25.17    1.41
   1  -3  10   23.12    0.91
  -1  -3 -10   23.92    1.38
   1   3  11    0.04    0.59
   1   3  11   -0.45    0.51
   1  -3  11    0.07    0.31
  -1  -3 -11    0.50    0.62
  -1  -3 -11    1.44    0.67
   1   3  12   17.59    1.38
   1   3  12   16.32    1.23
   1  -3  12   18.33    1.02
  -1  -3 -12   18.02    1.39
  -1  -3 -12   18.66    1.44
   1   3  13    0.86    0.62
   1   3  13   -0.11    0.62
  -1  -3 -13    0.02    0.69
  -1  -3 -13    0.44    0.73
   1   3  14    0.15    0.65
   1   3  14    0.20    0.78
  -1  -3 -14   -0.35    0.76
  -1  -3 -14    1.67    0.85
   1   3  15    1.94    0.78
   1   3  15    4.94    1.00
  -1  -3 -15    2.45    0.94
  -1   4  14    2.02    0.87
   1  -4 -14    1.10    0.85
   1  -4 -14   -0.76    0.71
  -1   4  13    1.38    0.82
  -1   4  13   -0.91    0.59
   1  -4 -13    0.00    0.69
   1  -4 -13    2.03    0.83
  -1   4  12    1.19    0.63
  -1   4  12    0.81    0.69
   1  -4 -12    1.94    0.75
  -1   4  11    5.99    0.86
  -1   4  11    5.47    0.81
   1   4 -11    5.39    0.92
   1  -4 -11    8.33    0.99
  -1   4  10   54.43    1.96
   1   4 -10   54.94    1.62
  -1   4  10   51.95    2.02
   1  -4 -10   50.96    2.03
  -1   4   9    8.64    0.85
  -1   4   9    9.41    0.87
   1   4  -9    9.73    0.54
   1  -4  -9   10.65    0.97
  -1   4   8   50.13    1.77
  -1   4   8   48.84    1.76
   1  -4  -8   47.29    1.73
  -1   4   7   14.26    0.96
  -1   4   7   13.38    0.85
  -1  -4   7   11.02    0.84
   1  -4  -7   11.41    0.82
  -1   4   6    0.58    0.43
  -1   4   6    0.91    0.42
  -1   4   6    0.37    0.34
  -1  -4   6    0.34    0.36
   1  -4  -6    0.84    0.36
   1  -4  -6    0.56    0.41
  -1   4   5   26.88    1.07
  -1   4   5   27.30    1.16
  -1   4   5   28.99    1.10
   1  -4  -5   27.73    1.10
   1  -4  -5   25.43    1.06
  -1  -4   5   27.78    1.14
   1  -4  -5   27.52    0.68
  -1   4   4   17.99    0.82
  -1   4   4   18.22    0.88
   1  -4  -4   16.78    0.78
   1  -4  -4   16.77    0.78
  -1  -4   4   15.42    0.84
  -1   4   3   15.30    0.75
  -1   4   3   15.27    0.70
   1   4  -3   13.57    0.44
   1  -4  -3   14.48    0.67
  -1  -4   3   14.21    0.76
   1  -4  -3   13.37    0.65
  -1   4   2    1.62    0.30
   1   4  -2    2.48    0.23
  -1   4   2    2.41    0.32
   1  -4  -2    2.56    0.30
  -1  -4   2    1.85    0.39
  -1   4   1   90.08    2.17
  -1   4   1   89.58    2.13
  -1  -4   1   91.61    2.20
   1  -4  -1   92.27    2.06
  -1  -4   1   89.06    2.38
   1  -4  -1   91.58    2.06
   1   4   0  116.03    2.60
  -1   4   0  115.04    2.59
   1  -4   0  113.51    2.89
  -1  -4   0  116.64    2.65
  -1   4  -1   18.60    0.52
   1   4   1   17.47    0.69
   1   4   1   17.89    0.66
  -1  -4  -1   18.80    0.62
  -1  -4  -1   18.71    0.60
   1   4   2  154.63    3.48
   1   4   2  150.77    3.53
  -1  -4  -2  153.85    3.43
  -1  -4  -2  152.82    3.31
   1  -4   2  145.59    3.94
   1   4   3   38.01    1.20
   1   4   3   39.07    1.27
   1  -4   3   38.52    1.35
  -1  -4  -3   35.81    1.16
  -1  -4  -3   37.10    0.97
  -1  -4  -3   37.08    1.17
  -1   4  -4    4.29    0.27
   1   4   4    3.67    0.41
   1   4   4    3.73    0.48
   1   4   4    4.22    0.49
  -1  -4  -4    4.12    0.47
  -1  -4  -4    4.19    0.32
   1  -4   4    3.09    0.48
  -1  -4  -4    4.50    0.49
  -1   4  -5   32.74    0.96
   1   4   5   36.78    1.29
   1   4   5   36.27    1.37
   1   4   5   34.74    1.27
   1   4   5   34.84    1.30
   1  -4   5   34.26    1.35
  -1  -4  -5   34.70    1.24
  -1  -4  -5   35.29    1.00
  -1  -4  -5   37.43    1.27
   1   4   6    6.56    0.69
   1   4   6    5.24    0.63
   1   4   6    6.19    0.69
   1   4   6    6.15    0.67
  -1  -4  -6    4.96    0.55
  -1  -4  -6    6.56    0.49
  -1  -4  -6    6.80    0.67
  -1  -4  -6    5.27    0.63
   1  -4   6    6.03    0.71
   1   4   7   32.89    1.42
   1   4   7   33.30    1.48
   1   4   7   35.28    1.40
  -1  -4  -7   32.67    1.35
  -1  -4  -7   35.35    1.39
  -1   4  -8    9.18    0.47
   1   4   8    8.57    0.80
   1   4   8    8.44    0.80
  -1  -4  -8   10.71    0.94
  -1  -4  -8    8.98    0.88
  -1   4  -9    4.03    0.44
   1   4   9    5.11    0.71
   1   4   9    3.70    0.67
  -1  -4  -9    4.08    0.67
  -1  -4  -9    3.32    0.65
  -1   4 -10    0.16    0.32
   1   4  10    0.07    0.47
   1   4  10    0.07    0.53
  -1  -4 -10   -0.16    0.50
  -1  -4 -10   -0.03    0.51
   1   4  11    4.05    0.79
   1   4  11    4.30    0.74
  -1  -4 -11    3.04    0.77
  -1  -4 -11    3.93    0.78
   1   4  12    0.09    0.63
   1   4  12    0.13    0.62
  -1  -4 -12    0.20    0.58
  -1  -4 -12   -0.03    0.65
   1   4  13    4.85    0.90
   1   4  13    4.30    1.01
  -1  -4 -13    5.12    1.01
  -1  -4 -13    5.59    0.96
   1   4  14    2.85    0.86
   1   4  14    2.15    0.94
  -1  -4 -14    2.98    0.95
  -1   5  14    1.65    0.92
   1  -5 -14    1.74    0.94
   1  -5 -14    1.37    0.88
  -1   5  13    2.01    0.79
  -1   5  13    0.95    0.79
   1  -5 -13   -0.49    0.73
   1  -5 -13    1.01    0.74
  -1   5  12    9.51    1.15
  -1   5  12    7.99    1.00
   1  -5 -12   10.80    1.14
   1  -5 -12   10.00    1.11
   1   5 -11   12.97    0.79
  -1   5  11   14.47    1.30
  -1   5  11   14.80    1.24
   1  -5 -11   15.37    1.22
   1  -5 -11   11.46    1.13
  -1   5  10    1.84    0.64
  -1   5  10    1.85    0.58
   1   5 -10    1.99    0.34
   1  -5 -10    2.38    0.69
  -1   5   9    5.42    0.81
  -1   5   9    4.40    0.76
   1  -5  -9    4.21    0.75
  -1   5   8    3.12    0.61
  -1   5   8    2.41    0.62
   1  -5  -8    1.58    0.58
  -1  -5   8    2.89    0.63
  -1   5   7    0.59    0.50
  -1   5   7    0.65    0.45
  -1  -5   7   -0.39    0.48
   1  -5  -7    0.43    0.45
  -1   5   6   -0.14    0.37
  -1   5   6    0.24    0.37
  -1  -5   6    0.09    0.45
   1  -5  -6    0.07    0.39
  -1   5   5   43.84    1.53
   1  -5  -5   43.60    1.47
  -1  -5   5   45.19    1.66
   1  -5  -5   45.34    1.49
  -1   5   4    2.39    0.43
  -1   5   4    2.06    0.43
  -1  -5   4    2.47    0.53
   1  -5  -4    2.92    0.43
  -1   5   3   19.14    0.90
   1   5  -3   19.86    0.61
  -1   5   3   19.68    0.84
   1  -5  -3   19.12    0.80
   1  -5  -3   19.07    0.79
  -1  -5   3   20.95    1.04
  -1   5   2   30.17    1.07
   1   5  -2   28.78    0.88
  -1   5   2   30.34    1.02
   1  -5  -2   31.57    0.92
  -1  -5   2   28.99    1.21
   1   5  -1   71.35    1.69
  -1   5   1   73.03    1.87
  -1   5   1   72.67    1.82
   1  -5  -1   73.28    1.66
  -1   5   0    4.41    0.35
   1   5   0    4.48    0.35
   1  -5   0    4.43    0.59
  -1  -5   0    4.39    0.39
  -1   5  -1   53.68    1.32
   1   5   1   53.71    1.45
   1   5   1   53.52    1.50
  -1  -5  -1   53.53    1.30
  -1  -5  -1   55.51    1.40
  -1   5  -2    0.79    0.13
   1   5   2    0.51    0.28
   1   5   2    0.34    0.29
  -1  -5  -2    0.55    0.23
  -1  -5  -2    0.87    0.21
   1   5   3   30.49    1.16
   1   5   3   29.52    1.09
  -1   5  -3   30.08    0.86
  -1  -5  -3   29.85    0.83
  -1  -5  -3   29.53    1.02
   1   5   4   19.66    0.99
   1   5   4   19.56    0.93
  -1  -5  -4   19.33    0.61
  -1  -5  -4   19.66    0.87
   1  -5   4   19.37    1.09
   1   5   5   12.51    0.83
   1   5   5   12.59    0.88
   1   5   5   11.15    0.80
  -1  -5  -5   13.21    0.81
   1  -5   5   11.86    0.95
  -1  -5  -5   11.31    0.78
   1   5   6    2.33    0.54
   1   5   6    3.38    0.59
   1   5   6    3.46    0.67
   1  -5   6    2.48    0.57
  -1  -5  -6    3.78    0.60
  -1  -5  -6    2.73    0.55
   1   5   7    7.62    0.86
   1   5   7    7.17    0.76
  -1  -5  -7    7.60    0.78
   1  -5   7    6.21    0.78
  -1  -5  -7    7.89    0.80
   1   5   8    5.00    0.79
   1   5   8    4.82    0.73
  -1  -5  -8    6.59    0.78
  -1  -5  -8    5.74    0.76
   1   5   9   49.04    1.91
  -1   5  -9   46.93    1.34
   1   5   9   47.94    1.96
  -1  -5  -9   50.85    1.91
  -1  -5  -9   48.27    1.88
   1   5  10    8.07    1.00
   1   5  10    8.81    1.04
  -1   5 -10   10.23    0.67
  -1  -5 -10    8.87    1.02
  -1  -5 -10    9.20    1.03
   1   5  11   18.38    1.36
   1   5  11   17.25    1.35
  -1  -5 -11   14.64    1.29
  -1  -5 -11   16.90    1.35
   1   5  12   -0.12    0.66
   1   5  12    0.10    0.66
  -1  -5 -12    0.87    0.76
   1   5  13    0.04    0.69
   1   5  13   -1.65    0.69
  -1  -5 -13   -0.67    0.64
   1   5  14    1.61    0.93
   1   5  14    0.74    0.79
  -1   6  13    1.61    0.93
  -1   6  13    1.45    0.81
   1  -6 -13    2.92    0.92
   1  -6 -13    2.15    0.85
  -1   6  12    7.66    1.09
  -1   6  12    5.72    1.03
   1  -6 -12    6.34    1.00
   1  -6 -12    6.17    1.02
  -1   6  11   16.94    1.47
  -1   6  11   16.39    1.38
   1  -6 -11   17.36    1.35
   1  -6 -11   18.92    1.40
  -1   6  10    4.98    0.90
  -1   6  10    4.97    0.89
   1  -6 -10    5.36    0.87
   1  -6 -10    4.53    0.84
  -1   6   9   27.43    1.55
  -1   6   9   25.62    1.48
   1  -6  -9   26.10    1.43
   1  -6  -9   25.94    1.43
  -1  -6   9   24.41    1.55
  -1   6   8    0.92    0.56
  -1   6   8   -0.36    0.52
   1  -6  -8   -0.78    0.46
   1  -6  -8    1.16    0.55
  -1  -6   8    1.26    0.59
  -1   6   7    7.27    0.83
  -1   6   7    7.19    0.80
   1  -6  -7    7.63    0.78
   1  -6  -7    8.06    0.81
  -1  -6   7    5.63    0.84
  -1   6   6   -0.54    0.43
   1  -6  -6    0.20    0.40
   1  -6  -6   -0.51    0.38
  -1  -6   6    0.00    0.47
  -1   6   5   -0.73    0.39
  -1  -6   5    0.25    0.53
   1  -6  -5    0.22    0.36
   1  -6  -5    0.50    0.39
  -1   6   4   73.43    2.11
   1  -6  -4   73.13    1.99
  -1  -6   4   68.30    2.30
   1  -6  -4   73.23    1.99
   1  -6  -3   71.23    1.83
  -1  -6   3   67.56    2.21
   1   6  -2    0.15    0.15
   1   6  -2    0.15    0.22
  -1  -6   2    0.24    0.43
   1  -6  -2   -0.11    0.20
   1   6  -1    0.53    0.21
  -1   6   1    0.37    0.26
   1   6  -1    0.64    0.29
  -1  -6   1    0.31    0.36
   1  -6  -1    0.80    0.52
   1   6   0    3.68    0.38
  -1   6   0    4.14    0.40
   1  -6   0    4.13    0.62
  -1  -6   0    3.80    0.57
   1   6   1   33.34    1.16
  -1   6  -1   36.26    1.01
   1  -6   1   33.48    1.40
  -1  -6  -2   17.75    0.66
  -1  -6  -2   17.64    0.65
   1  -6   2   15.94    0.95
  -1  -6  -3   25.08    0.93
   1  -6   3   26.13    1.30
   1   6   4    7.65    0.70
   1  -6   4    9.28    0.95
  -1  -6  -4    8.17    0.64
   1   6   5    5.45    0.72
   1   6   5    5.80    0.68
   1   6   5    4.81    0.64
  -1  -6  -5    4.60    0.57
   1  -6   5    3.66    0.74
   1   6   6   55.17    1.94
   1   6   6   57.45    2.03
  -1  -6  -6   55.84    1.84
   1  -6   6   57.05    2.12
   1   6   7   19.53    1.25
   1   6   7   22.54    1.29
   1  -6   7   22.64    1.42
  -1  -6  -7   20.01    1.14
   1   6   8    1.69    0.65
   1   6   8    1.02    0.55
  -1  -6  -8    0.49    0.52
   1  -6   8    1.63    0.66
   1   6   9    4.58    0.85
   1   6   9    3.90    0.81
  -1  -6  -9    3.86    0.74
   1   6  10    7.10    1.03
   1   6  10    5.27    0.88
  -1  -6 -10    6.23    0.87
   1   6  11    8.92    1.15
   1   6  11    8.89    1.07
  -1  -6 -11    7.58    1.02
   1   6  12   -0.99    0.70
   1   6  12   -0.22    0.74
  -1  -6 -12   -0.34    0.67
   1   6  13   15.45    1.46
   1   6  13   13.79    1.46
   1   6  13   15.92    1.47
  -1  -6 -13   15.27    1.50
  -1   7  12   -1.42    0.69
  -1   7  12   -0.25    0.82
   1  -7 -12    0.75    0.74
  -1   7  11    1.51    0.83
  -1   7  11    1.01    0.82
   1  -7 -11    1.10    0.72
  -1   7  10    9.49    1.13
  -1   7  10    8.93    1.09
   1  -7 -10    6.06    0.91
  -1   7   9    1.41    0.67
  -1   7   9    1.19    0.71
   1  -7  -9   -0.46    0.52
  -1  -7   9   -0.63    0.66
  -1   7   8    3.60    0.89
  -1   7   8    4.73    0.87
  -1  -7   8    3.19    0.85
   1  -7  -8    4.00    0.71
  -1   7   7    0.13    0.53
   1  -7  -7    1.04    0.50
  -1  -7   7   -0.34    0.63
  -1  -7   6    6.66    0.91
   1  -7  -6    7.45    0.71
   1  -7  -5   33.51    1.27
  -1  -7   5   34.75    1.70
   1  -7  -4    4.31    0.49
  -1  -7   4    4.68    0.81
   1  -7  -3   58.82    1.55
  -1  -7   3   57.30    2.12
   1   7  -2    1.28    0.36
   1  -7  -2    0.72    0.52
  -1  -7   2    0.80    0.57
   1   7  -1   63.42    1.79
  -1  -7   1   65.10    2.24
   1  -7  -1   61.75    2.21
   1   7   0    2.93    0.47
  -1  -7   0    1.63    0.52
   1  -7   0    3.11    0.69
   1  -7   1    6.83    0.84
  -1  -7  -1    5.82    0.77
  -1  -7  -2    0.06    0.19
   1  -7   2    0.28    0.41
  -1  -7  -3    1.52    0.34
   1  -7   3    1.07    0.55
  -1  -7  -4    0.45    0.34
   1  -7   4   -0.79    0.52
   1   7   5    7.44    0.85
   1  -7   5    9.30    1.09
  -1  -7  -5    8.05    0.70
   1   7   6    6.82    0.92
  -1  -7  -6    7.66    0.75
   1  -7   6    6.55    0.91
   1   7   7   25.16    1.43
  -1  -7  -7   19.67    1.16
   1  -7   7   22.60    1.54
   1   7   8   24.36    1.68
   1   7   8   22.69    1.45
  -1  -7  -8   21.90    1.26
   1  -7   8   21.42    1.50
   1   7   9   15.70    1.36
   1   7   9   15.28    1.33
  -1  -7  -9   12.32    1.12
   1   7  10   -1.35    0.67
   1   7  10   -0.19    0.66
  -1  -7 -10    0.81    0.65
   1   7  11    4.72    1.04
   1   7  11    3.14    0.95
  -1  -7 -11    2.50    0.84
   1   7  12    0.52    0.74
   1   7  12    1.00    0.88
   1   7  12    2.49    0.96
  -1  -7 -12    1.46    0.83
   1  -8 -11    3.78    0.87
  -1   8  10   -0.08    0.67
   1  -8 -10    0.61    0.65
  -1   8   9    5.91    0.98
   1  -8  -9    3.68    0.73
  -1  -8   9    4.59    1.02
  -1   8   8    2.21    0.82
   1  -8  -8    1.05    0.55
  -1  -8   8    2.24    0.90
  -1   8   7   32.15    1.69
   1  -8  -7   29.82    1.38
  -1  -8   7   31.81    1.84
   1  -8  -6    0.51    0.41
  -1  -8   6    0.17    0.70
   1  -8  -5    6.32    0.60
  -1  -8   5    4.91    0.97
  -1  -8   4    2.01    0.68
   1  -8  -4    2.08    0.38
   1  -8  -3    0.67    0.64
  -1  -8   3    0.50    0.57
   1  -8  -2    1.33    0.67
  -1  -8   2    1.63    0.64
   1  -8  -1    6.26    0.91
  -1  -8   1    6.98    0.88
   1   8   0    0.43    0.41
   1  -8   0    0.11    0.52
  -1  -8   0    0.01    0.53
   1   8   1   31.85    1.32
  -1  -8  -1   28.50    1.61
   1  -8   1   30.24    1.55
  -1  -8  -2    2.79    0.77
   1  -8   2    3.58    0.77
   1  -8   3   57.14    2.30
  -1  -8  -4    4.35    0.47
   1  -8   4    3.95    0.86
   1   8   5   11.61    1.09
  -1  -8  -5   12.69    0.82
   1  -8   5   13.17    1.31
   1   8   6    2.78    0.73
  -1  -8  -6    2.60    0.55
   1  -8   6    1.66    0.81
   1   8   7    1.45    0.68
  -1  -8  -7    0.59    0.49
   1  -8   7    0.20    0.63
   1   8   8    0.16    0.64
  -1  -8  -8   -0.16    0.53
   1  -8   8   -0.42    0.63
   1   8   9   -0.67    0.73
  -1  -8  -9   -0.53    0.56
   1  -8   9    0.14    0.79
   1   8  10   -0.49    0.80
  -1  -8 -10   -0.53    0.63
  -1  -9   9   -0.09    0.72
   1  -9  -9    0.57    0.58
  -1   9   8    2.92    0.93
  -1  -9   8    0.83    0.85
   1  -9  -8    1.87    0.61
  -1   9   7    8.99    1.18
   1  -9  -7    8.62    0.80
  -1  -9   7   10.13    1.29
  -1   9   6    0.27    0.69
  -1  -9   6   -0.48    0.68
  -1  -9   5   13.26    1.39
   1  -9  -5   16.05    1.32
  -1  -9   4    8.36    1.14
   1  -9  -4    8.36    1.06
  -1  -9   3   23.93    1.62
   1  -9  -3   20.76    1.53
   1  -9  -2   -0.66    0.64
  -1  -9   2    0.07    0.62
  -1  -9   1   20.38    1.51
   1  -9  -1   24.91    1.62
  -1  -9   0    1.74    0.74
   1  -9   0    1.51    0.80
   1  -9   1    7.38    1.04
  -1  -9  -1    9.16    1.14
   1   9   2    7.22    0.82
  -1  -9  -2    6.86    1.04
   1  -9   2    7.31    1.06
   1   9   3    0.44    0.56
   1  -9   3   -0.15    0.61
  -1  -9  -3    2.07    0.76
   1   9   4    0.56    0.69
   1   9   4   -0.36    0.57
   1  -9   4   -0.10    0.67
   1   9   5    1.36    0.77
   1   9   5    1.44    0.66
   1  -9   5    0.12    0.74
   1   9   6    4.67    0.92
   1  -9   6    6.05    1.09
   1   9   7    7.73    1.22
  -1  -9  -7    8.48    0.81
   1  -9   7    7.35    1.18
   1   9   8   -0.25    0.82
   1   9   8   -0.52    0.73
  -1  -9  -8   -0.24    0.49
   1  -9   8    1.93    0.93
   1   9   9    7.50    1.14
  -1  -9  -9    9.25    0.98
   1  -9   9    9.28    1.38
   1 -10  -7   39.68    2.19
  -1 -10   7   41.80    2.26
  -1  10   6    0.34    0.86
   1 -10  -6    0.03    0.77
  -1 -10   6   -0.24    0.73
  -1  10   5    4.89    0.96
   1 -10  -5    4.17    0.96
  -1 -10   5    4.66    1.00
   1 -10  -4    0.69    0.82
  -1 -10   4    0.69    0.83
   1 -10  -3    7.91    1.18
  -1 -10   3    6.55    1.09
  -1 -10   2    0.05    0.69
   1 -10  -2    1.68    0.77
   1 -10  -1    1.36    0.82
  -1 -10   1    5.17    1.00
   1 -10   0    1.56    0.74
  -1 -10   0    0.36    0.71
   1 -10   1   -0.29    0.68
  -1 -10  -1    0.30    0.73
   1 -10   2    8.30    1.23
  -1 -10  -2    8.80    1.22
   1  10   3   19.93    1.54
   1 -10   3   18.68    1.66
  -1 -10  -3   20.05    1.68
   1  10   4    0.33    0.62
   1  10   4    1.48    0.81
   1 -10   4    0.34    0.66
  -1 -10  -4    0.27    0.81
   1  10   5   13.61    1.27
   1  10   5   12.05    1.35
  -1 -10  -5   10.26    1.31
   1 -10   5   14.91    1.57
   1  10   6    1.52    0.78
   1 -10   6    1.00    0.88
  -1 -11   2    2.00    0.86
   1 -11  -2    1.39    0.79
   1 -11  -1    2.20    0.96
  -1 -11   1    2.98    0.99
   1 -11   0    0.71    0.78
  -1 -11   0    1.76    0.89
   1 -11   1    1.20    0.75
  -1 -11  -1    0.12    0.77
  -1 -11  -2    0.26    0.81
   1 -11   2   -0.45    0.73
  -2   0  16    2.82    0.78
  -2   0  15    1.32    0.65
  -2   0  14   10.53    1.06
  -2   0  13   -0.52    0.48
   2   0 -13   -0.26    0.59
   2   0 -12   -0.35    0.51
  -2   0  12    0.91    0.50
  -2   0  11   -0.80    0.41
   2   0 -11   -0.23    0.51
   2   0 -10   82.70    2.46
  -2   0  10   79.96    2.36
  -2   0  10   80.19    2.13
   2   0  -9   -0.08    0.34
  -2   0   9    0.00    0.38
   2   0  -9    0.37    0.34
   2   0  -9   -0.53    0.35
  -2   0   9   -0.25    0.28
   2   0  -8   36.91    1.30
  -2   0   8   37.88    1.31
  -2   0   8   36.57    1.12
   2   0  -8   36.84    1.38
   2   0  -8   38.51    1.35
  -2   0   7    0.09    0.27
   2   0  -7   -0.09    0.28
   2   0  -7    0.09    0.27
  -2   0   7    0.27    0.23
   2   0  -7    0.22    0.28
   2   0  -6    3.40    0.43
   2   0  -6    2.88    0.36
   2   0  -6    4.04    0.47
  -2   0   6    3.44    0.39
  -2   0   6    3.98    0.32
  -2   0   6    3.25    0.29
   2   0  -5   -0.04    0.27
  -2   0   5   -0.13    0.17
  -2   0   5   -0.16    0.14
  -2   0   5   -0.10    0.21
   2   0  -5   -0.50    0.22
   2   0  -5   -0.51    0.25
  -2   0   5   -0.24    0.15
  -2   0   4   69.06    1.71
  -2   0   4   70.15    1.63
   2   0  -4   69.09    1.72
  -2   0   4   69.62    1.59
   2   0  -4   70.50    1.71
  -2   0   4   71.18    1.63
   2   0  -3   -0.10    0.18
  -2   0   3   -0.18    0.21
   2   0  -3   -0.26    0.18
  -2   0   3   -0.05    0.20
  -2   0   3   -0.24    0.13
  -2   0   3    0.08    0.13
   2   0  -3   -0.06    0.22
  -2   0   2  942.61   19.75
   2   0  -2  938.21   19.99
   2   0  -2  925.48   19.60
   2   0  -2 1000.00   19.87
  -2   0   2  955.40   19.95
  -2   0   2  990.62   20.03
  -2   0   2  896.05   19.88
   2   0  -1   -0.07    0.10
  -2   0   1    0.16    0.11
  -2   0   1   -0.13    0.13
   2   0  -1    0.12    0.13
  -2   0   1   -0.10    0.12
   2   0   0   12.90    0.40
   2   0   0   13.47    0.44
  -2   0   0   13.42    0.42
   2   0   0   15.00    0.46
  -2   0   0   13.07    0.41
  -2   0  -1   -0.03    0.14
   2   0   1    0.28    0.20
  -2   0  -1   -0.09    0.15
   2   0   1   -0.43    0.13
   2   0   1   -0.12    0.15
   2   0   1   -0.12    0.11
   2   0   2    2.24    0.28
  -2   0  -2    2.87    0.30
  -2   0  -2    2.16    0.26
   2   0   2    2.35    0.25
  -2   0  -2    2.67    0.28
  -2   0  -2    2.66    0.30
   2   0   2    2.64    0.30
   2   0   2    3.06    0.30
   2   0   2    1.93    0.21
   2   0   3   -0.06    0.23
   2   0   3    0.04    0.23
  -2   0  -3    0.21    0.23
  -2   0  -3   -0.11    0.23
  -2   0  -3    0.20    0.21
   2   0   3    0.09    0.16
   2   0   3   -0.31    0.23
   2   0   3    0.11    0.20
  -2   0  -3    0.29    0.22
   2   0   4   18.11    0.63
   2   0   4   19.86    0.78
   2   0   4   18.38    0.73
   2   0   4   18.99    0.72
  -2   0  -4   18.73    0.78
  -2   0  -4   17.94    0.71
  -2   0  -4   19.03    0.71
  -2   0  -5   -0.05    0.25
  -2   0  -5   -0.29    0.21
   2   0   5   -0.08    0.23
   2   0   5    0.37    0.28
   2   0   5   -0.26    0.24
   2   0   5    0.33    0.18
  -2   0  -5    0.30    0.26
  -2   0  -6  292.71    6.49
  -2   0  -6  292.24    6.47
   2   0   6  295.82    6.47
   2   0   6  293.05    6.42
   2   0   6  290.15    6.51
  -2   0  -6  296.60    6.56
   2   0   6  281.19    6.27
   2   0   7   -0.32    0.26
  -2   0  -7    0.51    0.36
  -2   0  -7   -0.11    0.27
   2   0   7    0.32    0.32
  -2   0  -7    0.27    0.31
   2   0   7   -0.44    0.32
  -2   0  -8  112.59    2.98
   2   0   8  105.70    2.84
   2   0   8  106.26    2.75
  -2   0  -8  109.41    2.87
  -2   0  -8  107.19    2.89
   2   0   9   -0.17    0.34
  -2   0  -9    0.62    0.43
   2   0   9   -0.13    0.39
   2   0   9   -0.13    0.38
   2   0  10    7.94    0.78
   2   0  10   10.17    0.77
  -2   0 -10    6.41    0.77
   2   0  10    7.60    0.71
  -2   0 -10    6.86    0.77
  -2   0 -11    0.15    0.47
   2   0  11    0.40    0.49
   2   0  11    0.45    0.45
  -2   0 -11    0.34    0.48
   2   0  11   -0.28    0.39
  -2   0 -12    3.24    0.78
  -2   0 -12    4.13    0.81
   2   0  12    5.18    0.76
  -2   0 -13    0.33    0.64
   2   0  13    0.25    0.54
  -2   0 -13    0.10    0.63
   2   0  14    0.00    0.60
   2   0  15    0.11    0.62
  -2   1  16    0.11    0.67
  -2  -1  16    0.47    0.59
  -2   1  15   -0.36    0.67
   2  -1 -15   -0.19    0.74
  -2  -1  15    0.02    0.56
  -2   1  14    2.11    0.73
  -2  -1  14    2.91    0.63
   2  -1 -14    2.87    0.86
  -2   1  13    0.16    0.55
  -2  -1  13    0.77    0.49
   2  -1 -13   -0.06    0.62
  -2   1  12   25.25    1.32
   2  -1 -12   22.87    1.34
  -2  -1  12   26.59    1.22
  -2   1  11    4.04    0.56
   2   1 -11    4.27    0.70
  -2   1  11    2.88    0.64
  -2  -1  11    4.02    0.56
   2  -1 -11    4.58    0.76
  -2   1  10    6.08    0.60
  -2   1  10    7.88    0.78
   2   1 -10    7.14    0.70
  -2  -1  10    6.30    0.65
   2  -1 -10    7.96    0.84
   2  -1 -10    6.36    0.75
  -2   1   9   16.77    0.81
  -2   1   9   15.01    0.94
   2   1  -9   14.72    0.84
  -2  -1   9   16.11    0.83
  -2  -1   9   15.40    0.66
   2  -1  -9   16.94    1.01
   2  -1  -9   13.95    0.97
  -2   1   8    4.78    0.46
  -2   1   8    4.10    0.44
   2   1  -8    4.38    0.53
  -2   1   8    4.25    0.52
   2   1  -8    3.86    0.49
   2  -1  -8    4.89    0.61
  -2  -1   8    4.61    0.37
   2  -1  -8    3.76    0.54
  -2  -1   8    3.51    0.45
  -2   1   7   50.76    1.41
   2   1  -7   54.63    1.58
   2   1  -7   50.58    1.49
  -2   1   7   50.82    1.46
  -2   1   7   50.02    1.56
  -2  -1   7   49.52    1.43
   2  -1  -7   50.74    1.64
  -2  -1   7   50.08    1.28
   2  -1  -7   50.49    1.59
   2   1  -6   -0.08    0.14
  -2   1   6    0.25    0.28
  -2   1   6    0.30    0.23
  -2   1   6    0.34    0.24
   2   1  -6    0.12    0.24
   2   1  -6    0.21    0.25
   2  -1  -6    0.37    0.32
   2  -1  -6    0.24    0.29
  -2  -1   6    0.17    0.23
  -2  -1   6    0.38    0.17
   2   1  -5    4.28    0.36
  -2   1   5    3.75    0.43
  -2   1   5    3.85    0.34
   2   1  -5    3.33    0.31
  -2   1   5    3.72    0.35
  -2  -1   5    3.94    0.33
  -2  -1   5    3.86    0.26
   2  -1  -5    4.20    0.45
   2  -1  -5    4.49    0.46
  -2   1   4    0.21    0.25
   2   1  -4    0.10    0.11
   2   1  -4    0.07    0.11
   2   1  -4    0.26    0.13
  -2   1   4    0.04    0.21
   2  -1  -4    0.17    0.25
  -2  -1   4    0.00    0.18
   2  -1  -4    0.33    0.27
   2   1  -3   20.50    0.47
   2   1  -3   20.51    0.57
   2  -1  -3   21.54    0.71
  -2  -1   3   20.91    0.60
  -2  -1   3   21.03    0.67
   2  -1  -3   20.87    0.78
  -2  -1   3   20.88    0.71
  -2   1   2  184.36    3.88
   2   1  -2  186.40    3.90
  -2   1   2  187.77    4.00
  -2  -1   2  182.04    3.95
  -2  -1   2  185.07    3.89
  -2  -1   2  189.81    4.02
   2  -1  -2  181.38    3.99
   2   1  -1    0.29    0.12
  -2   1   1    0.58    0.13
  -2   1   1    0.27    0.20
   2   1  -1    0.36    0.15
  -2  -1   1    0.69    0.12
  -2  -1   1    0.14    0.18
   2  -1  -1    0.33    0.17
   2  -1  -1    0.41    0.17
   2   1   0  280.86    6.12
   2   1   0  299.73    6.19
   2   1   0  299.80    6.20
   2  -1   0  294.52    6.21
  -2  -1   0  300.73    6.20
   2  -1   0  298.38    6.16
  -2  -1   0  297.43    6.17
   2  -1   0  291.68    6.16
   2   1   1   91.15    2.08
   2   1   1   96.87    2.08
   2   1   1   93.48    2.09
   2   1   1   87.22    2.06
   2  -1   1   90.47    2.20
  -2  -1  -1   94.21    2.08
  -2  -1  -1   90.18    2.04
   2  -1   1   95.06    2.02
   2   1   2   25.38    0.78
  -2   1  -2   25.52    0.61
  -2   1  -2   26.95    0.75
   2   1   2   25.49    0.78
   2   1   2   24.47    0.78
   2   1   2   25.63    0.85
  -2  -1  -2   24.53    0.78
  -2  -1  -2   23.96    0.78
   2  -1   2   26.09    0.65
  -2  -1  -2   24.96    0.77
   2  -1   2   25.66    0.71
  -2   1  -3   48.68    1.19
   2   1   3   47.58    1.32
  -2   1  -3   50.71    1.30
  -2   1  -3   51.12    1.27
  -2   1  -3   50.48    1.27
   2   1   3   48.82    1.40
   2   1   3   47.49    1.31
   2  -1   3   49.83    1.16
   2  -1   3   48.92    1.24
   2  -1   3   51.35    1.29
  -2  -1  -3   51.30    1.33
  -2  -1  -3   49.14    1.34
  -2  -1  -3   50.34    1.39
   2   1   4   52.96    1.45
   2   1   4   54.33    1.54
   2   1   4   53.38    1.46
   2   1   4   53.46    1.44
  -2   1  -4   53.55    1.40
  -2   1  -4   51.88    1.42
  -2   1  -4   51.95    1.34
  -2  -1  -4   53.18    1.48
  -2  -1  -4   52.47    1.45
   2  -1   4   51.74    1.27
   2  -1   4   51.43    1.38
   2  -1   4   51.77    1.36
  -2  -1  -4   56.01    1.54
   2  -1   4   52.30    1.38
   2   1   5   48.00    1.46
   2   1   5   45.16    1.38
   2   1   5   44.46    1.33
  -2   1  -5   46.57    1.31
  -2   1  -5   43.75    1.25
  -2   1  -5   47.20    1.35
   2   1   5   44.91    1.32
  -2  -1  -5   47.26    1.38
  -2  -1  -5   45.69    1.38
   2  -1   5   44.01    1.28
  -2  -1  -5   44.69    1.43
   2  -1   5   44.03    1.28
   2  -1   5   43.53    1.25
   2  -1   5   45.33    1.17
   2   1   6    8.77    0.56
  -2   1  -6    9.75    0.63
   2   1   6    8.21    0.69
  -2   1  -6    9.43    0.55
  -2   1  -6    9.28    0.61
   2   1   6   10.35    0.64
   2   1   6    9.94    0.61
   2  -1   6    8.84    0.55
   2  -1   6   10.18    0.49
  -2  -1  -6    9.72    0.66
  -2  -1  -6    9.73    0.71
   2  -1   6    9.47    0.58
  -2  -1  -6    9.70    0.69
   2   1   7   12.47    0.76
  -2   1  -7   11.90    0.66
   2   1   7   11.91    0.82
  -2   1  -7   11.23    0.73
   2   1   7   12.40    0.67
  -2   1  -7   12.39    0.74
   2   1   7   12.29    0.74
  -2  -1  -7   12.49    0.83
   2  -1   7   12.36    0.60
  -2  -1  -7   13.07    0.78
  -2  -1  -7   11.15    0.80
   2  -1   7   12.98    0.68
   2  -1   7   11.16    0.69
   2   1   8   32.87    1.31
  -2   1  -8   32.64    1.27
   2   1   8   30.87    1.23
   2   1   8   31.52    1.34
   2  -1   8   33.57    1.19
   2  -1   8   31.09    1.15
   2  -1   8   34.53    1.07
  -2  -1  -8   32.40    1.31
  -2  -1  -8   32.71    1.38
   2   1   9    1.39    0.50
  -2   1  -9    2.11    0.50
   2   1   9    1.98    0.50
   2  -1   9    2.11    0.45
   2  -1   9    1.01    0.41
  -2  -1  -9    1.91    0.47
   2  -1   9    2.28    0.39
  -2  -1  -9    1.35    0.48
  -2   1 -10   50.37    1.78
   2   1  10   47.67    1.82
   2   1  10   48.86    1.72
  -2   1 -10   49.74    1.79
  -2  -1 -10   50.32    1.87
   2  -1  10   48.38    1.67
  -2  -1 -10   50.22    1.87
   2  -1  10   44.74    1.57
   2   1  11    3.18    0.59
  -2   1 -11    4.05    0.82
   2   1  11    3.38    0.70
   2   1  11    3.66    0.62
  -2   1 -11    3.38    0.76
  -2  -1 -11    4.32    0.78
  -2  -1 -11    3.17    0.72
   2  -1  11    3.64    0.59
   2   1  12   59.95    2.01
   2   1  12   56.50    2.01
   2   1  12   61.45    2.22
  -2  -1 -12   58.65    2.22
  -2  -1 -12   57.40    2.21
   2  -1  12   59.50    2.03
   2   1  13    0.48    0.61
   2   1  13    0.38    0.59
   2  -1  13   -0.44    0.47
  -2  -1 -13   -0.05    0.67
  -2  -1 -13   -0.37    0.65
   2   1  14    9.52    1.09
  -2  -1 -14   10.16    1.20
   2  -1  14   10.67    0.99
   2   1  15    2.87    0.82
   2  -1  15    2.56    0.70
  -2  -1 -15    2.52    0.92
  -2   2  15   -0.57    0.67
   2  -2 -15    0.57    0.72
  -2  -2  15    0.23    0.49
  -2   2  14    8.34    1.05
   2  -2 -14    8.95    1.12
  -2  -2  14    7.30    0.75
  -2   2  13    6.20    0.92
   2  -2 -13    6.91    0.94
  -2  -2  13    7.31    0.72
  -2   2  12    4.39    0.80
  -2   2  12    4.38    1.00
   2  -2 -12    4.00    0.76
  -2  -2  12    4.60    0.56
  -2   2  11   11.52    0.89
  -2   2  11   13.56    1.09
  -2  -2  11   11.65    0.78
   2  -2 -11   10.43    0.99
  -2   2  10    9.75    0.88
  -2   2  10   12.97    0.86
   2   2 -10   10.42    0.76
  -2  -2  10   11.22    0.72
   2  -2 -10   11.75    0.99
  -2   2   9   13.18    0.81
   2   2  -9   13.70    0.99
  -2   2   9   13.06    0.89
   2   2  -9   14.15    0.76
  -2  -2   9   14.66    0.72
   2  -2  -9   13.40    0.97
   2  -2  -9   13.41    0.99
  -2   2   8   45.56    1.61
  -2   2   8   43.48    1.59
  -2   2   8   43.50    1.43
   2   2  -8   48.05    1.36
   2   2  -8   45.74    1.43
  -2  -2   8   44.43    1.30
   2  -2  -8   44.88    1.64
   2  -2  -8   43.39    1.58
   2   2  -7   40.58    1.13
   2   2  -7   37.69    1.22
  -2   2   7   38.70    1.40
  -2   2   7   40.37    1.29
  -2   2   7   40.06    1.34
   2   2  -7   40.09    1.28
  -2  -2   7   39.91    1.13
   2  -2  -7   41.61    1.46
   2  -2  -7   41.14    1.39
  -2   2   6  184.65    4.33
   2   2  -6  185.79    4.02
  -2   2   6  186.12    4.38
   2   2  -6  187.24    4.02
  -2   2   6  189.54    4.28
   2   2  -6  184.02    4.17
  -2  -2   6  189.00    4.09
   2  -2  -6  191.87    4.46
   2  -2  -6  188.25    4.39
  -2   2   5    0.86    0.32
  -2   2   5    1.17    0.31
   2  -2  -5    0.34    0.29
  -2  -2   5    1.21    0.32
  -2  -2   5    0.60    0.17
   2  -2  -5    0.64    0.32
  -2   2   4  277.07    5.97
   2   2  -4  268.32    5.68
   2  -2  -4  270.54    6.02
  -2  -2   4  275.96    5.69
   2  -2  -4  269.78    5.96
   2   2  -3   45.69    1.03
  -2   2   3   43.07    1.19
  -2  -2   3   42.73    1.18
   2  -2  -3   40.98    1.18
   2  -2  -3   41.40    1.23
  -2   2   2   59.04    1.47
   2   2  -2   58.95    1.34
   2  -2  -2   56.94    1.45
  -2  -2   2   59.51    1.49
  -2  -2   2   61.30    1.51
   2  -2  -2   58.14    1.48
   2   2  -1  117.85    2.61
  -2   2   1  125.77    2.73
   2  -2  -1  120.39    2.64
  -2  -2   1  118.12    2.69
   2  -2  -1  116.74    2.63
   2   2   0   34.18    0.91
   2  -2   0   32.83    0.82
  -2  -2   0   34.47    0.91
  -2  -2   0   33.61    0.84
   2  -2   0   34.43    0.80
   2  -2   0   34.29    1.00
   2   2   1   30.40    0.86
   2   2   1   30.71    0.91
  -2  -2  -1   30.93    0.83
   2  -2   1   30.09    0.96
   2  -2   1   30.30    0.71
  -2  -2  -1   30.60    0.85
   2  -2   1   30.32    0.76
   2   2   2    2.54    0.34
   2   2   2    1.95    0.28
   2   2   2    1.90    0.28
  -2   2  -2    2.28    0.20
   2   2   2    2.03    0.32
   2  -2   2    2.07    0.15
  -2  -2  -2    2.10    0.27
  -2   2  -3  109.15    2.49
   2   2   3  108.80    2.64
   2   2   3  108.73    2.69
   2   2   3  110.38    2.63
   2   2   3  112.57    2.64
  -2  -2  -3  111.97    2.64
  -2  -2  -3  113.00    2.63
   2  -2   3  110.37    2.42
   2  -2   3  113.80    2.70
  -2   2  -4   15.24    0.60
   2   2   4   15.72    0.71
  -2   2  -4   16.11    0.62
  -2   2  -4   15.71    0.61
   2   2   4   15.21    0.71
   2   2   4   15.94    0.74
   2   2   4   16.44    0.81
  -2  -2  -4   15.20    0.74
  -2  -2  -4   15.37    0.77
   2  -2   4   16.65    0.47
   2  -2   4   15.66    0.54
  -2  -2  -4   16.49    0.75
   2   2   5    0.56    0.31
   2   2   5    0.07    0.24
  -2   2  -5   -0.18    0.20
   2   2   5    0.04    0.33
  -2   2  -5    0.21    0.15
  -2   2  -5    0.06    0.24
   2   2   5    0.10    0.31
  -2  -2  -5    0.03    0.26
  -2  -2  -5   -0.16    0.22
   2  -2   5    0.03    0.18
   2  -2   5   -0.10    0.13
  -2  -2  -5   -0.06    0.31
   2   2   6  105.06    2.70
  -2   2  -6  104.55    2.63
  -2   2  -6  108.39    2.52
   2   2   6  108.33    2.76
   2   2   6  109.03    2.85
   2   2   6  103.26    2.69
  -2   2  -6  108.59    2.61
  -2  -2  -6  105.75    2.77
  -2  -2  -6  103.54    2.81
  -2  -2  -6  105.05    2.69
   2  -2   6  107.04    2.36
   2  -2   6  102.95    2.50
   2   2   7    1.68    0.44
  -2   2  -7    1.14    0.29
   2   2   7    1.57    0.42
   2   2   7    1.27    0.43
   2   2   7    1.24    0.34
  -2   2  -7    1.86    0.38
   2  -2   7    1.25    0.30
  -2  -2  -7    0.84    0.41
   2  -2   7    1.45    0.23
  -2  -2  -7    1.87    0.42
  -2  -2  -7    0.82    0.39
  -2   2  -8   38.61    1.33
   2   2   8   37.32    1.37
  -2   2  -8   37.94    1.29
   2   2   8   35.74    1.43
   2   2   8   40.17    1.57
   2  -2   8   39.69    1.37
  -2  -2  -8   35.67    1.44
   2  -2   8   35.58    1.21
  -2  -2  -8   36.48    1.51
  -2  -2  -8   38.01    1.46
   2   2   9    0.94    0.50
   2   2   9    0.04    0.43
  -2   2  -9    0.45    0.33
   2   2   9    1.13    0.47
  -2  -2  -9    0.87    0.51
   2  -2   9    1.07    0.38
  -2  -2  -9    0.74    0.52
   2   2  10    2.39    0.64
   2   2  10    1.32    0.57
  -2  -2 -10    1.70    0.57
   2  -2  10    1.01    0.42
  -2  -2 -10    1.06    0.54
   2   2  11    3.66    0.72
   2   2  11    3.71    0.69
  -2  -2 -11    3.23    0.74
   2  -2  11    3.21    0.53
  -2  -2 -11    3.20    0.74
   2   2  12   -0.67    0.50
   2   2  12    0.22    0.64
   2   2  12   -0.85    0.45
  -2  -2 -12    0.05    0.63
   2  -2  12   -0.02    0.43
  -2  -2 -12   -0.55    0.60
   2   2  13    1.23    0.69
   2   2  13   -0.45    0.53
  -2  -2 -13   -0.89    0.56
  -2  -2 -13   -0.54    0.59
   2  -2  13   -0.17    0.45
   2   2  14    0.30    0.58
   2   2  14    0.15    0.71
  -2  -2 -14   -0.08    0.77
   2  -2  14    0.20    0.49
   2   2  15    0.31    0.77
  -2  -2 -15    0.03    0.81
  -2   3  15    5.68    1.06
   2  -3 -15    5.93    1.04
   2  -3 -15    5.81    1.05
  -2   3  14    0.03    0.74
   2  -3 -14   -0.14    0.69
  -2   3  13    1.75    0.70
   2  -3 -13    1.41    0.69
  -2   3  12   10.29    1.09
  -2   3  12   10.50    0.93
   2  -3 -12    8.58    1.07
  -2  -3  12    8.67    0.67
  -2   3  11    0.74    0.52
  -2   3  11    0.92    0.55
  -2  -3  11    0.53    0.30
   2  -3 -11    0.48    0.54
  -2   3  10   81.88    2.41
   2   3 -10   84.95    2.27
  -2   3  10   78.25    2.57
   2  -3 -10   82.64    2.58
  -2  -3  10   80.43    2.02
   2   3  -9   10.81    0.62
  -2   3   9   10.86    0.94
  -2   3   9   10.08    0.81
  -2  -3   9   10.83    0.53
   2  -3  -9    9.41    0.87
  -2   3   8   16.44    1.05
   2   3  -8   16.98    0.65
  -2   3   8   16.81    0.89
   2   3  -8   17.02    0.65
   2  -3  -8   17.89    1.01
   2  -3  -8   17.00    1.05
  -2  -3   8   18.12    0.59
  -2   3   7   10.70    0.75
  -2   3   7   10.45    0.74
  -2   3   7   10.55    0.77
   2  -3  -7   10.36    0.76
   2  -3  -7   10.01    0.80
  -2  -3   7   10.91    0.37
  -2   3   6   32.48    1.25
  -2   3   6   33.51    1.23
   2  -3  -6   32.92    1.24
   2  -3  -6   36.14    1.30
  -2  -3   6   34.58    1.24
  -2   3   5    1.14    0.33
  -2   3   5    1.20    0.33
   2  -3  -5    0.88    0.33
  -2  -3   5    0.53    0.30
   2  -3  -5    0.78    0.30
  -2   3   4    1.39    0.35
   2  -3  -4    0.95    0.30
  -2  -3   4    0.81    0.33
   2  -3  -4    1.32    0.31
   2   3  -3   31.54    0.79
  -2   3   3   31.75    0.99
  -2   3   3   31.58    1.05
   2  -3  -3   31.00    1.02
  -2  -3   3   33.85    1.09
  -2  -3   3   30.75    1.03
   2  -3  -3   31.40    0.99
   2   3  -2  134.27    2.96
  -2   3   2  137.28    3.13
  -2   3   2  137.31    3.09
  -2  -3   2  134.39    3.12
  -2  -3   2  135.05    3.20
   2  -3  -2  138.60    3.09
   2  -3  -2  135.40    3.07
  -2   3   1    1.70    0.25
   2   3  -1    1.86    0.24
   2  -3  -1    1.55    0.20
  -2  -3   1    1.69    0.28
   2  -3  -1    1.99    0.23
   2  -3   0  354.38    7.22
  -2  -3   0  347.29    7.35
   2  -3   0  343.00    7.51
  -2  -3   0  341.51    7.24
   2   3   1  173.93    3.86
   2   3   1  175.96    3.82
   2  -3   1  171.69    3.99
  -2  -3  -1  171.10    3.79
  -2  -3  -1  175.98    3.79
   2   3   2    6.89    0.51
   2   3   2    7.51    0.49
  -2  -3  -2    7.76    0.46
  -2  -3  -2    6.52    0.39
   2   3   3   56.21    1.64
   2   3   3   56.18    1.62
   2   3   3   56.44    1.56
   2   3   3   59.07    1.58
  -2   3  -3   59.07    1.36
   2  -3   3   57.56    1.68
  -2  -3  -3   57.80    1.56
  -2  -3  -3   56.98    1.44
   2   3   4   28.73    1.07
   2   3   4   28.88    1.05
   2   3   4   28.28    1.11
  -2   3  -4   28.96    0.84
   2   3   4   28.62    1.06
   2  -3   4   28.38    1.10
  -2  -3  -4   30.01    0.92
  -2  -3  -4   26.98    1.03
  -2  -3  -4   27.95    1.03
   2   3   5    2.89    0.40
  -2   3  -5    3.50    0.33
   2   3   5    4.62    0.55
   2   3   5    3.54    0.46
   2   3   5    3.13    0.49
   2  -3   5    3.29    0.21
  -2  -3  -5    3.69    0.46
   2  -3   5    3.40    0.22
  -2  -3  -5    4.14    0.49
  -2  -3  -5    3.96    0.49
   2  -3   5    2.84    0.47
   2   3   6    0.33    0.38
   2   3   6    0.19    0.37
  -2   3  -6    0.05    0.24
   2   3   6    0.12    0.27
  -2   3  -6    0.21    0.25
   2   3   6   -0.28    0.36
  -2  -3  -6    0.45    0.35
  -2  -3  -6   -0.37    0.30
   2  -3   6    0.08    0.16
  -2  -3  -6   -0.26    0.30
   2   3   7    4.79    0.63
   2   3   7    5.38    0.64
  -2   3  -7    5.67    0.43
   2   3   7    6.05    0.69
  -2  -3  -7    6.09    0.66
  -2  -3  -7    5.13    0.62
  -2  -3  -7    5.31    0.63
   2  -3   7    5.12    0.40
   2   3   8   27.32    1.24
   2   3   8   27.56    1.28
  -2   3  -8   28.48    1.03
   2   3   8   29.06    1.40
  -2  -3  -8   29.96    1.36
   2  -3   8   30.01    0.93
  -2  -3  -8   28.72    1.36
   2   3   9   10.96    1.04
   2   3   9   10.95    0.93
  -2   3  -9   10.91    0.72
   2   3   9    9.75    0.89
  -2  -3  -9    9.94    0.91
   2  -3   9   10.30    0.61
  -2  -3  -9   10.24    0.94
   2   3  10   45.25    1.83
   2   3  10   42.10    1.72
   2  -3  10   40.37    1.29
  -2  -3 -10   44.89    1.84
  -2  -3 -10   40.24    1.78
   2   3  11    7.09    0.93
   2   3  11    8.68    0.94
  -2  -3 -11    7.43    0.94
  -2  -3 -11    7.47    0.92
   2  -3  11    8.34    0.64
   2   3  12    2.17    0.73
   2   3  12    2.45    0.73
   2  -3  12    2.45    0.51
  -2  -3 -12    3.04    0.83
  -2  -3 -12    2.71    0.80
   2   3  13   11.14    1.14
   2   3  13   11.64    1.15
   2   3  13   12.01    1.24
  -2  -3 -13   12.57    1.31
   2   3  14   12.37    1.33
   2   3  14   13.30    1.27
  -2  -3 -14   11.70    1.30
  -2   4  15    3.33    0.99
   2  -4 -15    3.39    1.01
   2  -4 -15    3.12    0.98
  -2   4  14    5.47    1.00
   2  -4 -14    4.35    0.95
   2  -4 -14    2.80    0.88
  -2   4  13    1.09    0.68
  -2   4  13    2.87    0.81
   2  -4 -13    2.27    0.84
  -2   4  12    0.98    0.69
  -2   4  12    0.03    0.56
   2  -4 -12    1.36    0.69
   2   4 -11   16.04    0.89
  -2   4  11   16.74    1.31
  -2   4  11   14.33    1.10
   2  -4 -11   14.67    1.16
   2   4 -10    0.10    0.27
  -2   4  10   -0.61    0.45
  -2   4  10   -0.15    0.47
   2  -4 -10   -1.03    0.51
  -2   4   9   10.58    0.91
  -2   4   9    8.76    0.91
   2   4  -9    8.79    0.50
   2   4  -9    9.09    0.50
   2  -4  -9    8.44    0.83
  -2   4   8    1.48    0.55
  -2   4   8    1.89    0.47
   2  -4  -8    1.61    0.48
  -2  -4   8    1.86    0.52
  -2   4   7   18.17    1.05
  -2  -4   7   19.21    1.04
   2  -4  -7   16.79    1.01
  -2   4   6   32.57    1.27
  -2   4   6   29.42    1.22
  -2  -4   6   31.54    1.27
   2  -4  -6   30.44    1.20
   2  -4  -6   32.72    1.26
  -2   4   5   38.00    1.30
   2  -4  -5   40.54    1.34
   2  -4  -5   37.67    1.32
  -2  -4   5   37.45    1.38
  -2   4   4  171.84    3.88
  -2   4   4  165.56    3.94
   2   4  -4  159.46    3.53
  -2  -4   4  160.24    3.96
   2  -4  -4  160.62    3.83
   2  -4  -4  167.71    3.86
  -2   4   3   18.42    0.82
  -2   4   3   18.70    0.78
   2   4  -3   18.34    0.57
  -2  -4   3   18.87    0.91
   2  -4  -3   18.26    0.75
   2  -4  -3   18.16    0.75
   2   4  -2    4.96    0.34
  -2   4   2    3.84    0.38
  -2   4   2    4.42    0.39
  -2  -4   2    4.05    0.47
   2  -4  -2    4.54    0.37
   2  -4  -2    4.21    0.35
  -2  -4   2    4.84    0.46
   2   4  -1  127.19    2.95
  -2   4   1  128.01    2.94
  -2   4   1  131.49    2.99
   2  -4  -1  130.67    2.87
  -2  -4   1  132.33    3.02
   2  -4  -1  129.84    3.19
  -2  -4   0    3.70    0.22
  -2  -4   0    4.02    0.37
   2  -4   0    4.38    0.50
   2   4   1    0.69    0.23
   2   4   1    0.55    0.23
  -2  -4  -1    0.60    0.22
  -2  -4  -1    0.43    0.19
   2  -4   1    0.81    0.36
   2   4   2    9.91    0.55
   2   4   2   10.75    0.62
  -2  -4  -2   10.71    0.47
  -2  -4  -2    9.96    0.54
   2   4   3   16.53    0.77
   2   4   3   18.06    0.85
   2   4   3   18.16    0.76
   2   4   3   18.01    0.85
   2  -4   3   16.93    0.86
  -2  -4  -3   16.66    0.76
  -2  -4  -3   18.47    0.63
   2   4   4   29.68    1.12
   2   4   4   29.64    1.10
  -2   4  -4   29.07    0.83
   2   4   4   30.51    1.17
   2   4   4   29.01    1.18
  -2  -4  -4   30.84    0.90
   2  -4   4   28.76    1.19
  -2  -4  -4   29.34    1.08
   2   4   5    9.64    0.71
   2   4   5   10.77    0.82
   2   4   5   10.52    0.75
   2   4   5   12.34    0.80
  -2  -4  -5   10.86    0.75
   2  -4   5   11.20    0.86
  -2  -4  -5   10.49    0.57
  -2  -4  -5    9.98    0.73
   2   4   6   21.50    1.06
   2   4   6   19.62    1.00
   2   4   6   21.12    1.13
  -2  -4  -6   20.25    1.05
  -2  -4  -6   22.17    1.08
   2  -4   6   21.70    1.12
  -2  -4  -6   20.02    0.83
   2   4   7    2.43    0.52
   2   4   7    1.97    0.56
   2   4   7    1.56    0.63
  -2  -4  -7    2.40    0.57
  -2  -4  -7    2.59    0.57
   2   4   8   15.91    1.05
   2   4   8   16.29    1.04
  -2   4  -8   16.93    0.70
  -2  -4  -8   14.88    1.07
  -2  -4  -8   14.94    1.07
  -2   4  -9   39.59    1.31
   2   4   9   39.42    1.72
   2   4   9   39.31    1.68
  -2  -4  -9   41.10    1.68
  -2  -4  -9   36.11    1.66
   2   4  10    5.93    0.83
   2   4  10    7.22    0.84
  -2   4 -10    6.36    0.62
  -2  -4 -10    6.42    0.92
  -2  -4 -10    7.61    0.96
   2   4  11    0.76    0.63
   2   4  11    1.77    0.76
  -2  -4 -11    0.17    0.63
  -2  -4 -11    0.08    0.63
   2   4  12    0.27    0.71
   2   4  12    0.34    0.62
  -2  -4 -12    0.35    0.64
   2   4  13    2.42    0.84
   2   4  13    2.04    0.79
   2   4  13    2.31    0.79
  -2  -4 -13    2.21    0.87
   2   4  14    1.25    0.77
   2   4  14    1.37    0.87
  -2  -4 -14    1.16    0.87
  -2   5  14   10.81    1.34
   2  -5 -14    8.66    1.24
   2  -5 -14    8.14    1.19
  -2   5  13   11.61    1.17
  -2   5  13   12.92    1.38
   2  -5 -13   13.02    1.34
   2  -5 -13    9.82    1.24
  -2   5  12    8.02    1.11
  -2   5  12    8.11    1.00
   2  -5 -12    6.66    0.99
   2   5 -11   10.61    0.70
  -2   5  11    9.29    0.96
  -2   5  11   10.28    1.12
   2  -5 -11    7.98    0.96
  -2   5  10   10.35    0.99
   2   5 -10   10.53    0.59
  -2   5  10   11.78    1.11
   2  -5 -10    8.50    0.92
  -2   5   9   36.83    1.56
  -2   5   9   35.32    1.59
   2  -5  -9   35.01    1.60
  -2   5   8    0.44    0.45
  -2   5   8    0.36    0.52
   2  -5  -8   -1.71    0.36
  -2  -5   8    0.72    0.52
  -2   5   7    5.01    0.67
  -2  -5   7    6.47    0.77
   2  -5  -7    5.32    0.68
  -2   5   6    3.87    0.56
  -2   5   6    3.83    0.52
   2  -5  -6    4.62    0.61
  -2  -5   6    3.11    0.56
  -2   5   5    0.07    0.38
   2  -5  -5   -0.08    0.28
   2  -5  -5   -0.14    0.32
  -2  -5   5   -0.24    0.41
  -2   5   4    5.76    0.58
   2  -5  -4    5.25    0.52
  -2  -5   4    5.29    0.61
   2  -5  -4    4.76    0.47
  -2   5   3   39.04    1.28
   2   5  -3   39.98    1.06
  -2   5   3   41.63    1.36
   2  -5  -3   38.35    1.21
  -2  -5   3   42.23    1.51
   2   5  -2   28.32    0.89
  -2   5   2   27.53    1.03
  -2   5   2   27.60    0.98
  -2  -5   2   29.58    1.23
   2  -5  -2   30.03    0.90
  -2  -5   2   29.09    1.04
   2   5  -1    8.12    0.52
  -2   5   1    7.92    0.51
  -2   5   1    7.89    0.53
  -2  -5   1    9.72    0.75
   2  -5  -1    8.02    0.36
  -2  -5   1    9.12    0.58
   2  -5  -1    8.51    0.75
   2   5   0   30.54    1.02
   2   5   0   27.57    0.90
   2  -5   0   29.07    1.23
  -2  -5   0   28.28    0.94
   2   5   1   30.50    1.04
   2   5   1   32.79    1.00
  -2  -5  -1   30.45    0.86
  -2  -5  -1   32.21    0.97
   2  -5   1   30.22    1.24
   2   5   2   42.87    1.32
   2   5   2   42.92    1.39
  -2  -5  -2   45.15    1.25
  -2  -5  -2   44.82    1.20
   2   5   3   28.95    1.16
   2   5   3   30.99    1.12
  -2  -5  -3   31.66    0.90
  -2  -5  -3   30.32    1.06
   2   5   4   35.91    1.41
   2   5   4   39.14    1.34
   2   5   4   38.24    1.36
   2   5   4   36.85    1.44
  -2  -5  -4   38.45    1.05
  -2  -5  -4   38.55    1.31
   2  -5   4   38.05    1.49
   2   5   5   38.78    1.43
   2   5   5   40.72    1.46
   2   5   5   38.90    1.51
  -2  -5  -5   40.21    1.42
   2  -5   5   37.49    1.59
  -2  -5  -5   42.01    1.38
   2   5   6    6.94    0.74
   2   5   6    4.82    0.73
  -2  -5  -6    3.66    0.55
   2  -5   6    4.40    0.72
   2   5   7   12.86    1.02
   2   5   7   10.30    0.92
   2  -5   7   10.76    1.03
  -2  -5  -7    8.71    0.82
   2   5   8    0.20    0.50
   2   5   8    0.66    0.57
  -2  -5  -8    0.35    0.50
  -2   5  -9    8.81    0.58
   2   5   9    8.11    0.91
   2   5   9    8.17    0.97
  -2  -5  -9    7.95    0.91
   2   5  10   -0.05    0.61
  -2   5 -10    0.01    0.30
   2   5  10    0.98    0.62
  -2  -5 -10   -0.11    0.56
   2   5  11   12.45    1.27
   2   5  11   11.84    1.19
  -2  -5 -11   11.84    1.18
   2   5  12    2.36    0.82
   2   5  12    2.37    0.80
   2   5  12    3.49    0.87
  -2  -5 -12    3.01    0.84
   2   5  13   10.96    1.33
   2   5  13    8.26    1.12
   2   5  13    9.55    1.20
  -2  -5 -13   10.27    1.31
  -2   6  13    2.25    0.85
  -2   6  13    3.02    0.92
   2  -6 -13    1.62    0.88
   2  -6 -13    3.55    0.93
  -2   6  12   11.57    1.31
  -2   6  12   11.00    1.22
   2  -6 -12   10.07    1.18
   2  -6 -12   12.06    1.26
  -2   6  11   -0.25    0.64
  -2   6  11    0.98    0.75
   2  -6 -11   -0.01    0.54
   2  -6 -11    0.66    0.60
  -2   6  10    0.45    0.57
  -2   6  10   -0.09    0.53
   2  -6 -10    0.28    0.60
   2  -6 -10   -0.71    0.55
  -2   6   9    3.95    0.73
  -2   6   9    4.43    0.77
   2  -6  -9    3.56    0.69
  -2  -6   9    5.53    0.90
  -2   6   8    8.50    0.95
  -2   6   8    6.88    0.86
   2  -6  -8    7.85    0.85
  -2  -6   8    7.82    0.93
  -2   6   7   24.14    1.30
  -2  -6   7   21.26    1.33
   2  -6  -7   22.93    1.18
  -2   6   6    0.29    0.47
  -2  -6   6   -0.15    0.45
   2  -6  -6   -0.22    0.38
  -2   6   5  119.46    3.14
  -2  -6   5  119.80    3.36
   2  -6  -5  117.14    3.02
   2  -6  -5  116.71    3.02
  -2   6   4    1.26    0.44
   2  -6  -4    1.55    0.38
   2  -6  -4    1.80    0.39
  -2  -6   4    2.28    0.58
  -2  -6   3    3.32    0.59
   2  -6  -3    3.02    0.39
   2  -6  -3    2.76    0.38
   2   6  -2    7.35    0.51
   2  -6  -2    8.29    0.45
  -2  -6   2    7.65    0.79
   2  -6  -2    7.32    0.79
   2   6  -1   17.73    0.67
   2   6  -1   19.22    0.79
   2  -6  -1   16.76    1.07
  -2  -6   1   18.97    1.10
   2   6   0    3.85    0.39
   2   6   0    3.96    0.47
   2  -6   0    3.25    0.60
  -2  -6   0    4.49    0.46
   2   6   1    1.50    0.34
   2  -6   1    1.21    0.48
  -2  -6  -1    1.38    0.18
  -2  -6  -1    2.21    0.34
  -2  -6  -2   14.42    0.63
   2  -6   2   12.82    0.89
  -2  -6  -2   13.76    0.60
   2  -6   3    3.24    0.60
  -2  -6  -3    2.92    0.40
   2   6   4    9.29    0.74
   2   6   4   10.03    0.91
   2   6   4    9.17    0.77
   2  -6   4    8.08    0.89
  -2  -6  -4    8.92    0.69
   2   6   5   43.87    1.61
   2   6   5   43.30    1.62
   2   6   5   42.16    1.69
  -2  -6  -5   43.14    1.51
   2  -6   5   45.64    1.82
   2   6   6    2.22    0.54
   2   6   6    1.01    0.53
  -2  -6  -6    1.20    0.48
   2  -6   6    1.25    0.58
   2   6   7    8.65    0.91
   2   6   7    6.88    0.91
  -2  -6  -7    6.98    0.78
   2  -6   7    6.48    0.95
   2   6   8   13.54    1.18
   2   6   8   13.59    1.14
  -2  -6  -8   11.49    1.02
   2   6   9   20.53    1.46
   2   6   9   20.06    1.39
  -2  -6  -9   19.52    1.32
   2   6  10   -0.92    0.63
   2   6  10    0.67    0.72
  -2  -6 -10    0.70    0.64
   2   6  11    0.80    0.76
   2   6  11    1.35    0.82
  -2  -6 -11    1.26    0.65
   2   6  12    4.38    0.95
   2   6  12    2.88    0.87
   2   6  12    3.58    0.97
  -2  -6 -12    5.22    1.02
  -2   7  12    6.47    1.13
  -2   7  12    4.42    1.01
   2  -7 -12    4.66    0.95
  -2   7  11   10.61    1.19
  -2   7  11   11.26    1.25
   2  -7 -11    8.91    1.07
   2  -7 -11    9.31    1.09
  -2   7  10    4.00    0.85
  -2   7  10    5.73    0.97
   2  -7 -10    4.27    0.81
   2  -7 -10    3.83    0.79
  -2   7   9   16.91    1.36
  -2   7   9   18.73    1.41
  -2  -7   9   17.49    1.46
   2  -7  -9   16.67    1.20
   2  -7  -9   15.93    1.17
  -2   7   8    8.82    1.09
  -2   7   8    8.75    1.01
  -2  -7   8    8.54    1.11
   2  -7  -8    9.43    0.92
   2  -7  -8    8.57    0.90
   2  -7  -7    0.24    0.46
  -2  -7   7   -0.27    0.57
   2  -7  -7    0.01    0.45
   2  -7  -6    1.56    0.48
   2  -7  -6    1.73    0.48
  -2  -7   6    1.55    0.69
  -2  -7   5    0.15    0.51
   2  -7  -5    0.43    0.37
  -2  -7   4   -0.59    0.54
   2  -7  -4    0.56    0.32
   2  -7  -3    1.06    0.59
  -2  -7   3    0.78    0.59
   2  -7  -3    0.70    0.27
  -2  -7   2    0.43    0.57
   2  -7  -2    1.24    0.59
   2   7  -1   14.29    0.77
  -2  -7   1   13.16    1.11
   2  -7  -1   13.92    1.06
   2   7   0    1.09    0.41
   2  -7   0    0.79    0.52
  -2  -7   0   -0.21    0.39
   2   7   1   73.16    2.15
   2  -7   1   72.02    2.45
  -2  -7  -2   23.70    0.73
   2  -7   2   23.80    1.31
  -2  -7  -3    9.72    0.61
   2  -7   3   12.37    1.11
   2   7   4    2.59    0.63
   2   7   4    2.94    0.51
  -2  -7  -4    2.35    0.44
   2  -7   4    2.02    0.62
   2   7   5    5.43    0.78
   2  -7   5    7.53    0.98
  -2  -7  -5    5.23    0.61
   2   7   6    0.35    0.55
  -2  -7  -6    0.94    0.47
   2  -7   6    0.48    0.67
   2   7   7    7.25    0.97
  -2  -7  -7    7.66    0.83
   2  -7   7    6.38    0.97
   2   7   8    0.15    0.69
   2   7   8   -0.06    0.66
  -2  -7  -8    0.61    0.56
   2  -7   8    0.72    0.69
   2   7   9    5.68    0.95
   2   7   9    8.21    1.04
  -2  -7  -9    7.45    0.94
   2   7  10   -0.18    0.77
   2   7  10    0.23    0.65
  -2  -7 -10   -0.03    0.62
   2   7  11   24.90    1.81
   2   7  11   26.14    1.69
   2   7  11   30.07    1.79
  -2  -7 -11   26.82    1.77
  -2   8  11   -0.72    0.81
   2  -8 -11   -0.44    0.63
  -2   8  10    0.38    0.76
  -2  -8  10   -0.57    0.76
   2  -8 -10    0.35    0.62
  -2   8   9    3.17    0.82
  -2  -8   9    4.81    1.01
   2  -8  -9    3.45    0.73
  -2   8   8    0.77    0.65
  -2  -8   8    0.62    0.67
   2  -8  -8    1.93    0.56
   2  -8  -7    9.61    0.87
  -2  -8   7   10.11    1.21
  -2  -8   6    2.97    0.83
   2  -8  -6    2.52    0.50
  -2  -8   5   34.30    1.79
   2  -8  -5   35.74    1.27
   2  -8  -4    7.23    0.97
   2  -8  -4    7.32    0.55
  -2  -8   4    7.62    1.04
  -2  -8   3   43.93    1.95
   2  -8  -3   38.08    1.79
   2  -8  -2   -0.57    0.49
  -2  -8   2   -0.20    0.52
  -2  -8   1   28.06    1.57
   2  -8  -1   26.70    1.56
   2   8   0    0.54    0.43
  -2  -8   0    0.11    0.48
   2  -8   0   -0.10    0.59
   2   8   1    2.45    0.56
  -2  -8  -1    2.62    0.68
   2  -8   1    2.62    0.75
   2   8   2    0.59    0.50
   2  -8   2   -0.49    0.46
   2   8   3   15.33    1.09
   2  -8   3   13.54    1.30
   2   8   4    2.71    0.58
   2   8   4    2.78    0.75
   2   8   4    2.41    0.64
  -2  -8  -4    2.56    0.42
   2  -8   4    3.69    0.76
   2   8   5   40.25    1.84
   2  -8   5   42.28    1.99
  -2  -8  -5   39.09    1.41
   2   8   6    0.12    0.65
   2  -8   6    1.58    0.83
  -2  -8  -6   -0.36    0.42
   2   8   7   23.12    1.59
  -2  -8  -7   16.76    1.12
   2  -8   7   16.57    1.50
   2   8   8    0.39    0.71
   2   8   8   -0.12    0.73
  -2  -8  -8    0.21    0.53
   2  -8   8    0.53    0.82
   2   8   9    9.17    1.24
   2   8   9    8.50    1.17
  -2  -8  -9    9.89    1.01
   2   8  10   -0.48    0.76
   2   8  10    0.25    0.80
  -2  -8 -10    0.21    0.65
   2  -9  -9   10.07    0.98
  -2  -9   9   10.86    1.37
  -2   9   8    0.57    0.79
   2  -9  -8   -0.62    0.47
  -2  -9   8    1.10    0.83
  -2   9   7    7.94    1.10
  -2  -9   7    8.40    1.16
   2  -9  -7    8.97    0.81
   2  -9  -6    0.93    0.71
  -2  -9   6    0.76    0.77
   2  -9  -5    1.18    0.71
  -2  -9   5    0.34    0.76
   2  -9  -4    0.85    0.67
  -2  -9   4    0.66    0.73
   2  -9  -3   24.09    1.62
  -2  -9   3   26.48    1.69
  -2  -9   2    0.24    0.66
   2  -9  -2    0.81    0.71
  -2  -9   1   21.34    1.52
   2  -9  -1   19.45    1.52
   2  -9   0    0.29    0.66
  -2  -9   0    0.01    0.58
   2  -9   1   25.33    1.67
  -2  -9  -1   22.37    1.47
   2   9   2    5.40    0.75
  -2  -9  -2    5.15    1.00
   2  -9   2    5.94    0.94
   2   9   3    6.29    0.85
   2   9   3    6.96    0.97
   2  -9   3    6.19    1.02
   2   9   4    1.32    0.74
   2   9   4    0.47    0.58
   2  -9   4    0.55    0.69
   2   9   5    0.91    0.68
   2   9   5    2.52    0.86
   2  -9   5    2.25    0.89
   2   9   6   -0.24    0.74
   2   9   6    0.17    0.60
   2  -9   6   -0.40    0.74
   2   9   7    4.49    0.90
   2   9   7    3.54    0.98
  -2  -9  -7    6.21    0.75
   2  -9   7    5.21    1.08
   2   9   8   11.60    1.33
   2   9   8   11.93    1.37
  -2  -9  -8   11.52    0.99
   2  -9   8    9.94    1.36
   2 -10  -7   12.97    1.44
  -2 -10   7    9.93    1.38
  -2  10   6    0.72    0.80
  -2 -10   6   -0.95    0.75
   2 -10  -6    1.28    0.84
   2 -10  -5   17.86    1.59
  -2 -10   5   18.29    1.68
   2 -10  -4    0.10    0.75
  -2 -10   4   -1.15    0.69
  -2 -10   3    4.01    0.91
   2 -10  -3    3.86    0.94
   2 -10  -2   -0.17    0.73
  -2 -10   2   -0.30    0.66
  -2 -10   1    2.27    0.81
   2 -10  -1    1.51    0.83
   2 -10   0   -1.04    0.69
  -2 -10   0    1.35    0.68
   2 -10   1    2.12    0.81
  -2 -10  -1    3.28    0.89
   2  10   2    4.98    0.86
   2 -10   2    4.93    1.03
  -2 -10  -2    4.15    0.93
   2  10   3    2.20    0.74
   2  10   3    2.63    0.82
  -2 -10  -3    3.09    0.97
   2 -10   3    2.36    0.88
   2  10   4   -0.15    0.64
   2  10   4   -0.58    0.59
   2 -10   4    0.28    0.69
  -2 -10  -4    0.12    0.75
   2  10   5   17.92    1.58
   2  10   5   19.05    1.48
   2 -10   5   16.72    1.63
   2  10   6    0.05    0.78
   2 -10   6    0.92    0.85
  -2 -11   2    3.25    0.93
   2 -11  -2    1.08    0.88
   2 -11  -1    4.49    1.08
  -2 -11   1    4.29    0.95
   2  11   0    0.91    0.71
  -2 -11   0    0.52    0.70
   2 -11   0    0.91    0.80
   2  11   1   23.24    1.54
   2 -11   1   19.31    1.75
  -2 -11  -1   21.40    1.76
  -3   0  16    0.39    0.66
  -3   0  15    0.45    0.59
  -3   0  14   27.40    1.50
   3   0 -13   -0.55    0.49
  -3   0  13   -0.60    0.49
   3   0 -12   21.88    1.33
  -3   0  12   21.71    1.20
   3   0 -11   -0.26    0.48
  -3   0  11    0.21    0.45
  -3   0  10    0.06    0.31
   3   0 -10    0.76    0.48
  -3   0  10    0.02    0.41
   3   0  -9    0.09    0.39
   3   0  -9    0.47    0.38
   3   0  -9   -0.11    0.32
  -3   0   9   -0.30    0.26
  -3   0   9    0.01    0.35
   3   0  -8    3.28    0.44
   3   0  -8    3.27    0.50
   3   0  -8    3.47    0.51
  -3   0   8    2.72    0.45
  -3   0   8    2.49    0.32
  -3   0   7    0.39    0.31
   3   0  -7    0.02    0.30
   3   0  -7    0.58    0.28
   3   0  -7    0.30    0.31
  -3   0   7   -0.09    0.20
   3   0  -6    2.20    0.36
  -3   0   6    1.93    0.24
   3   0  -6    2.69    0.41
  -3   0   6    1.95    0.34
  -3   0   6    1.93    0.25
   3   0  -6    2.16    0.37
  -3   0   5    0.01    0.21
   3   0  -5   -0.27    0.25
  -3   0   5    0.06    0.15
   3   0  -5   -0.18    0.23
  -3   0   5   -0.09    0.14
  -3   0   5    0.06    0.16
   3   0  -4   18.45    0.67
  -3   0   4   18.65    0.66
   3   0  -4   18.43    0.64
  -3   0   4   19.63    0.61
   3   0  -4   20.09    0.72
  -3   0   4   18.22    0.68
  -3   0   4   18.87    0.59
  -3   0   3   -0.28    0.22
   3   0  -3    0.04    0.18
  -3   0   3   -0.06    0.14
   3   0  -3   -0.01    0.23
  -3   0   3    0.04    0.22
  -3   0   3    0.07    0.16
   3   0  -3   -0.05    0.20
  -3   0   2  691.28   14.60
   3   0  -2  706.36   14.61
  -3   0   2  692.80   14.76
   3   0  -2  711.28   14.71
  -3   0   2  706.01   14.72
   3   0  -2  713.82   14.72
   3   0  -1   -0.18    0.16
   3   0  -1   -0.52    0.16
  -3   0   1   -0.28    0.12
  -3   0   1   -0.82    0.16
  -3   0   1   -0.24    0.16
   3   0  -1   -0.07    0.14
   3   0   0   68.62    1.58
   3   0   0   67.72    1.57
   3   0   0   69.58    1.58
   3   0   0   69.79    1.58
  -3   0   0   68.53    1.58
  -3   0   0   67.21    1.57
   3   0   1   -0.16    0.16
  -3   0  -1   -0.22    0.19
   3   0   1   -0.03    0.19
   3   0   1    0.00    0.20
   3   0   1   -0.20    0.21
  -3   0  -1   -0.07    0.17
   3   0   2   -0.10    0.17
   3   0   2   -0.25    0.23
   3   0   2   -0.09    0.21
  -3   0  -2   -0.25    0.21
   3   0   2    0.45    0.22
   3   0   2    0.07    0.22
  -3   0  -2    0.31    0.17
   3   0   3   -0.15    0.23
   3   0   3   -0.24    0.17
  -3   0  -3   -0.08    0.19
   3   0   3   -0.19    0.24
   3   0   3    0.02    0.26
   3   0   3   -0.13    0.20
  -3   0  -3   -0.20    0.22
   3   0   4   31.05    1.00
   3   0   4   31.29    1.07
   3   0   4   31.34    0.93
   3   0   4   31.09    0.94
  -3   0  -4   31.91    1.01
  -3   0  -4   33.18    1.03
   3   0   4   32.12    1.01
  -3   0  -4   33.10    1.09
  -3   0  -4   30.41    1.00
   3   0   5   -0.09    0.28
   3   0   5   -0.36    0.27
   3   0   5    0.14    0.18
   3   0   5   -0.19    0.23
  -3   0  -5   -0.22    0.21
  -3   0  -5   -0.44    0.28
  -3   0  -5    0.28    0.30
  -3   0  -5   -0.18    0.24
   3   0   5    0.15    0.29
   3   0   6   60.36    1.76
  -3   0  -6   55.82    1.71
  -3   0  -6   64.00    1.74
   3   0   6   59.46    1.70
  -3   0  -6   57.65    1.72
  -3   0  -6   61.73    1.80
   3   0   6   58.91    1.60
   3   0   6   57.93    1.70
   3   0   7   -0.02    0.33
  -3   0  -7   -0.64    0.33
  -3   0  -7    0.01    0.27
  -3   0  -7   -0.22    0.35
  -3   0  -7   -0.87    0.24
   3   0   7    0.02    0.33
   3   0   7   -0.23    0.30
   3   0   7   -0.31    0.27
  -3   0  -8  115.07    3.08
  -3   0  -8  116.02    3.10
   3   0   8  118.97    3.09
  -3   0  -8  115.62    3.20
   3   0   8  116.02    3.04
   3   0   8  118.58    2.91
   3   0   8  116.39    2.99
  -3   0  -8  114.91    3.15
   3   0   9   -0.38    0.37
  -3   0  -9    0.31    0.41
   3   0   9   -0.16    0.35
  -3   0  -9    0.40    0.41
   3   0   9    0.05    0.39
  -3   0 -10   74.15    2.34
   3   0  10   74.93    2.15
   3   0  10   71.49    2.22
  -3   0 -10   75.06    2.36
   3   0  10   71.23    2.29
  -3   0 -11    0.17    0.56
   3   0  11    0.14    0.47
   3   0  11    0.27    0.47
  -3   0 -11   -0.15    0.55
   3   0  11    0.06    0.43
   3   0  12   26.11    1.41
  -3   0 -12   27.82    1.56
  -3   0 -12   28.45    1.55
  -3   0 -13   -0.35    0.61
   3   0  13   -0.36    0.56
   3   0  14    0.57    0.64
   3   0  15    0.18    0.65
  -3   1  16    4.69    0.96
  -3  -1  16    5.08    0.79
  -3   1  15    0.12    0.68
   3  -1 -15   -0.46    0.61
  -3  -1  15    0.04    0.53
  -3   1  14   -0.33    0.59
   3  -1 -14    0.05    0.68
  -3  -1  14    0.05    0.48
  -3   1  13    1.34    0.59
   3  -1 -13    0.49    0.63
  -3  -1  13    1.28    0.52
  -3   1  12    1.92    0.63
  -3  -1  12    2.97    0.57
   3  -1 -12    2.53    0.65
  -3   1  11    6.09    0.75
   3   1 -11    7.66    0.77
  -3   1  11    7.26    0.72
   3  -1 -11    6.90    0.81
  -3  -1  11    7.04    0.69
   3   1 -10   75.92    2.29
  -3   1  10   79.20    2.11
  -3   1  10   77.34    2.35
  -3  -1  10   76.88    2.19
   3  -1 -10   78.90    2.38
   3  -1 -10   73.44    2.43
   3   1  -9    0.44    0.39
   3   1  -9    0.32    0.28
  -3   1   9    0.66    0.32
  -3   1   9    1.09    0.46
   3  -1  -9    1.35    0.45
  -3  -1   9    0.49    0.36
   3  -1  -9    1.23    0.49
  -3  -1   9    0.83    0.24
   3   1  -8   94.10    2.63
  -3   1   8  100.23    2.51
   3   1  -8  101.29    2.60
  -3   1   8  100.03    2.45
  -3   1   8   98.12    2.67
   3  -1  -8  103.34    2.68
  -3  -1   8   98.68    2.27
   3  -1  -8  102.88    2.77
  -3  -1   8   99.27    2.52
   3   1  -7    0.36    0.28
  -3   1   7    0.12    0.23
   3   1  -7    0.29    0.29
   3   1  -7   -0.28    0.17
  -3   1   7    0.30    0.29
  -3   1   7   -0.28    0.28
  -3   1   7    0.58    0.26
  -3  -1   7    0.04    0.25
   3  -1  -7    0.13    0.34
  -3  -1   7    0.52    0.17
   3  -1  -7   -0.11    0.33
  -3   1   6   72.00    1.79
  -3   1   6   72.59    1.94
   3   1  -6   73.99    1.86
  -3   1   6   73.97    1.88
   3  -1  -6   69.90    1.95
  -3  -1   6   70.63    1.82
   3  -1  -6   71.79    2.02
  -3  -1   6   71.53    1.61
   3   1  -5   68.77    1.64
   3   1  -5   58.33    1.61
   3   1  -5   69.56    1.71
  -3   1   5   71.39    1.82
  -3   1   5   70.48    1.76
   3  -1  -5   67.42    1.79
  -3  -1   5   69.62    1.69
   3  -1  -5   70.67    1.88
   3   1  -4    3.38    0.27
   3   1  -4    3.22    0.26
  -3   1   4    3.57    0.36
   3   1  -4    3.51    0.31
  -3   1   4    2.89    0.35
   3   1  -4    2.99    0.27
  -3  -1   4    4.11    0.33
  -3  -1   4    2.92    0.35
   3  -1  -4    2.46    0.33
  -3  -1   4    3.45    0.29
   3   1  -3   54.42    1.31
  -3   1   3   57.32    1.30
  -3   1   3   56.48    1.44
   3  -1  -3   54.67    1.39
  -3  -1   3   56.74    1.43
   3  -1  -3   57.11    1.44
  -3  -1   3   52.99    1.31
  -3  -1   3   53.82    1.33
   3   1  -2   61.95    1.42
   3   1  -2   60.19    1.32
  -3   1   2   61.33    1.38
  -3   1   2   62.61    1.50
   3  -1  -2   59.69    1.48
   3  -1  -2   61.69    1.47
  -3  -1   2   59.98    1.41
  -3  -1   2   61.17    1.40
  -3  -1   2   60.16    1.50
  -3   1   1    3.52    0.25
   3   1  -1    3.21    0.20
   3   1  -1    3.11    0.22
   3   1  -1    3.05    0.27
  -3   1   1    3.01    0.29
   3  -1  -1    3.15    0.27
  -3  -1   1    2.36    0.28
   3  -1  -1    3.16    0.27
  -3  -1   1    2.93    0.23
   3  -1  -1    2.79    0.23
   3   1   0  171.31    3.72
  -3   1   0  174.38    3.72
   3   1   0  170.77    3.69
   3   1   0  168.31    3.73
   3   1   0  166.49    3.72
  -3  -1   0  175.67    3.65
   3  -1   0  172.82    3.70
  -3  -1   0  178.64    3.72
   3  -1   0  172.96    3.74
  -3  -1   0  174.59    3.75
   3  -1   0  176.53    3.71
  -3   1  -1  137.79    2.98
   3   1   1  128.71    3.00
  -3   1  -1  139.90    2.92
   3   1   1  134.52    3.01
   3   1   1  134.64    3.02
   3   1   1  139.02    3.02
  -3  -1  -1  126.91    2.97
   3  -1   1  137.89    2.94
   3  -1   1  137.61    2.97
  -3  -1  -1  145.05    3.03
  -3   1  -2    2.77    0.29
   3   1   2    2.14    0.31
   3   1   2    2.32    0.32
   3   1   2    2.37    0.35
   3   1   2    1.92    0.26
   3   1   2    2.28    0.30
  -3   1  -2    2.14    0.22
   3  -1   2    2.60    0.23
  -3  -1  -2    2.54    0.30
  -3  -1  -2    2.00    0.26
   3  -1   2    2.36    0.26
   3  -1   2    2.02    0.25
  -3   1  -3   15.37    0.62
   3   1   3   14.62    0.72
  -3   1  -3   16.07    0.65
   3   1   3   15.46    0.62
  -3   1  -3   15.01    0.56
   3   1   3   15.00    0.67
   3   1   3   15.72    0.64
   3   1   3   15.16    0.64
  -3  -1  -3   13.96    0.63
   3  -1   3   15.74    0.64
  -3  -1  -3   14.94    0.63
   3  -1   3   15.19    0.58
   3  -1   3   15.58    0.52
   3  -1   3   15.00    0.61
   3   1   4  184.87    4.22
  -3   1  -4  193.45    4.23
   3   1   4  186.09    4.31
  -3   1  -4  184.21    4.17
   3   1   4  192.78    4.25
  -3   1  -4  188.03    4.15
   3   1   4  181.03    4.21
  -3   1  -4  183.82    4.17
   3  -1   4  182.39    4.18
  -3  -1  -4  188.70    4.23
   3  -1   4  189.61    4.05
  -3  -1  -4  194.61    4.33
  -3  -1  -4  186.11    4.26
   3  -1   4  179.69    4.14
  -3  -1  -4  189.36    4.26
   3  -1   4  185.29    4.17
  -3   1  -5   70.08    1.81
  -3   1  -5   71.08    1.89
  -3   1  -5   71.46    1.84
   3   1   5   68.32    1.84
   3   1   5   66.97    1.86
  -3   1  -5   67.80    1.82
   3   1   5   68.77    1.97
   3   1   5   68.42    1.89
  -3  -1  -5   70.21    1.90
   3  -1   5   68.23    1.83
   3  -1   5   68.74    1.80
   3  -1   5   70.02    1.83
  -3  -1  -5   70.59    1.98
  -3  -1  -5   72.87    1.94
   3  -1   5   72.13    1.70
  -3  -1  -5   68.03    1.91
   3   1   6   41.64    1.46
  -3   1  -6   43.98    1.36
  -3   1  -6   44.15    1.41
   3   1   6   42.92    1.36
   3   1   6   42.51    1.32
   3   1   6   39.13    1.36
  -3   1  -6   43.68    1.32
  -3   1  -6   45.11    1.36
  -3  -1  -6   40.14    1.39
  -3  -1  -6   44.16    1.44
  -3  -1  -6   44.96    1.48
   3  -1   6   38.64    1.29
   3  -1   6   42.05    1.31
  -3  -1  -6   42.99    1.40
   3  -1   6   42.36    1.30
   3  -1   6   43.24    1.19
   3   1   7   21.28    0.99
   3   1   7   21.09    1.01
  -3   1  -7   19.02    0.95
  -3   1  -7   21.07    0.91
   3   1   7   20.30    0.87
   3   1   7   22.51    1.08
  -3   1  -7   19.80    0.98
  -3   1  -7   21.72    0.97
  -3  -1  -7   19.05    1.01
  -3  -1  -7   20.69    1.04
  -3  -1  -7   21.06    1.05
   3  -1   7   20.98    0.90
  -3  -1  -7   20.77    0.99
   3  -1   7   22.10    0.80
   3  -1   7   22.02    0.93
   3   1   8   27.37    1.28
  -3   1  -8   29.71    1.22
  -3   1  -8   29.05    1.22
   3   1   8   29.14    1.22
  -3   1  -8   32.09    1.22
   3   1   8   31.26    1.21
   3   1   8   30.64    1.33
   3  -1   8   31.82    1.18
   3  -1   8   29.73    1.03
  -3  -1  -8   31.69    1.30
   3  -1   8   32.51    1.19
  -3  -1  -8   31.82    1.30
  -3  -1  -8   31.72    1.36
   3   1   9   54.30    1.89
  -3   1  -9   55.69    1.84
   3   1   9   54.52    1.80
   3   1   9   54.36    1.75
   3   1   9   54.88    1.93
  -3   1  -9   51.37    1.81
   3  -1   9   53.46    1.72
  -3  -1  -9   53.15    1.96
   3  -1   9   53.12    1.73
  -3  -1  -9   52.62    1.90
  -3  -1  -9   54.76    1.92
   3  -1   9   55.10    1.59
   3   1  10    4.25    0.66
  -3   1 -10    2.56    0.61
   3   1  10    3.32    0.58
   3   1  10    3.23    0.58
  -3   1 -10    3.66    0.66
   3  -1  10    4.28    0.58
  -3  -1 -10    2.21    0.64
  -3  -1 -10    4.37    0.74
   3  -1  10    2.95    0.55
   3   1  11   11.52    0.93
   3   1  11   10.47    0.92
   3   1  11   10.24    0.99
  -3  -1 -11   10.68    1.00
   3  -1  11    9.08    0.84
   3  -1  11   10.00    0.82
  -3  -1 -11    9.81    0.99
   3   1  12    2.64    0.67
   3   1  12    1.80    0.59
   3   1  12    2.02    0.65
  -3  -1 -12    2.39    0.72
   3  -1  12    1.60    0.58
  -3  -1 -12    1.53    0.70
   3   1  13    2.26    0.75
  -3  -1 -13    4.12    0.86
   3  -1  13    2.11    0.62
   3   1  14   11.67    1.19
   3  -1  14   12.27    1.06
  -3  -1 -14   10.30    1.26
   3   1  15    0.69    0.73
   3  -1  15    0.76    0.66
  -3  -1 -15    0.18    0.73
  -3   2  16    3.66    0.94
   3  -2 -16    3.19    1.01
  -3   2  15   11.44    1.23
   3  -2 -15   12.54    1.37
  -3  -2  15   12.83    0.98
  -3   2  14    5.51    0.93
   3  -2 -14    5.18    0.94
  -3  -2  14    5.97    0.69
  -3   2  13    0.96    0.68
   3  -2 -13    1.55    0.72
  -3  -2  13    1.07    0.46
  -3   2  12   20.47    1.33
   3  -2 -12   19.30    1.36
  -3  -2  12   19.48    0.99
  -3   2  11    0.09    0.42
  -3   2  11   -0.01    0.52
  -3  -2  11    0.15    0.34
   3  -2 -11    0.88    0.53
   3   2 -10   12.86    0.82
  -3   2  10   12.10    0.84
  -3   2  10   12.61    0.99
  -3  -2  10   13.79    0.75
   3  -2 -10   13.02    0.98
  -3   2   9    0.17    0.36
   3   2  -9    0.19    0.30
   3   2  -9    0.14    0.39
  -3   2   9   -0.13    0.44
  -3  -2   9    0.18    0.27
   3  -2  -9   -0.26    0.42
   3  -2  -9    0.14    0.38
   3   2  -8    0.64    0.26
   3   2  -8    0.26    0.32
  -3   2   8    1.13    0.38
  -3   2   8    0.86    0.34
  -3   2   8    1.00    0.41
   3  -2  -8    1.07    0.45
   3  -2  -8    1.31    0.48
  -3  -2   8    0.40    0.26
   3   2  -7   23.66    0.79
  -3   2   7   24.62    0.93
   3   2  -7   24.75    0.90
  -3   2   7   23.14    1.01
  -3   2   7   23.35    0.98
   3   2  -7   22.19    0.77
  -3  -2   7   23.32    0.79
   3  -2  -7   24.25    1.05
   3  -2  -7   22.22    1.07
   3   2  -6   58.73    1.38
   3   2  -6   57.26    1.29
  -3   2   6   58.19    1.68
  -3   2   6   55.55    1.69
   3   2  -6   60.04    1.55
   3   2  -6   60.74    1.40
   3  -2  -6   57.72    1.77
   3  -2  -6   60.47    1.74
  -3  -2   6   59.62    1.64
  -3  -2   6   58.52    1.46
  -3   2   5   40.76    1.27
  -3   2   5   40.31    1.25
   3   2  -5   39.60    0.90
   3   2  -5   39.67    1.00
   3   2  -5   41.00    1.11
   3  -2  -5   39.14    1.27
   3  -2  -5   41.34    1.33
  -3  -2   5   40.20    1.02
  -3   2   4   46.35    1.36
   3   2  -4   48.35    1.13
  -3  -2   4   47.53    1.30
  -3  -2   4   47.29    1.10
   3  -2  -4   47.51    1.41
  -3  -2   4   47.01    1.37
  -3   2   3   56.14    1.52
   3   2  -3   58.54    1.35
  -3  -2   3   59.87    1.49
  -3  -2   3   58.68    1.26
   3  -2  -3   55.72    1.50
   3  -2  -3   57.62    1.55
   3   2  -2   82.17    1.88
  -3   2   2   82.64    1.97
  -3   2   2   83.09    1.76
   3  -2  -2   84.27    1.97
  -3  -2   2   83.19    1.76
   3  -2  -2   82.15    1.99
  -3  -2   2   83.24    2.01
  -3   2   1   21.71    0.69
   3   2  -1   20.81    0.66
   3   2  -1   22.34    0.67
   3  -2  -1   22.28    0.67
  -3  -2   1   21.25    0.71
   3  -2  -1   21.84    0.74
  -3  -2   1   21.46    0.58
   3  -2  -1   21.54    0.67
   3   2   0   -0.01    0.21
   3   2   0   -0.13    0.23
  -3  -2   0    0.67    0.19
  -3  -2   0    0.04    0.22
   3  -2   0    0.13    0.17
   3  -2   0    0.24    0.19
   3  -2   0    0.18    0.24
   3   2   1  184.27    4.10
   3   2   1  185.09    4.12
   3   2   1  184.51    4.03
   3   2   1  191.02    4.08
  -3  -2  -1  186.11    4.07
   3  -2   1  186.21    3.97
  -3  -2  -1  186.77    4.07
   3  -2   1  184.45    4.16
   3  -2   1  189.18    3.97
   3   2   2    0.53    0.26
   3   2   2    0.23    0.24
   3   2   2    0.80    0.26
   3   2   2    0.72    0.23
   3   2   2    1.20    0.32
   3  -2   2    0.50    0.15
  -3  -2  -2    0.58    0.27
  -3  -2  -2    0.83    0.26
   3  -2   2    0.16    0.11
   3  -2   2    0.80    0.17
  -3   2  -3   30.95    0.89
   3   2   3   30.47    1.00
   3   2   3   30.82    1.05
   3   2   3   32.68    1.10
   3   2   3   30.92    1.00
   3  -2   3   30.51    0.78
  -3  -2  -3   31.41    0.95
  -3  -2  -3   29.33    1.00
   3  -2   3   29.94    0.79
   3  -2   3   31.11    0.84
  -3   2  -4   11.02    0.56
   3   2   4   12.08    0.71
  -3   2  -4   11.20    0.53
   3   2   4   11.70    0.74
   3   2   4   11.17    0.62
  -3   2  -4   11.10    0.42
   3   2   4   11.09    0.63
   3  -2   4   11.08    0.41
  -3  -2  -4    9.75    0.62
   3  -2   4   10.67    0.49
  -3  -2  -4   11.96    0.59
  -3  -2  -4   10.31    0.62
  -3   2  -5   20.18    0.69
  -3   2  -5   18.82    0.78
   3   2   5   19.89    0.87
  -3   2  -5   20.19    0.77
   3   2   5   19.10    0.96
   3   2   5   18.38    0.88
   3   2   5   20.46    0.86
  -3  -2  -5   18.68    0.86
   3  -2   5   19.46    0.60
   3  -2   5   18.45    0.70
  -3  -2  -5   20.11    0.88
  -3  -2  -5   19.75    0.83
   3   2   6   20.31    0.89
   3   2   6   19.47    1.02
   3   2   6   19.27    0.95
  -3   2  -6   20.12    0.82
  -3   2  -6   18.84    0.83
   3   2   6   18.94    0.94
  -3   2  -6   18.10    0.75
  -3   2  -6   18.10    0.83
   3  -2   6   19.56    0.63
   3  -2   6   18.20    0.75
  -3  -2  -6   19.48    0.88
  -3  -2  -6   18.73    0.95
  -3  -2  -6   19.33    0.99
  -3  -2  -6   20.12    0.93
   3   2   7    0.61    0.42
   3   2   7    1.06    0.44
  -3   2  -7    1.07    0.36
  -3   2  -7    1.67    0.39
  -3   2  -7    1.03    0.32
   3   2   7    1.68    0.43
  -3  -2  -7    1.34    0.43
  -3  -2  -7    1.25    0.42
  -3  -2  -7    1.78    0.38
   3  -2   7    0.66    0.30
   3  -2   7    1.46    0.25
  -3  -2  -7    1.12    0.41
  -3   2  -8   31.19    1.23
   3   2   8   32.44    1.40
   3   2   8   32.51    1.44
  -3   2  -8   31.31    1.24
   3   2   8   33.05    1.34
  -3   2  -8   32.51    1.21
  -3  -2  -8   32.45    1.44
  -3  -2  -8   32.72    1.41
   3  -2   8   32.56    1.15
  -3  -2  -8   32.07    1.40
   3   2   9    8.67    0.91
   3   2   9    8.38    0.82
   3   2   9    8.69    0.83
  -3   2  -9    9.76    0.94
  -3  -2  -9   10.30    0.93
   3  -2   9    7.93    0.66
  -3  -2  -9    9.28    0.91
   3   2  10   32.55    1.60
   3   2  10   33.81    1.49
   3   2  10   33.68    1.59
   3   2  10   36.10    1.48
   3  -2  10   32.80    1.27
  -3  -2 -10   33.64    1.59
  -3  -2 -10   28.82    1.53
   3   2  11    1.88    0.64
   3   2  11    1.92    0.69
   3   2  11    1.95    0.59
  -3  -2 -11    1.92    0.71
  -3  -2 -11    0.91    0.66
   3  -2  11    1.47    0.48
   3   2  12   24.60    1.52
   3   2  12   25.20    1.43
   3   2  12   27.25    1.40
  -3  -2 -12   23.55    1.55
   3  -2  12   24.94    1.20
   3   2  13    0.90    0.64
   3   2  13    1.53    0.74
   3  -2  13    1.52    0.54
  -3  -2 -13    2.41    0.80
   3   2  14    5.18    0.88
   3   2  14    5.34    0.97
   3  -2  14    3.39    0.65
  -3  -2 -14    3.64    1.00
  -3   3  15    1.42    0.85
   3  -3 -15    3.15    0.98
  -3   3  14    0.51    0.72
   3  -3 -14    0.48    0.75
  -3   3  13    1.95    0.69
   3  -3 -13    1.50    0.71
  -3   3  12    1.93    0.72
  -3   3  12    2.10    0.59
  -3  -3  12    1.50    0.38
   3  -3 -12    0.80    0.60
  -3   3  11    7.60    0.79
  -3   3  11    6.93    0.90
  -3  -3  11    7.59    0.54
   3  -3 -11    5.90    0.90
   3   3 -10    1.87    0.39
  -3   3  10    2.25    0.62
  -3   3  10    2.36    0.53
  -3  -3  10    2.11    0.33
   3  -3 -10    1.75    0.63
   3   3  -9    3.88    0.43
  -3   3   9    3.66    0.63
  -3   3   9    2.48    0.53
  -3  -3   9    4.83    0.36
   3  -3  -9    2.53    0.57
  -3   3   8   36.89    1.45
   3   3  -8   38.36    1.06
   3   3  -8   38.24    1.06
  -3   3   8   36.75    1.35
   3  -3  -8   36.70    1.51
  -3  -3   8   37.00    0.98
   3  -3  -8   33.72    1.44
  -3   3   7   11.87    0.84
  -3   3   7   10.00    0.73
  -3  -3   7   10.06    0.36
   3  -3  -7   10.96    0.80
  -3  -3   7   10.24    0.73
   3  -3  -7   10.31    0.79
  -3   3   6  135.17    3.31
  -3   3   6  136.93    3.31
   3  -3  -6  128.32    3.28
   3  -3  -6  130.20    3.35
  -3  -3   6  131.16    3.26
   3   3  -5   87.94    1.93
  -3   3   5   86.46    2.29
   3  -3  -5   85.18    2.28
  -3  -3   5   88.46    2.29
   3  -3  -5   90.64    2.36
  -3   3   4  114.37    2.72
   3   3  -4  107.97    2.41
   3  -3  -4  113.77    2.75
  -3  -3   4  109.16    2.73
   3  -3  -4  109.41    2.70
  -3  -3   4  111.06    2.76
   3   3  -3   26.85    0.73
  -3   3   3   26.34    0.91
  -3  -3   3   26.04    0.93
   3  -3  -3   25.19    0.91
   3  -3  -3   26.20    0.89
  -3  -3   3   23.76    0.93
  -3   3   2    4.26    0.38
   3   3  -2    4.27    0.31
  -3  -3   2    3.24    0.39
   3  -3  -2    3.93    0.34
   3  -3  -2    5.33    0.41
  -3  -3   2    4.15    0.40
   3   3  -1   33.61    0.96
  -3   3   1   34.47    0.96
  -3  -3   1   33.74    0.76
   3  -3  -1   34.35    0.92
   3  -3  -1   33.71    0.92
  -3  -3   1   35.23    1.03
   3  -3  -1   34.01    1.07
   3   3   0    1.33    0.29
   3  -3   0    1.18    0.11
  -3  -3   0    0.94    0.19
   3  -3   0    1.09    0.18
  -3  -3   0    1.33    0.27
   3   3   1    0.51    0.30
   3   3   1    0.95    0.30
   3   3   1    0.56    0.23
  -3  -3  -1    0.52    0.23
   3   3   2  101.60    2.54
   3   3   2  100.61    2.45
   3   3   2  101.64    2.51
   3   3   2  101.21    2.42
   3  -3   2  100.99    2.57
  -3  -3  -2  106.18    2.39
   3  -3   2  103.77    2.24
  -3  -3  -2  101.05    2.44
   3   3   3   37.06    1.23
   3   3   3   36.66    1.17
   3   3   3   36.38    1.22
   3   3   3   37.27    1.18
   3  -3   3   36.60    0.86
  -3  -3  -3   35.96    1.15
   3  -3   3   37.26    0.82
  -3  -3  -3   36.75    1.08
   3  -3   3   36.12    0.82
   3   3   4   83.89    2.27
   3   3   4   88.33    2.33
   3   3   4   89.35    2.30
   3   3   4   85.17    2.36
   3  -3   4   86.53    1.91
  -3  -3  -4   86.27    2.15
  -3  -3  -4   88.98    2.28
   3  -3   4   88.90    2.39
   3   3   5   35.05    1.28
  -3   3  -5   34.25    1.11
  -3   3  -5   36.23    1.08
   3   3   5   37.32    1.28
   3   3   5   37.08    1.29
   3   3   5   37.62    1.39
   3  -3   5   36.73    0.94
  -3  -3  -5   35.01    1.26
  -3   3  -6   13.81    0.77
  -3   3  -6   14.49    0.56
   3   3   6   13.28    0.95
   3   3   6   12.84    0.87
   3   3   6   14.59    0.82
   3   3   6   13.14    0.84
  -3  -3  -6   14.21    0.89
   3  -3   6   14.30    0.55
  -3  -3  -6   15.39    0.91
  -3   3  -7   14.80    0.69
   3   3   7   15.19    0.99
   3   3   7   16.89    1.06
   3   3   7   15.35    0.93
  -3  -3  -7   15.27    0.99
   3  -3   7   14.41    0.62
  -3  -3  -7   13.85    0.96
   3   3   8    3.69    0.69
  -3   3  -8    4.06    0.49
   3   3   8    2.99    0.58
   3   3   8    3.07    0.56
   3  -3   8    3.70    0.39
  -3  -3  -8    4.01    0.68
  -3  -3  -8    3.50    0.67
   3   3   9    9.39    0.87
  -3   3  -9    9.40    0.72
   3   3   9    8.25    0.86
   3   3   9    8.88    0.91
  -3  -3  -9   11.45    1.02
  -3  -3  -9   10.07    0.96
   3  -3   9   10.49    0.63
   3   3  10    0.40    0.56
   3   3  10    0.71    0.57
  -3  -3 -10    1.01    0.63
   3  -3  10    0.77    0.36
  -3  -3 -10    0.50    0.61
   3   3  11    0.68    0.59
   3   3  11   -0.80    0.53
   3   3  11   -0.18    0.47
  -3  -3 -11   -0.36    0.57
   3  -3  11   -0.36    0.32
   3   3  12    7.74    0.98
   3   3  12    9.03    1.11
   3   3  12    9.60    1.00
   3  -3  12    7.88    0.70
  -3  -3 -12    9.71    1.08
   3   3  13    0.36    0.64
   3   3  13    0.03    0.68
   3   3  13    0.29    0.65
  -3  -3 -13    1.34    0.78
   3   3  14   19.65    1.62
   3   3  14   19.40    1.42
  -3  -3 -14   19.24    1.63
  -3   4  15    5.34    1.06
   3  -4 -15    4.40    1.08
   3  -4 -15    4.15    0.97
  -3   4  14   -0.17    0.78
   3  -4 -14    0.70    0.81
  -3   4  13    8.29    1.11
   3  -4 -13    9.12    1.11
  -3   4  12   19.11    1.24
  -3   4  12   18.55    1.43
   3  -4 -12   18.74    1.33
   3   4 -11    0.87    0.36
  -3   4  11   -0.20    0.54
  -3   4  11    1.25    0.61
   3  -4 -11    1.44    0.65
   3   4 -10   13.17    0.71
  -3   4  10   14.27    1.03
  -3   4  10   12.09    1.07
   3  -4 -10   11.67    1.06
  -3   4   9   11.09    0.90
  -3   4   9   10.72    0.93
   3   4  -9   10.25    0.51
   3   4  -9    9.92    0.51
   3  -4  -9   10.18    0.92
  -3   4   8    0.98    0.46
  -3   4   8   -0.01    0.49
   3  -4  -8    0.58    0.47
  -3  -4   8    0.54    0.44
  -3   4   7   -0.37    0.40
   3  -4  -7   -0.09    0.42
  -3  -4   7    0.41    0.39
  -3   4   6    2.57    0.46
  -3  -4   6    3.42    0.56
   3  -4  -6    2.27    0.47
   3  -4  -6    2.33    0.44
  -3   4   5   28.29    1.14
   3   4  -5   30.27    0.75
   3  -4  -5   29.73    1.14
   3  -4  -5   30.67    1.13
  -3  -4   5   28.44    1.17
  -3   4   4   26.54    1.01
   3   4  -4   27.13    0.74
  -3  -4   4   25.11    1.06
   3  -4  -4   28.38    1.01
  -3  -4   4   28.90    1.12
   3  -4  -4   28.51    1.03
   3   4  -3  212.90    4.59
  -3   4   3  212.13    4.79
  -3  -4   3  213.01    4.86
   3  -4  -3  218.41    4.77
   3  -4  -3  209.37    4.75
  -3  -4   3  211.81    4.93
  -3   4   2  227.53    5.04
   3   4  -2  227.67    4.95
   3  -4  -2  231.18    4.97
   3  -4  -2  230.19    4.98
  -3  -4   2  221.81    5.22
  -3  -4   2  228.57    5.10
   3   4  -1   34.25    1.03
  -3   4   1   34.45    1.01
   3  -4  -1   33.32    0.92
   3  -4  -1   33.84    0.84
   3  -4  -1   34.58    1.21
  -3  -4   1   33.35    1.07
   3   4   0  151.05    3.47
   3  -4   0  148.49    3.64
   3  -4   0  155.43    3.22
  -3  -4   0  149.77    3.44
  -3  -4   0  149.54    3.25
   3   4   1   73.62    1.89
   3   4   1   71.78    1.83
   3   4   1   73.64    1.93
  -3  -4  -1   71.92    1.76
  -3  -4  -1   73.35    1.82
   3  -4   1   74.25    2.08
   3   4   2   40.10    1.29
   3   4   2   40.53    1.23
   3   4   2   40.36    1.33
   3  -4   2   42.30    1.41
  -3  -4  -2   41.02    1.14
  -3  -4  -2   41.02    1.19
   3   4   3    8.21    0.58
   3   4   3    7.39    0.59
   3   4   3    7.55    0.63
   3   4   3    9.15    0.71
  -3  -4  -3    8.33    0.56
  -3  -4  -3    7.79    0.48
   3   4   4    2.86    0.46
   3   4   4    3.01    0.50
   3   4   4    3.13    0.43
   3   4   4    3.37    0.51
  -3  -4  -4    3.96    0.48
  -3  -4  -4    3.33    0.38
   3   4   5    0.30    0.38
   3   4   5    0.22    0.40
   3   4   5    0.31    0.32
   3   4   5    0.74    0.41
  -3  -4  -5    0.76    0.32
   3  -4   5    0.44    0.44
  -3  -4  -5    0.04    0.34
   3   4   6   13.46    0.95
   3   4   6   14.91    1.03
   3   4   6   14.75    0.94
  -3  -4  -6   15.37    0.88
  -3  -4  -6   13.79    0.77
   3   4   7   18.15    1.09
   3   4   7   16.92    1.06
  -3   4  -7   17.70    0.64
  -3  -4  -7   19.52    1.09
   3   4   8   57.54    2.04
   3   4   8   59.78    2.08
  -3   4  -8   58.65    1.64
  -3  -4  -8   58.31    2.04
   3   4   9    5.09    0.75
   3   4   9    4.87    0.77
  -3   4  -9    4.93    0.53
  -3  -4  -9    4.83    0.72
   3   4  10    6.36    0.91
   3   4  10    8.21    0.95
  -3  -4 -10    6.92    0.90
   3   4  11   14.54    1.19
   3   4  11   12.00    1.17
   3   4  11   15.57    1.26
  -3  -4 -11   13.44    1.23
   3   4  12   -0.12    0.74
   3   4  12    0.61    0.66
   3   4  12    1.25    0.73
  -3  -4 -12    0.45    0.70
   3   4  13   11.02    1.15
   3   4  13   13.62    1.37
   3   4  13    9.77    1.19
  -3  -4 -13   14.86    1.46
   3   4  14    3.59    0.93
   3   4  14    3.00    0.97
  -3  -4 -14    2.73    0.95
  -3   5  14    1.21    0.82
   3  -5 -14    0.92    0.83
   3  -5 -14    1.66    0.85
  -3   5  13    0.15    0.66
  -3   5  13    0.02    0.77
   3  -5 -13   -0.74    0.67
  -3   5  12    1.15    0.80
  -3   5  12   -0.06    0.63
   3  -5 -12    2.54    0.82
   3   5 -11   20.75    0.91
  -3   5  11   18.53    1.29
  -3   5  11   14.92    1.29
   3  -5 -11   17.41    1.27
   3   5 -10    5.62    0.46
   3   5 -10    4.87    0.44
  -3   5  10    5.72    0.78
  -3   5  10    6.23    0.89
   3  -5 -10    6.16    0.86
  -3   5   9   28.09    1.40
  -3   5   9   23.05    1.33
   3  -5  -9   24.76    1.37
  -3  -5   9   25.33    1.38
  -3   5   8    0.00    0.45
   3  -5  -8   -0.08    0.41
  -3  -5   8    0.58    0.50
  -3   5   7   51.66    1.79
   3  -5  -7   51.79    1.78
  -3  -5   7   48.56    1.77
  -3   5   6    2.78    0.52
  -3  -5   6    4.02    0.63
   3  -5  -6    2.64    0.51
  -3   5   5   27.07    1.17
  -3  -5   5   26.33    1.23
   3  -5  -5   28.43    1.14
   3  -5  -5   27.33    1.11
  -3   5   4    8.52    0.67
   3   5  -4    7.14    0.42
   3  -5  -4    6.91    0.58
   3  -5  -4    6.86    0.57
  -3  -5   4    8.51    0.76
   3   5  -3    5.21    0.38
  -3   5   3    5.54    0.52
   3  -5  -3    5.30    0.46
  -3  -5   3    4.99    0.61
  -3  -5   3    4.89    0.53
   3   5  -2    1.12    0.28
  -3   5   2    1.54    0.32
  -3  -5   2    0.89    0.43
  -3  -5   2    1.30    0.35
   3  -5  -2    0.98    0.43
   3  -5  -2    1.06    0.26
   3   5  -1    9.28    0.59
  -3   5   1   11.41    0.57
   3  -5  -1   11.29    0.82
   3  -5  -1   10.22    0.43
  -3  -5   1   11.68    0.62
   3   5   0   15.45    0.74
   3  -5   0   14.23    0.86
  -3  -5   0   16.12    0.71
   3   5   1    1.92    0.37
   3   5   1    2.22    0.34
   3   5   1    1.71    0.32
   3  -5   1    2.29    0.52
  -3  -5  -1    2.50    0.28
  -3  -5  -1    2.00    0.32
   3   5   2   58.95    1.64
   3   5   2   55.35    1.68
  -3  -5  -2   56.15    1.50
  -3  -5  -2   56.40    1.53
   3   5   3   11.36    0.78
   3   5   3   11.34    0.80
   3   5   3   11.66    0.72
   3   5   3   11.11    0.68
  -3  -5  -3   11.50    0.56
  -3  -5  -3   11.06    0.67
   3   5   4   28.23    1.17
   3   5   4   29.51    1.17
   3   5   4   31.20    1.32
   3  -5   4   27.73    1.29
  -3  -5  -4   27.92    0.92
  -3  -5  -4   27.36    1.12
   3   5   5    7.68    0.79
   3   5   5    6.02    0.64
   3   5   5    5.63    0.67
  -3  -5  -5    5.84    0.62
  -3  -5  -5    6.41    0.49
   3  -5   5    7.77    0.84
   3   5   6    6.48    0.75
   3   5   6    5.42    0.71
  -3  -5  -6    6.49    0.70
   3  -5   6    6.75    0.87
   3   5   7   13.63    1.06
   3   5   7   11.64    1.03
  -3  -5  -7   12.49    0.99
   3   5   8    8.23    0.89
   3   5   8    7.26    0.90
  -3   5  -8    7.37    0.48
  -3  -5  -8    8.95    0.93
   3   5   9    2.51    0.73
   3   5   9    2.78    0.76
  -3   5  -9    3.87    0.46
  -3  -5  -9    3.19    0.74
   3   5  10   -0.86    0.58
   3   5  10   -0.56    0.51
   3   5  10    0.45    0.57
  -3   5 -10    0.08    0.31
  -3  -5 -10    0.09    0.58
   3   5  11    0.49    0.63
   3   5  11    0.45    0.71
   3   5  11    0.12    0.58
  -3  -5 -11    0.11    0.67
   3   5  12    1.05    0.70
   3   5  12   -1.05    0.70
   3   5  12   -0.20    0.67
  -3  -5 -12    0.22    0.74
   3   5  13    5.76    0.98
   3   5  13    3.60    1.06
   3   5  13    3.85    1.02
  -3  -5 -13    3.26    0.90
  -3   6  13   21.78    1.74
  -3   6  13   18.92    1.53
   3  -6 -13   22.04    1.69
   3  -6 -13   17.07    1.51
  -3   6  12    6.36    1.11
  -3   6  12    7.18    1.00
   3  -6 -12    4.44    0.96
   3  -6 -12    6.28    1.00
  -3   6  11   12.77    1.30
  -3   6  11   16.34    1.32
   3  -6 -11   14.24    1.26
  -3   6  10    0.02    0.63
  -3   6  10   -0.37    0.59
   3  -6 -10    0.13    0.57
  -3   6   9    7.94    1.00
  -3   6   9    5.28    0.78
   3  -6  -9    6.42    0.82
  -3  -6   9    6.35    0.94
  -3   6   8    1.05    0.54
  -3  -6   8    1.28    0.57
   3  -6  -8    0.88    0.52
  -3   6   7   44.40    1.79
  -3  -6   7   47.96    1.91
   3  -6  -7   46.85    1.71
  -3   6   6   10.17    0.89
  -3  -6   6    8.34    0.88
   3  -6  -6    7.71    0.73
  -3   6   5   11.27    0.84
  -3  -6   5    8.89    0.86
   3  -6  -5   11.48    0.76
  -3   6   4   25.98    1.11
   3  -6  -4   25.99    1.02
  -3  -6   4   24.93    1.27
   3   6  -3   25.48    1.10
   3  -6  -3   27.20    1.27
   3  -6  -3   24.73    0.91
  -3  -6   3   22.96    1.24
   3   6  -2    0.09    0.26
  -3  -6   2    0.52    0.37
   3  -6  -2    0.36    0.22
   3  -6  -2   -0.06    0.44
  -3  -6   2    0.40    0.42
   3  -6  -2    0.43    0.23
   3   6  -1    9.95    0.63
  -3  -6   1   11.45    0.71
  -3  -6   1   10.61    0.92
   3  -6  -1   10.02    0.90
   3   6   0   -0.21    0.22
   3   6   0   -0.03    0.32
  -3  -6   0   -0.49    0.26
   3  -6   0    0.29    0.47
   3   6   1   15.53    0.86
  -3  -6  -1   15.00    0.53
  -3  -6  -1   15.74    0.71
   3  -6   1   17.11    1.03
   3   6   2   50.81    1.71
  -3  -6  -2   54.65    1.44
   3  -6   2   52.44    1.92
  -3  -6  -2   52.36    1.45
   3   6   3    0.24    0.42
   3   6   3   -0.02    0.28
   3  -6   3    0.41    0.39
  -3  -6  -3    0.17    0.29
   3   6   4    7.40    0.83
   3   6   4    9.08    0.77
   3   6   4    8.50    0.75
   3  -6   4    7.87    0.88
  -3  -6  -4    7.44    0.65
   3   6   5   -0.18    0.39
   3   6   5    0.74    0.46
   3   6   5    0.18    0.54
  -3  -6  -5    0.07    0.37
   3  -6   5   -0.45    0.51
   3   6   6   -0.76    0.47
   3   6   6    0.79    0.56
  -3  -6  -6   -0.29    0.42
   3  -6   6   -0.36    0.49
   3   6   7   23.03    1.35
   3   6   7   22.31    1.33
  -3  -6  -7   23.79    1.27
   3  -6   7   27.51    1.58
   3   6   8    1.15    0.69
   3   6   8    1.02    0.66
  -3  -6  -8    0.47    0.55
   3   6   9    6.74    0.90
   3   6   9    7.96    0.99
  -3   6  -9    6.66    0.61
  -3  -6  -9    5.11    0.87
   3   6  10    2.57    0.85
   3   6  10    1.46    0.69
   3   6  10    1.70    0.78
  -3  -6 -10    1.85    0.72
   3   6  11   22.15    1.66
   3   6  11   22.67    1.65
   3   6  11   21.78    1.58
  -3  -6 -11   22.30    1.59
   3   6  12    0.91    0.79
   3   6  12    1.03    0.87
   3   6  12   -0.26    0.76
  -3  -6 -12    1.19    0.80
  -3   7  12   -0.11    0.70
  -3   7  12    0.29    0.76
   3  -7 -12   -0.03    0.63
   3  -7 -12   -0.16    0.66
  -3   7  11    9.16    1.18
  -3   7  11    7.90    1.09
   3  -7 -11    6.02    0.96
   3  -7 -11    6.89    0.98
  -3   7  10    6.06    0.98
  -3   7  10    6.68    0.98
   3  -7 -10    7.13    0.93
  -3  -7  10    6.06    1.03
   3  -7 -10    4.12    0.82
  -3   7   9    6.21    0.91
  -3   7   9    7.95    0.95
   3  -7  -9    5.92    0.85
   3  -7  -9    7.31    0.89
  -3  -7   9    9.03    1.11
  -3   7   8    1.54    0.76
   3  -7  -8    1.52    0.58
   3  -7  -8    1.91    0.60
  -3  -7   8    1.94    0.73
   3  -7  -7   72.78    2.27
   3  -7  -7   70.18    2.26
  -3  -7   7   71.61    2.59
   3  -7  -6    4.91    0.62
  -3  -7   6    5.25    0.87
   3  -7  -6    6.13    0.69
   3  -7  -5   22.15    1.03
  -3  -7   5   23.28    1.41
   3  -7  -5   21.31    1.02
   3  -7  -4    3.32    0.43
  -3  -7   4    2.69    0.71
   3  -7  -4    2.68    0.66
   3  -7  -3   24.00    0.85
  -3  -7   3   23.59    1.39
   3  -7  -3   23.29    1.28
  -3  -7   2    6.77    0.89
   3  -7  -2    6.25    0.78
   3   7  -1    0.39    0.36
   3  -7  -1    0.47    0.55
  -3  -7   1    0.07    0.50
   3   7   0    4.70    0.57
  -3  -7   0    4.97    0.53
   3  -7   0    4.18    0.76
   3   7   1    7.20    0.69
   3  -7   1    6.57    0.89
   3   7   2   29.12    1.29
   3  -7   2   27.21    1.49
  -3  -7  -2   30.51    0.89
   3   7   3   82.33    2.47
   3   7   3   81.37    2.58
   3  -7   3   79.04    2.66
  -3  -7  -3   84.16    2.13
   3   7   4    6.24    0.66
   3   7   4    6.49    0.77
   3   7   4    5.28    0.76
  -3  -7  -4    6.38    0.60
   3  -7   4    6.63    0.93
   3   7   5   28.57    1.42
   3   7   5   31.11    1.59
   3  -7   5   30.58    1.65
  -3  -7  -5   30.09    1.24
   3   7   6   26.84    1.56
   3  -7   6   24.45    1.58
  -3  -7  -6   23.46    1.20
   3   7   7    6.28    0.95
   3   7   7    5.53    0.85
   3  -7   7    5.69    1.00
  -3  -7  -7    5.85    0.74
   3   7   8   -0.32    0.79
   3   7   8    1.76    0.77
   3   7   8    1.26    0.68
  -3  -7  -8    0.12    0.56
   3   7   9    1.65    0.78
   3   7   9    1.92    0.86
   3   7   9    0.39    0.64
  -3  -7  -9    1.45    0.66
   3   7  10   15.30    1.41
   3   7  10   12.18    1.26
   3   7  10   12.00    1.26
  -3  -7 -10   14.34    1.29
   3   7  11    0.19    0.76
   3   7  11    1.07    0.86
   3   7  11   -0.04    0.78
  -3  -7 -11   -1.27    0.65
  -3   8  11    1.93    0.87
   3  -8 -11    2.38    0.79
  -3   8  10   -0.22    0.72
  -3  -8  10    0.22    0.75
   3  -8 -10    0.92    0.63
  -3   8   9    4.91    0.94
  -3  -8   9    4.35    0.97
   3  -8  -9    4.62    0.78
  -3   8   8    4.58    0.84
  -3  -8   8    4.55    0.97
   3  -8  -8    3.42    0.65
   3  -8  -7    1.01    0.50
  -3  -8   7    0.88    0.77
   3  -8  -6    0.80    0.42
  -3  -8   6    0.65    0.69
   3  -8  -5    1.49    0.41
  -3  -8   5    1.79    0.68
   3  -8  -5    0.75    0.65
   3  -8  -4    1.26    0.34
  -3  -8   4    1.80    0.74
   3  -8  -4    0.30    0.63
  -3  -8   3   23.33    1.50
   3  -8  -3   21.00    1.40
   3  -8  -2    7.77    0.98
  -3  -8   2    9.25    1.07
  -3  -8   1   47.84    2.00
   3  -8  -1   48.14    2.06
   3   8   0    0.42    0.42
   3  -8   0    0.66    0.55
  -3  -8   0    0.52    0.61
   3   8   1   21.04    1.16
   3  -8   1   20.56    1.36
   3   8   2    0.22    0.45
   3   8   2    0.31    0.54
   3  -8   2    0.79    0.64
   3   8   3    3.15    0.70
   3   8   3    3.20    0.53
   3   8   3    4.02    0.72
   3  -8   3    4.09    0.83
   3   8   4   -0.18    0.52
   3   8   4    0.42    0.57
  -3  -8  -4    0.17    0.31
   3  -8   4   -0.91    0.48
   3   8   5    6.48    0.92
   3   8   5    6.09    0.84
   3  -8   5    6.48    1.02
  -3  -8  -5    8.31    0.72
   3   8   6    4.05    0.88
   3   8   6    3.90    0.90
  -3  -8  -6    2.79    0.59
   3  -8   6    4.35    0.88
   3   8   7   30.24    1.73
   3   8   7   32.16    1.70
  -3  -8  -7   31.04    1.45
   3  -8   7   32.61    1.95
   3   8   8    3.18    0.89
   3   8   8    0.60    0.78
   3  -8   8    1.33    0.87
  -3  -8  -8    1.42    0.62
   3   8   9   27.02    1.69
   3   8   9   26.77    1.86
  -3  -8  -9   27.50    1.57
   3   8  10    1.70    0.79
  -3  -8 -10    1.10    0.71
  -3   9   9   10.71    1.48
   3  -9  -9   13.15    1.09
  -3  -9   9   11.86    1.40
  -3   9   8    0.44    0.63
   3  -9  -8    1.61    0.58
  -3  -9   8    1.11    0.87
   3  -9  -7   12.63    1.30
  -3  -9   7   14.88    1.50
   3  -9  -7   14.33    0.97
  -3  -9   6    1.42    0.83
   3  -9  -6    0.13    0.69
  -3  -9   5   -1.00    0.67
   3  -9  -5   -0.56    0.60
  -3  -9   4    0.79    0.69
   3  -9  -4    2.34    0.74
   3  -9  -3    8.48    1.14
  -3  -9   3    9.06    1.15
   3  -9  -2    5.30    0.95
  -3  -9   2    4.36    0.96
  -3  -9   1   10.58    1.23
   3  -9  -1    8.82    1.13
   3  -9   0    4.66    0.93
  -3  -9   0    3.09    0.75
   3   9   1   12.80    1.15
   3   9   1   17.35    1.10
   3  -9   1   15.36    1.44
  -3  -9  -1   12.18    1.22
   3   9   2    2.02    0.64
   3   9   2    1.75    0.71
   3  -9   2    1.38    0.74
  -3  -9  -2    0.49    0.68
   3   9   3   27.78    1.46
   3   9   3   27.18    1.55
   3   9   3   22.67    1.37
   3  -9   3   26.03    1.72
   3   9   4   -0.13    0.64
   3   9   4   -0.56    0.59
   3  -9   4   -0.60    0.57
   3   9   5    8.10    1.00
   3   9   5    7.31    1.04
   3  -9   5    5.65    0.98
   3   9   6    3.70    0.87
   3   9   6    3.69    0.90
   3  -9   6    2.25    0.87
   3   9   7   24.15    1.65
   3   9   7   22.47    1.63
  -3  -9  -7   21.56    1.20
   3  -9   7   21.63    1.83
   3   9   8    1.00    0.74
   3  -9   8    1.12    0.91
  -3  -9  -8    0.67    0.57
   3 -10  -7    0.06    0.76
  -3 -10   7    0.52    0.87
  -3 -10   6    1.75    0.93
   3 -10  -6    0.98    0.82
  -3 -10   5    3.26    0.99
   3 -10  -5    4.50    1.00
   3 -10  -4    1.99    0.84
  -3 -10   4    0.03    0.77
   3 -10  -3   16.13    1.51
  -3 -10   3   15.73    1.56
   3 -10  -2   -0.76    0.60
  -3 -10   2   -0.07    0.61
  -3 -10   1    4.85    0.94
   3 -10  -1    5.84    1.05
   3  10   0    5.69    0.89
   3 -10   0    5.41    1.01
  -3 -10   0    4.51    1.01
   3  10   1    3.33    0.81
   3 -10   1    4.55    1.05
  -3 -10  -1    3.51    0.92
   3  10   2   -0.15    0.66
  -3 -10  -2    0.16    0.77
   3 -10   2    0.73    0.85
   3  10   3   -0.27    0.70
   3  10   3    0.92    0.66
   3 -10   3    0.21    0.73
  -3 -10  -3    0.32    0.77
   3  10   4    0.39    0.80
   3  10   4    1.29    0.72
   3 -10   4    1.63    0.90
   3  10   5    0.23    0.82
   3  10   5    0.78    0.76
   3 -10   5    0.97    0.82
   3  10   6    0.69    0.80
   3 -10   6    0.34    0.78
   3 -11  -2   -0.47    0.79
  -3 -11   2    0.22    0.76
  -3 -11   1    0.92    0.79
   3 -11  -1    1.12    0.90
   3  11   0    5.86    0.99
  -3 -11   0    5.93    1.11
   3 -11   0    6.41    1.18
   3  11   1    0.53    0.76
  -3 -11  -1    1.77    0.81
   3 -11   1    0.08    0.83
  -4   0  16    1.29    0.70
  -4   0  15   -0.01    0.60
  -4   0  14    2.16    0.66
  -4   0  13   -0.32    0.48
   4   0 -13    0.43    0.61
   4   0 -12    9.13    0.96
  -4   0  12    7.44    0.82
  -4   0  11   -0.41    0.40
   4   0 -11    0.20    0.52
  -4   0  10  135.26    3.47
   4   0 -10  134.19    3.52
   4   0  -9    0.16    0.35
   4   0  -9   -0.46    0.36
  -4   0   9    0.03    0.36
  -4   0   9    0.01    0.25
  -4   0   8   87.98    2.11
   4   0  -8   88.96    2.41
   4   0  -8   92.61    2.51
  -4   0   8   87.84    2.37
   4   0  -7   -0.38    0.26
   4   0  -7   -0.23    0.28
  -4   0   7    0.08    0.18
  -4   0   7   -0.15    0.29
  -4   0   6   36.16    1.00
  -4   0   6   37.16    0.95
  -4   0   6   36.31    1.16
   4   0  -6   37.22    1.19
   4   0  -5   -0.04    0.24
   4   0  -5   -0.10    0.21
  -4   0   5   -0.07    0.15
  -4   0   5    0.15    0.23
  -4   0   5   -0.02    0.14
  -4   0   5    0.15    0.26
  -4   0   4    4.16    0.39
  -4   0   4    3.09    0.32
   4   0  -4    4.72    0.37
   4   0  -4    3.25    0.34
  -4   0   4    4.34    0.31
  -4   0   4    2.62    0.26
   4   0  -3    0.18    0.19
  -4   0   3   -0.05    0.22
   4   0  -3    0.08    0.24
   4   0  -3    0.01    0.20
  -4   0   3   -0.09    0.16
  -4   0   3   -0.03    0.23
  -4   0   3   -0.14    0.17
   4   0  -2   17.65    0.60
   4   0  -2   19.51    0.64
   4   0  -2   18.05    0.61
  -4   0   2   18.44    0.59
  -4   0   2   18.21    0.61
  -4   0   2   18.31    0.64
   4   0  -1    0.13    0.20
   4   0  -1    0.05    0.16
  -4   0   1   -0.32    0.18
  -4   0   1    0.13    0.18
   4   0  -1    0.31    0.23
  -4   0   1   -0.22    0.22
  -4   0   0  362.57    7.49
   4   0   0  372.56    7.50
   4   0   0  355.59    7.48
   4   0   0  345.22    7.47
  -4   0   0  349.92    7.50
   4   0   0  353.65    7.48
  -4   0   0  342.90    7.48
   4   0   1   -0.11    0.24
  -4   0  -1   -0.18    0.14
   4   0   1   -0.60    0.24
   4   0   1   -0.08    0.19
  -4   0  -1   -0.23    0.22
   4   0   1   -0.24    0.24
  -4   0  -2  107.21    2.50
  -4   0  -2  109.10    2.52
   4   0   2  111.28    2.51
   4   0   2  108.01    2.46
   4   0   2  106.41    2.47
   4   0   2  105.64    2.52
  -4   0  -3    0.03    0.23
   4   0   3   -0.15    0.16
  -4   0  -3   -0.15    0.19
   4   0   3   -0.03    0.26
   4   0   3   -0.24    0.23
   4   0   3    0.20    0.23
   4   0   3   -0.11    0.22
  -4   0  -4  124.19    2.92
   4   0   4  124.93    2.84
  -4   0  -4  124.34    2.93
   4   0   4  119.63    2.91
   4   0   4  116.13    2.95
   4   0   4  120.63    2.90
   4   0   4  125.90    2.84
   4   0   5   -0.07    0.27
   4   0   5   -0.10    0.17
   4   0   5   -0.01    0.24
   4   0   5    0.49    0.32
  -4   0  -5   -0.03    0.24
  -4   0  -5   -0.23    0.25
   4   0   5    0.09    0.31
  -4   0  -6    7.27    0.61
   4   0   6    7.01    0.60
   4   0   6    5.85    0.56
   4   0   6    7.16    0.53
  -4   0  -6    6.28    0.59
  -4   0  -6    6.09    0.56
   4   0   6    6.98    0.62
   4   0   7   -0.24    0.35
  -4   0  -7   -0.46    0.30
  -4   0  -7   -0.21    0.36
   4   0   7   -0.05    0.34
   4   0   7   -0.35    0.27
   4   0   7   -0.25    0.32
  -4   0  -7   -0.53    0.30
  -4   0  -7    0.02    0.28
   4   0   8    0.14    0.40
   4   0   8    0.15    0.34
  -4   0  -8    0.29    0.42
   4   0   8    0.60    0.41
  -4   0  -8    0.81    0.46
  -4   0  -8    0.22    0.40
   4   0   8    0.11    0.33
  -4   0  -9   -0.30    0.46
   4   0   9   -0.51    0.34
   4   0   9    0.21    0.41
   4   0   9   -0.39    0.35
   4   0   9   -0.49    0.39
  -4   0 -10    7.01    0.78
   4   0  10    7.25    0.76
   4   0  10    6.58    0.76
   4   0  10    8.63    0.74
   4   0  11   -0.50    0.46
   4   0  11    0.52    0.51
  -4   0 -11   -0.90    0.44
   4   0  11   -0.47    0.40
   4   0  12   20.68    1.29
  -4   0 -12   19.83    1.39
  -4   0 -13    0.73    0.83
   4   0  13    0.44    0.61
   4   0  14    5.39    0.90
  -4   1  16   10.87    1.17
  -4  -1  16    9.19    0.95
  -4   1  15    1.59    0.71
  -4  -1  15    0.88    0.58
   4  -1 -15    0.78    0.79
  -4   1  14   40.62    1.90
  -4  -1  14   39.61    1.67
   4  -1 -14   40.30    1.96
  -4   1  13    2.41    0.68
  -4  -1  13    1.02    0.51
   4  -1 -13    2.58    0.76
  -4   1  12    0.82    0.55
  -4  -1  12    1.89    0.52
   4  -1 -12    1.84    0.61
  -4   1  11    3.41    0.67
   4   1 -11    3.98    0.67
   4  -1 -11    3.25    0.69
  -4  -1  11    3.64    0.57
   4   1 -10    9.06    0.81
  -4   1  10    8.92    0.66
  -4   1  10    8.00    0.79
   4  -1 -10    8.35    0.80
  -4  -1  10    7.81    0.68
   4  -1 -10   10.02    0.94
  -4   1   9    9.74    0.61
   4   1  -9   10.24    0.78
  -4   1   9   10.01    0.81
   4  -1  -9   10.64    0.81
  -4  -1   9   10.18    0.70
   4  -1  -9   10.78    0.88
   4   1  -8   13.79    0.77
  -4   1   8   12.74    0.84
   4   1  -8   13.26    0.81
  -4   1   8   13.89    0.64
  -4   1   8   13.04    0.67
   4  -1  -8   11.87    0.84
  -4  -1   8   13.81    0.46
  -4  -1   8   12.42    0.69
   4  -1  -8   13.56    0.91
  -4   1   7   11.07    0.70
  -4   1   7    9.35    0.60
  -4   1   7    9.73    0.66
   4   1  -7   10.50    0.64
  -4   1   7   10.90    0.60
  -4  -1   7   11.49    0.63
   4  -1  -7   10.46    0.78
  -4  -1   7   10.53    0.35
   4  -1  -7    9.76    0.66
  -4   1   6   70.41    1.90
  -4   1   6   74.05    1.98
  -4   1   6   74.17    1.91
   4   1  -6   74.92    1.87
   4   1  -6   74.13    1.92
   4  -1  -6   77.68    2.03
  -4  -1   6   74.91    1.88
   4  -1  -6   73.43    2.07
  -4   1   5    7.92    0.51
   4   1  -5    8.36    0.43
   4   1  -5    7.69    0.43
   4   1  -5    9.09    0.50
   4   1  -5    8.13    0.43
  -4   1   5    7.43    0.47
  -4  -1   5    7.99    0.54
   4  -1  -5    8.22    0.58
  -4  -1   5    8.09    0.46
   4   1  -4  256.16    5.48
  -4   1   4  256.71    5.51
   4   1  -4  265.18    5.50
  -4   1   4  259.20    5.64
   4   1  -4  254.64    5.51
   4   1  -4  255.76    5.56
  -4  -1   4  255.50    5.65
   4  -1  -4  253.72    5.64
   4  -1  -4  257.01    5.61
  -4  -1   4  260.62    5.49
  -4  -1   4  260.86    5.53
   4   1  -3   37.18    0.98
  -4   1   3   37.38    0.95
   4   1  -3   34.74    0.91
  -4   1   3   36.52    1.03
   4   1  -3   37.48    0.99
  -4   1   3   37.14    1.07
   4   1  -3   36.69    0.91
  -4  -1   3   36.32    0.92
   4  -1  -3   36.45    1.05
  -4  -1   3   37.99    0.98
   4  -1  -3   35.56    1.06
  -4  -1   3   38.15    1.07
  -4  -1   3   35.89    0.80
  -4   1   2   83.56    1.95
   4   1  -2   81.15    1.90
  -4   1   2   83.59    1.86
   4   1  -2   84.26    1.90
  -4   1   2   81.65    1.93
   4   1  -2   82.10    1.81
   4   1  -2   80.47    1.82
  -4  -1   2   80.05    1.96
  -4  -1   2   82.95    1.88
  -4  -1   2   86.91    1.85
   4  -1  -2   79.25    1.94
   4   1  -1  683.94   14.18
   4   1  -1  688.68   14.24
  -4   1   1  682.79   14.24
   4   1  -1  689.68   14.33
  -4   1   1  692.31   14.20
  -4   1   1  684.35   14.49
   4   1  -1  669.45   14.22
   4  -1  -1  684.89   14.17
  -4  -1   1  691.90   14.21
   4  -1  -1  671.52   14.23
   4  -1  -1  681.48   14.23
   4   1   0   21.82    0.72
  -4   1   0   21.54    0.64
   4   1   0   22.13    0.67
  -4   1   0   21.61    0.70
   4   1   0   21.19    0.70
  -4  -1   0   21.52    0.70
   4  -1   0   21.28    0.69
  -4  -1   0   21.15    0.72
   4  -1   0   22.14    0.69
   4  -1   0   21.49    0.67
  -4  -1   0   21.31    0.62
  -4   1  -1  320.33    6.81
   4   1   1  325.35    6.84
   4   1   1  310.79    6.83
   4   1   1  320.68    6.83
  -4   1  -1  311.78    6.77
   4   1   1  317.97    6.84
  -4  -1  -1  318.10    6.84
   4  -1   1  329.12    6.77
   4  -1   1  326.71    6.81
  -4  -1  -1  325.10    6.86
  -4  -1  -1  318.43    6.80
   4   1   2   31.05    0.97
   4   1   2   34.09    1.00
  -4   1  -2   33.50    0.95
   4   1   2   32.46    1.00
   4   1   2   32.48    1.03
  -4   1  -2   32.75    0.92
   4  -1   2   32.41    0.90
   4  -1   2   33.34    0.98
  -4  -1  -2   32.78    0.97
   4  -1   2   31.97    0.94
  -4  -1  -2   35.12    1.03
   4   1   3    4.90    0.43
   4   1   3    5.13    0.46
   4   1   3    5.31    0.48
  -4   1  -3    5.29    0.40
   4   1   3    5.99    0.47
  -4   1  -3    4.70    0.40
   4   1   3    4.57    0.42
  -4  -1  -3    4.88    0.46
   4  -1   3    4.47    0.38
   4  -1   3    5.26    0.41
   4  -1   3    5.33    0.37
  -4  -1  -3    4.91    0.42
   4  -1   3    4.05    0.39
   4   1   4  126.35    2.97
   4   1   4  125.92    3.00
  -4   1  -4  125.89    2.95
   4   1   4  122.04    3.02
   4   1   4  126.83    3.03
  -4   1  -4  130.73    2.98
   4   1   4  126.69    3.10
   4  -1   4  121.67    2.93
   4  -1   4  124.95    2.96
  -4  -1  -4  128.89    3.02
   4  -1   4  125.95    2.84
  -4  -1  -4  125.03    3.03
   4  -1   4  125.94    2.99
  -4   1  -5    0.62    0.29
   4   1   5    0.60    0.25
   4   1   5    0.18    0.31
   4   1   5    0.78    0.38
   4   1   5    0.56    0.29
  -4   1  -5    0.58    0.27
   4   1   5    0.45    0.31
  -4  -1  -5    0.33    0.30
   4  -1   5    0.39    0.23
   4  -1   5    0.26    0.27
   4  -1   5    0.71    0.27
   4  -1   5    0.21    0.25
  -4  -1  -5    0.52    0.29
   4   1   6  232.28    5.42
   4   1   6  235.98    5.45
  -4   1  -6  244.63    5.48
   4   1   6  232.29    5.35
   4   1   6  233.39    5.53
  -4   1  -6  239.26    5.39
  -4   1  -6  236.12    5.38
   4   1   6  236.34    5.36
   4  -1   6  233.72    5.37
   4  -1   6  237.61    5.20
  -4  -1  -6  238.08    5.45
  -4  -1  -6  236.18    5.46
   4  -1   6  236.97    5.34
   4  -1   6  242.47    5.38
   4   1   7    0.64    0.43
   4   1   7    0.86    0.37
   4   1   7    1.16    0.31
  -4   1  -7    0.88    0.38
   4   1   7    0.89    0.39
  -4   1  -7    0.89    0.37
   4   1   7    0.71    0.41
  -4   1  -7    0.64    0.31
  -4  -1  -7    1.92    0.45
   4  -1   7    0.67    0.36
  -4  -1  -7    0.31    0.37
  -4  -1  -7    1.00    0.39
   4  -1   7    0.99    0.38
   4  -1   7    1.54    0.31
  -4  -1  -7    0.31    0.37
   4  -1   7    0.80    0.30
   4   1   8    1.73    0.51
   4   1   8    1.38    0.45
   4   1   8    0.27    0.42
  -4   1  -8    0.18    0.41
   4   1   8    0.55    0.40
  -4   1  -8    0.70    0.35
   4  -1   8    0.67    0.39
   4  -1   8    0.65    0.40
  -4  -1  -8    0.77    0.44
  -4  -1  -8    0.81    0.44
   4  -1   8    0.68    0.31
  -4  -1  -8    0.36    0.42
   4   1   9   49.91    1.75
   4   1   9   47.49    1.65
  -4   1  -9   50.05    1.76
   4   1   9   49.12    1.85
   4   1   9   48.74    1.79
   4  -1   9   49.06    1.50
  -4  -1  -9   48.92    1.84
   4  -1   9   49.00    1.66
   4  -1   9   48.00    1.64
   4   1  10   46.73    1.68
   4   1  10   46.26    1.75
  -4   1 -10   49.40    1.82
   4   1  10   47.50    1.83
   4  -1  10   46.96    1.67
  -4  -1 -10   45.19    1.80
   4  -1  10   46.28    1.69
   4   1  11    1.41    0.61
   4   1  11    2.80    0.65
   4   1  11    0.98    0.51
   4  -1  11    1.49    0.52
  -4  -1 -11    2.07    0.62
   4   1  12    4.37    0.79
   4   1  12    4.49    0.73
   4   1  12    4.98    0.83
   4  -1  12    6.23    0.79
  -4  -1 -12    5.04    0.90
   4   1  13    6.53    0.96
  -4  -1 -13    7.59    1.07
   4  -1  13    5.98    0.83
   4   1  14   -1.30    0.63
   4  -1  14   -0.42    0.54
  -4  -1 -14    1.25    0.83
  -4   2  16    2.08    0.86
   4  -2 -16    1.44    0.87
  -4   2  15   -0.02    0.69
  -4  -2  15    1.07    0.51
   4  -2 -15    1.43    0.74
  -4   2  14   14.59    1.30
   4  -2 -14   10.24    1.20
  -4  -2  14   10.91    0.87
  -4   2  13   -0.31    0.61
  -4  -2  13    0.50    0.41
   4  -2 -13   -1.22    0.58
  -4   2  12   22.66    1.33
   4  -2 -12   25.38    1.42
  -4  -2  12   22.15    1.04
  -4   2  11   16.03    1.15
  -4   2  11   15.07    0.91
   4  -2 -11   16.81    1.19
  -4  -2  11   16.07    0.84
   4   2 -10   20.14    0.99
  -4   2  10   21.19    0.97
  -4   2  10   20.18    1.20
   4  -2 -10   21.64    1.23
  -4  -2  10   19.97    0.89
  -4   2   9    4.45    0.52
  -4   2   9    4.55    0.63
   4   2  -9    5.62    0.60
   4   2  -9    4.93    0.51
   4  -2  -9    4.74    0.69
   4  -2  -9    5.59    0.67
  -4  -2   9    4.17    0.44
  -4   2   8   53.47    1.68
  -4   2   8   51.52    1.72
   4   2  -8   53.07    1.50
   4   2  -8   52.43    1.58
  -4   2   8   52.36    1.58
  -4  -2   8   53.67    1.47
   4  -2  -8   53.39    1.82
   4  -2  -8   56.02    1.80
  -4   2   7    1.05    0.38
  -4   2   7    1.15    0.33
   4   2  -7    0.69    0.22
   4   2  -7    0.57    0.28
   4   2  -7    1.02    0.24
   4  -2  -7    0.73    0.37
   4  -2  -7    0.53    0.35
  -4  -2   7    1.22    0.26
  -4   2   6  106.95    2.75
   4   2  -6  108.72    2.50
   4   2  -6  111.63    2.62
   4   2  -6  111.42    2.47
  -4   2   6  108.10    2.78
   4   2  -6  112.64    2.48
   4  -2  -6  107.12    2.85
  -4  -2   6  112.64    2.69
   4  -2  -6  110.59    2.81
  -4  -2   6  112.81    2.53
   4   2  -5    9.87    0.49
  -4   2   5    8.97    0.63
   4   2  -5   10.09    0.43
  -4  -2   5    8.22    0.60
   4  -2  -5    8.67    0.65
  -4  -2   5    8.99    0.42
   4  -2  -5   10.57    0.61
  -4   2   4    1.51    0.34
   4   2  -4    0.91    0.21
   4   2  -4    1.07    0.10
  -4  -2   4    1.19    0.37
   4  -2  -4    0.99    0.32
  -4  -2   4    1.37    0.19
  -4  -2   4    0.99    0.25
   4  -2  -4    1.42    0.34
  -4   2   3    3.05    0.38
  -4   2   3    2.96    0.23
   4   2  -3    2.77    0.19
   4   2  -3    2.90    0.27
  -4  -2   3    3.29    0.22
  -4  -2   3    3.49    0.34
   4  -2  -3    2.93    0.34
   4  -2  -3    2.14    0.31
  -4  -2   3    2.79    0.37
   4   2  -2   40.93    1.01
  -4   2   2   39.35    1.13
   4   2  -2   41.63    1.08
  -4   2   2   41.03    0.97
   4  -2  -2   40.40    1.14
   4  -2  -2   39.89    1.11
  -4  -2   2   39.26    1.15
   4  -2  -2   43.24    1.11
  -4  -2   2   41.19    0.98
   4   2  -1   39.75    1.02
   4   2  -1   37.04    1.04
  -4   2   1   38.78    1.05
  -4  -2   1   38.38    1.08
   4  -2  -1   37.01    1.02
   4  -2  -1   39.91    1.08
   4  -2  -1   38.30    1.05
  -4  -2   1   37.81    0.97
   4   2   0    4.08    0.35
  -4   2   0    4.14    0.33
   4   2   0    5.04    0.39
   4   2   0    4.02    0.32
   4  -2   0    3.87    0.30
  -4  -2   0    3.67    0.34
   4  -2   0    3.56    0.38
   4  -2   0    3.96    0.31
  -4  -2   0    3.51    0.31
   4   2   1    3.63    0.36
   4   2   1    4.15    0.41
  -4   2  -1    3.21    0.30
   4   2   1    2.82    0.29
   4   2   1    3.49    0.38
   4  -2   1    3.76    0.42
  -4  -2  -1    3.04    0.33
   4  -2   1    3.80    0.29
  -4  -2  -1    3.77    0.36
   4  -2   1    2.91    0.26
   4   2   2   10.39    0.55
   4   2   2   10.66    0.60
  -4   2  -2    9.93    0.48
   4   2   2   10.13    0.58
   4   2   2   10.88    0.55
  -4  -2  -2   10.66    0.48
   4  -2   2   10.26    0.46
  -4  -2  -2   10.48    0.57
   4  -2   2    9.89    0.64
   4  -2   2   10.28    0.41
  -4  -2  -2    9.50    0.55
   4   2   3   14.72    0.77
   4   2   3   14.22    0.67
  -4   2  -3   14.45    0.60
   4   2   3   14.71    0.72
   4   2   3   15.32    0.70
   4   2   3   15.74    0.76
  -4   2  -3   14.73    0.49
  -4  -2  -3   14.86    0.72
   4  -2   3   15.07    0.54
   4  -2   3   14.58    0.50
  -4  -2  -3   14.95    0.62
   4  -2   3   14.54    0.56
  -4   2  -4  144.08    3.18
   4   2   4  143.25    3.42
   4   2   4  140.24    3.38
  -4   2  -4  147.78    3.28
   4   2   4  142.43    3.48
   4   2   4  136.81    3.37
   4   2   4  141.39    3.40
   4  -2   4  142.06    3.22
   4  -2   4  139.23    3.19
   4  -2   4  142.39    3.12
  -4  -2  -4  141.51    3.41
  -4  -2  -4  144.21    3.34
  -4   2  -5   60.42    1.63
   4   2   5   60.74    1.73
   4   2   5   60.34    1.77
  -4   2  -5   60.53    1.58
   4   2   5   59.96    1.74
   4   2   5   63.32    1.89
   4   2   5   59.43    1.75
  -4  -2  -5   59.01    1.70
  -4  -2  -5   60.65    1.78
   4  -2   5   50.58    1.77
   4  -2   5   60.67    1.46
   4  -2   5   57.29    1.56
  -4   2  -6    5.90    0.49
   4   2   6    5.30    0.61
   4   2   6    5.99    0.55
   4   2   6    5.81    0.63
  -4   2  -6    4.74    0.49
  -4   2  -6    5.62    0.53
   4   2   6    5.30    0.59
   4   2   6    5.83    0.63
  -4  -2  -6    6.53    0.65
   4  -2   6    5.52    0.40
   4  -2   6    5.66    0.48
  -4  -2  -6    5.39    0.52
   4   2   7    0.11    0.36
  -4   2  -7    0.10    0.26
   4   2   7    0.20    0.39
   4   2   7   -0.40    0.40
  -4   2  -7    0.00    0.32
   4   2   7   -0.01    0.37
   4  -2   7   -0.09    0.23
  -4  -2  -7   -0.37    0.35
  -4  -2  -7    0.14    0.28
   4  -2   7    0.04    0.28
   4   2   8   18.58    1.02
  -4   2  -8   20.25    1.02
  -4   2  -8   17.70    0.93
   4   2   8   16.13    1.11
   4   2   8   19.24    1.10
   4   2   8   18.22    1.12
   4  -2   8   17.60    0.87
  -4  -2  -8   17.32    1.09
   4   2   9   22.39    1.28
   4   2   9   19.18    1.24
   4   2   9   20.66    1.09
   4   2   9   23.36    1.25
  -4  -2  -9   23.24    1.28
   4  -2   9   22.76    1.02
   4   2  10    7.42    0.80
   4   2  10    6.61    0.79
   4   2  10    7.28    0.85
   4  -2  10    6.56    0.67
  -4  -2 -10    7.40    0.90
   4   2  11    7.75    0.96
   4   2  11    5.29    0.82
   4   2  11    4.85    0.74
   4  -2  11    7.05    0.71
  -4  -2 -11    5.96    0.91
   4   2  12    7.64    0.96
   4   2  12    8.03    1.04
   4   2  12    9.16    0.93
  -4  -2 -12    8.78    1.10
   4  -2  12    8.55    0.81
   4   2  13    3.33    0.91
   4   2  13    5.47    0.83
   4   2  13    3.57    0.87
   4  -2  13    4.61    0.69
  -4  -2 -13    4.44    0.98
   4   2  14   17.29    1.47
   4  -2  14   17.12    1.15
  -4  -2 -14   16.48    1.53
  -4   3  15    5.76    0.99
   4  -3 -15    5.20    1.08
  -4   3  14    3.95    0.91
   4  -3 -14    3.73    0.90
  -4   3  13    2.06    0.73
   4  -3 -13    1.62    0.72
  -4   3  12    0.58    0.57
  -4   3  12    0.84    0.51
  -4  -3  12    1.10    0.36
   4  -3 -12    0.72    0.61
  -4   3  11   -0.07    0.56
  -4   3  11    0.08    0.42
  -4  -3  11    0.08    0.28
   4  -3 -11   -1.18    0.42
  -4   3  10    0.19    0.49
   4   3 -10    0.51    0.33
  -4   3  10   -0.75    0.39
  -4  -3  10   -0.10    0.23
   4  -3 -10    0.09    0.53
  -4   3   9   30.48    1.25
   4   3  -9   32.75    1.08
  -4   3   9   28.93    1.36
   4   3  -9   31.63    1.07
   4  -3  -9   32.57    1.43
  -4  -3   9   32.62    0.94
  -4   3   8    6.48    0.73
   4   3  -8    5.15    0.39
   4   3  -8    5.32    0.40
   4  -3  -8    4.26    0.60
  -4  -3   8    5.50    0.35
   4  -3  -8    5.44    0.66
  -4   3   7   14.75    0.84
  -4   3   7   13.57    0.83
   4  -3  -7   14.57    0.88
  -4  -3   7   13.42    0.78
   4  -3  -7   12.36    0.87
  -4  -3   7   13.66    0.44
   4   3  -6   14.83    0.50
  -4   3   6   15.96    0.87
   4   3  -6   13.96    0.41
   4  -3  -6   15.93    0.82
  -4  -3   6   15.29    0.78
   4  -3  -6   15.62    0.87
  -4   3   5   40.55    1.34
   4   3  -5   40.19    1.02
   4  -3  -5   39.49    1.30
   4  -3  -5   43.23    1.38
  -4  -3   5   40.40    1.36
  -4  -3   5   40.39    1.28
  -4   3   4  187.91    4.34
   4   3  -4  189.32    4.08
  -4  -3   4  191.44    4.32
   4  -3  -4  185.81    4.31
   4  -3  -4  184.20    4.35
  -4  -3   4  196.03    4.39
  -4   3   3   52.36    1.43
   4   3  -3   48.65    1.26
   4  -3  -3   51.25    1.43
  -4  -3   3   50.06    1.43
  -4  -3   3   49.48    1.46
   4  -3  -3   48.54    1.39
   4   3  -2   65.97    1.62
  -4   3   2   69.41    1.70
  -4   3   2   62.60    1.46
  -4  -3   2   64.66    1.73
   4  -3  -2   67.49    1.69
   4  -3  -2   67.48    1.74
   4  -3  -2   65.37    1.66
   4   3  -1  123.37    2.84
  -4   3   1  122.71    2.82
   4   3  -1  122.12    2.83
  -4  -3   1  123.72    2.88
   4  -3  -1  124.30    2.78
   4  -3  -1  124.38    2.78
   4  -3  -1  123.75    2.93
  -4  -3   1  122.80    2.67
  -4   3   0   41.01    1.09
   4   3   0   38.98    1.08
   4   3   0   39.95    1.16
   4   3   0   39.24    1.14
  -4  -3   0   38.13    1.04
   4  -3   0   41.21    0.99
   4  -3   0   40.34    1.25
   4  -3   0   39.31    1.02
  -4  -3   0   38.80    1.14
   4  -3   0   39.38    1.08
   4   3   1    6.19    0.49
   4   3   1    6.54    0.42
   4   3   1    6.95    0.46
   4   3   1    6.52    0.49
  -4  -3  -1    6.54    0.46
   4  -3   1    7.24    0.60
  -4  -3  -1    6.89    0.43
   4  -3   1    7.23    0.38
   4  -3   1    6.77    0.33
   4   3   2    2.63    0.41
   4   3   2    2.78    0.35
   4   3   2    2.36    0.44
   4   3   2    3.30    0.41
   4   3   2    2.71    0.35
  -4  -3  -2    3.08    0.36
   4  -3   2    2.82    0.22
   4  -3   2    2.19    0.39
   4  -3   2    3.15    0.25
  -4  -3  -2    2.50    0.35
   4   3   3   57.80    1.59
   4   3   3   54.04    1.64
   4   3   3   56.28    1.59
   4   3   3   54.64    1.62
   4   3   3   56.66    1.68
  -4  -3  -3   56.61    1.60
   4  -3   3   55.56    1.31
   4  -3   3   55.31    1.30
  -4  -3  -3   54.11    1.52
   4   3   4    0.38    0.33
  -4   3  -4    0.51    0.24
   4   3   4    0.29    0.39
   4   3   4    0.51    0.32
   4   3   4    0.62    0.30
   4   3   4    0.09    0.32
  -4  -3  -4    0.28    0.29
  -4  -3  -4    0.67    0.34
   4  -3   4    0.35    0.17
   4  -3   4    0.35    0.14
   4   3   5    0.75    0.36
   4   3   5    0.81    0.42
   4   3   5    1.19    0.40
  -4   3  -5    1.16    0.20
  -4   3  -5    0.50    0.29
   4   3   5    1.46    0.42
   4  -3   5    1.14    0.23
   4  -3   5    1.03    0.17
  -4  -3  -5    0.99    0.41
   4   3   6  111.51    3.08
   4   3   6  111.64    3.04
   4   3   6  109.57    2.97
   4   3   6  117.87    3.01
  -4   3  -6  112.38    2.65
   4  -3   6  108.26    2.59
  -4  -3  -6  113.11    2.99
  -4   3  -7    4.63    0.47
   4   3   7    5.16    0.68
   4   3   7    5.23    0.67
   4   3   7    4.39    0.64
   4   3   7    5.37    0.69
  -4  -3  -7    4.17    0.60
   4  -3   7    4.86    0.42
   4   3   8   40.25    1.71
  -4   3  -8   40.47    1.37
   4   3   8   38.12    1.52
   4   3   8   39.35    1.59
   4   3   8   38.08    1.61
  -4  -3  -8   36.78    1.58
   4  -3   8   41.58    1.24
  -4   3  -9   22.49    1.26
   4   3   9   22.90    1.60
   4   3   9   22.29    1.33
   4   3   9   23.11    1.25
   4   3   9   24.60    1.23
   4  -3   9   22.91    0.92
  -4  -3  -9   21.74    1.31
   4   3  10   15.15    1.18
   4   3  10   11.60    1.11
   4   3  10   13.91    1.02
  -4  -3 -10   15.36    1.23
   4  -3  10   14.46    0.80
   4   3  11    2.50    0.78
   4   3  11    2.40    0.69
   4   3  11    3.06    0.69
   4  -3  11    2.79    0.47
  -4  -3 -11    3.15    0.74
   4   3  12    0.87    0.69
   4   3  12    0.15    0.69
   4   3  12    0.05    0.61
   4  -3  12   -0.04    0.40
  -4  -3 -12   -0.39    0.60
   4   3  13    3.62    0.80
   4   3  13    1.98    0.83
   4   3  13    3.10    0.89
  -4  -3 -13    3.36    0.95
   4   3  14   -0.74    0.64
   4   3  14    0.76    0.83
  -4  -3 -14    0.25    0.85
  -4   4  15    0.53    0.77
   4  -4 -15   -0.26    0.67
  -4   4  14    4.76    1.03
   4  -4 -14    4.57    1.02
  -4   4  13    0.88    0.75
   4  -4 -13   -0.04    0.72
  -4   4  12    7.46    0.87
  -4   4  12    8.35    1.03
   4  -4 -12    5.93    0.89
  -4   4  11   20.06    1.38
  -4   4  11   20.07    1.24
   4   4 -11   20.54    0.98
   4  -4 -11   20.07    1.37
   4   4 -10    2.03    0.36
  -4   4  10    2.31    0.57
  -4   4  10    2.62    0.73
   4   4 -10    1.89    0.34
   4  -4 -10    1.18    0.56
  -4   4   9   18.41    1.12
   4   4  -9   15.26    0.62
   4   4  -9   15.00    0.62
  -4   4   9   15.90    1.00
   4  -4  -9   14.91    1.10
  -4   4   8    4.49    0.65
   4  -4  -8    5.31    0.71
  -4  -4   8    6.14    0.70
  -4   4   7   23.94    1.12
   4  -4  -7   22.45    1.12
  -4  -4   7   22.59    1.09
  -4   4   6   12.95    0.88
  -4  -4   6   15.62    0.88
   4  -4  -6   16.23    0.89
   4  -4  -6   14.48    0.86
   4   4  -5    9.45    0.40
  -4   4   5   10.01    0.69
  -4  -4   5    8.54    0.72
  -4  -4   5   10.02    0.71
   4  -4  -5    9.14    0.69
   4  -4  -5   10.11    0.69
   4   4  -4    0.02    0.17
  -4   4   4   -0.02    0.30
   4  -4  -4   -0.01    0.28
  -4  -4   4   -0.08    0.32
  -4  -4   4    0.17    0.31
   4  -4  -4    0.25    0.25
   4   4  -3    0.48    0.20
  -4   4   3    0.58    0.29
   4  -4  -3    0.31    0.23
   4  -4  -3    0.30    0.27
  -4  -4   3    0.38    0.34
  -4  -4   3    0.79    0.32
   4   4  -2    9.52    0.49
  -4   4   2    9.14    0.54
   4  -4  -2    9.20    0.65
   4  -4  -2    9.98    0.53
  -4  -4   2    9.22    0.62
   4  -4  -2    9.17    0.49
  -4   4   1  102.11    2.47
   4   4  -1  104.83    2.51
   4  -4  -1  105.01    2.66
   4  -4  -1  105.96    2.40
  -4  -4   1  104.54    2.56
   4   4   0   70.92    1.86
   4   4   0   69.71    1.90
  -4   4   0   71.65    1.76
   4   4   0   71.75    1.77
   4  -4   0   68.58    1.99
   4  -4   0   73.34    1.64
  -4  -4   0   70.98    1.68
  -4  -4   0   70.75    1.82
   4   4   1  127.70    3.03
   4   4   1  127.43    3.08
   4   4   1  125.07    2.93
   4  -4   1  122.63    3.15
  -4  -4  -1  123.36    2.87
   4  -4   1  124.06    2.63
   4  -4   1  127.25    2.64
  -4  -4  -1  123.60    2.92
   4   4   2  161.18    3.77
   4   4   2  155.01    3.68
   4   4   2  163.90    3.66
   4   4   2  155.63    3.75
   4   4   2  157.57    3.80
  -4  -4  -2  159.41    3.61
   4  -4   2  155.49    3.88
  -4  -4  -2  157.34    3.64
   4   4   3   21.34    0.89
   4   4   3   19.36    0.94
   4   4   3   19.01    0.84
   4   4   3   18.65    0.91
   4   4   3   18.74    0.94
  -4  -4  -3   20.03    0.78
  -4  -4  -3   17.98    0.82
   4   4   4    4.46    0.55
   4   4   4    4.43    0.57
   4   4   4    3.98    0.49
   4   4   4    3.84    0.54
   4   4   4    4.26    0.53
  -4  -4  -4    4.38    0.45
  -4  -4  -4    3.12    0.47
   4   4   5    0.20    0.39
   4   4   5    0.19    0.39
   4   4   5   -0.24    0.37
   4   4   5   -0.18    0.30
  -4  -4  -5   -0.17    0.32
   4  -4   5    0.29    0.38
  -4  -4  -5   -0.45    0.31
   4   4   6    1.25    0.54
   4   4   6    1.93    0.56
   4   4   6    2.07    0.53
  -4   4  -6    1.48    0.22
  -4  -4  -6    1.12    0.43
  -4  -4  -6    1.52    0.48
  -4   4  -7    4.85    0.41
   4   4   7    6.21    0.74
   4   4   7    4.35    0.64
  -4  -4  -7    7.72    0.71
  -4  -4  -7    4.93    0.65
   4   4   8    0.12    0.46
  -4   4  -8    0.38    0.28
   4   4   8    0.93    0.56
   4   4   8    0.35    0.48
  -4  -4  -8    0.31    0.48
   4   4   9    1.85    0.68
  -4   4  -9    3.24    0.49
   4   4   9    1.82    0.62
   4   4   9    2.78    0.67
  -4  -4  -9    2.77    0.64
   4   4  10    3.54    0.79
   4   4  10    5.10    0.90
   4   4  10    5.26    0.81
  -4  -4 -10    4.11    0.82
   4   4  11    7.97    1.08
   4   4  11    6.70    0.93
   4   4  11    7.58    0.95
  -4  -4 -11    8.24    1.01
   4   4  12   21.43    1.56
   4   4  12   19.13    1.43
   4   4  12   22.41    1.64
  -4  -4 -12   20.70    1.60
   4   4  13   10.38    1.23
   4   4  13   10.28    1.17
   4   4  13   11.43    1.32
  -4  -4 -13   11.21    1.28
  -4   5  14    9.52    1.25
   4  -5 -14   10.72    1.28
  -4   5  13    3.97    0.93
  -4   5  13    4.69    1.03
   4  -5 -13    4.84    0.91
  -4   5  12    1.41    0.67
  -4   5  12    0.93    0.69
   4  -5 -12    2.36    0.72
  -4   5  11    7.69    1.00
   4   5 -11    7.42    0.63
  -4   5  11    8.56    0.96
   4  -5 -11    7.06    0.93
   4   5 -10    4.46    0.40
  -4   5  10    5.18    0.76
  -4   5  10    5.14    0.86
   4   5 -10    4.42    0.40
   4  -5 -10    5.95    0.85
  -4   5   9    5.88    0.77
  -4   5   9    4.27    0.79
   4  -5  -9    3.96    0.68
  -4  -5   9    6.03    0.79
  -4   5   8    8.00    0.85
   4  -5  -8    7.41    0.82
  -4  -5   8    8.18    0.86
  -4   5   7   35.31    1.43
  -4  -5   7   33.83    1.46
   4  -5  -7   34.13    1.42
  -4   5   6    4.11    0.61
   4  -5  -6    4.40    0.59
  -4  -5   6    3.12    0.59
  -4   5   5   38.99    1.39
   4  -5  -5   36.27    1.31
   4  -5  -5   36.02    1.31
  -4  -5   5   35.43    1.40
  -4   5   4   88.02    2.34
   4   5  -4   86.39    2.04
  -4  -5   4   85.73    2.47
  -4  -5   4   84.32    2.37
   4  -5  -4   83.57    2.26
   4  -5  -4   87.91    2.26
   4   5  -3  117.30    2.72
  -4   5   3  114.32    2.88
  -4  -5   3  112.90    3.07
   4  -5  -3  117.99    3.05
   4  -5  -3  115.53    2.81
  -4  -5   3  118.92    2.97
   4   5  -2    6.23    0.47
  -4   5   2    5.57    0.49
   4  -5  -2    5.60    0.44
  -4  -5   2    6.02    0.67
  -4  -5   2    5.31    0.53
   4  -5  -2    5.07    0.59
   4  -5  -2    5.52    0.37
  -4   5   1   43.87    1.29
   4   5  -1   43.53    1.33
  -4  -5   1   44.31    1.38
   4  -5  -1   45.76    1.53
   4  -5  -1   45.58    1.16
   4   5   0    0.68    0.32
  -4   5   0    0.63    0.43
   4   5   0    0.48    0.25
  -4  -5   0    0.41    0.16
  -4  -5   0    0.28    0.28
  -4  -5   0    0.67    0.25
   4  -5   0    0.53    0.36
   4   5   1    4.76    0.57
   4   5   1    4.51    0.46
   4   5   1    4.20    0.44
   4   5   1    4.23    0.51
  -4  -5  -1    4.45    0.37
   4  -5   1    3.07    0.53
  -4  -5  -1    3.77    0.43
   4   5   2    0.73    0.28
   4   5   2    1.02    0.33
   4   5   2    0.49    0.34
   4   5   2    0.60    0.38
   4   5   2    0.62    0.33
  -4  -5  -2    0.52    0.28
   4  -5   2    0.19    0.44
  -4  -5  -2    0.87    0.30
   4   5   3    7.63    0.64
   4   5   3    8.43    0.73
   4   5   3   10.58    0.71
   4   5   3    7.47    0.72
   4   5   3    7.64    0.69
  -4  -5  -3    8.83    0.64
   4  -5   3    7.51    0.77
  -4  -5  -3   11.23    0.57
   4   5   4    5.72    0.66
   4   5   4    7.18    0.67
   4   5   4    5.60    0.68
   4   5   4    7.29    0.66
   4  -5   4    6.13    0.68
  -4  -5  -4    6.48    0.62
  -4  -5  -4    6.81    0.52
   4   5   5    4.11    0.64
   4   5   5    3.91    0.57
   4   5   5    4.46    0.58
   4   5   5    3.56    0.59
  -4  -5  -5    4.99    0.48
  -4  -5  -5    3.10    0.54
   4  -5   5    4.67    0.70
   4   5   6   29.87    1.38
   4   5   6   29.81    1.31
   4   5   6   29.58    1.34
  -4  -5  -6   26.45    1.27
   4  -5   6   27.04    1.41
   4   5   7   51.64    1.92
   4   5   7   54.14    2.02
   4   5   7   48.32    1.90
  -4  -5  -7   50.64    1.87
   4   5   8   16.96    1.23
  -4   5  -8   15.97    0.73
   4   5   8   18.52    1.30
   4   5   8   15.94    1.12
  -4  -5  -8   14.86    1.15
  -4   5  -9   26.80    1.10
   4   5   9   28.59    1.49
   4   5   9   28.35    1.51
   4   5   9   30.19    1.60
  -4  -5  -9   26.68    1.51
   4   5  10    0.58    0.63
   4   5  10    0.32    0.68
   4   5  10    0.11    0.57
  -4  -5 -10    1.21    0.69
   4   5  11    5.84    0.89
   4   5  11    4.21    0.91
   4   5  11    3.50    0.94
  -4  -5 -11    3.66    0.87
   4   5  12    0.92    0.72
   4   5  12    0.58    0.81
   4   5  12   -0.94    0.64
  -4  -5 -12   -0.11    0.77
   4   5  13   -1.13    0.74
   4   5  13   -0.01    0.72
   4   5  13    0.19    0.71
  -4  -5 -13    0.59    0.85
  -4   6  13   19.42    1.68
  -4   6  13   16.27    1.43
   4  -6 -13   14.99    1.44
  -4   6  12    1.57    0.84
  -4   6  12    1.70    0.73
   4  -6 -12    2.33    0.79
  -4   6  11   27.87    1.55
  -4   6  11   27.81    1.62
   4  -6 -11   30.35    1.65
  -4   6  10    5.74    0.95
  -4   6  10    5.86    0.82
   4  -6 -10    5.15    0.83
  -4   6   9   19.06    1.28
  -4   6   9   19.37    1.29
  -4  -6   9   20.64    1.35
   4  -6  -9   23.19    1.31
  -4   6   8    1.99    0.63
  -4  -6   8    2.10    0.66
   4  -6  -8    1.17    0.56
  -4   6   7   38.25    1.56
   4  -6  -7   38.24    1.51
  -4  -6   7   34.51    1.57
  -4   6   6    6.51    0.74
   4  -6  -6    5.48    0.65
  -4  -6   6    7.02    0.84
  -4   6   5    1.00    0.45
   4  -6  -5    1.09    0.40
  -4  -6   5    0.98    0.48
  -4   6   4    4.10    0.56
  -4  -6   4    4.48    0.69
   4  -6  -4    3.92    0.49
   4  -6  -4    3.77    0.43
   4   6  -3    1.80    0.33
   4  -6  -3    1.89    0.35
  -4  -6   3    1.79    0.47
   4  -6  -3    1.32    0.51
  -4  -6   3    1.43    0.56
   4   6  -2    7.72    0.58
   4  -6  -2    7.44    0.79
  -4  -6   2    8.50    0.87
  -4  -6   2    6.91    0.65
   4  -6  -2    8.04    0.49
   4   6  -1   34.22    1.21
  -4  -6   1   34.44    1.24
   4  -6  -1   33.96    1.43
   4  -6  -1   36.07    0.85
   4   6   0   11.02    0.75
   4   6   0   10.52    0.71
  -4  -6   0   11.31    0.68
   4  -6   0    9.94    0.87
   4   6   1   18.70    0.97
   4   6   1   19.82    1.01
  -4  -6  -1   19.67    0.86
  -4  -6  -1   21.59    0.69
   4  -6   1   20.50    1.20
   4   6   2    5.14    0.65
   4   6   2    6.64    0.70
   4  -6   2    7.92    0.89
  -4  -6  -2    6.20    0.51
  -4  -6  -2    5.52    0.46
   4   6   3   27.25    1.20
   4   6   3   25.53    1.29
   4   6   3   24.14    1.06
   4  -6   3   26.87    1.37
  -4  -6  -3   26.40    0.94
  -4  -6  -3   26.78    1.03
   4   6   4   30.99    1.30
   4   6   4   29.18    1.26
   4   6   4   27.20    1.29
   4   6   4   31.40    1.43
  -4  -6  -4   30.33    1.20
   4  -6   4   30.17    1.47
   4   6   5    2.48    0.64
   4   6   5    2.51    0.68
   4   6   5    2.33    0.58
   4  -6   5    3.12    0.68
  -4  -6  -5    2.60    0.52
   4   6   6    6.17    0.85
   4   6   6    6.10    0.85
   4   6   6    6.26    0.79
  -4  -6  -6    5.03    0.67
   4  -6   6    3.83    0.76
   4   6   7    0.26    0.52
   4   6   7    0.69    0.56
   4   6   7   -0.14    0.62
  -4  -6  -7    0.14    0.46
   4   6   8    3.00    0.73
   4   6   8    1.77    0.67
  -4   6  -8    2.41    0.32
   4   6   8    2.38    0.80
  -4  -6  -8    2.44    0.65
   4   6   9    3.86    0.94
   4   6   9    3.31    0.82
  -4   6  -9    3.96    0.50
   4   6   9    4.97    0.92
  -4  -6  -9    4.39    0.79
   4   6  10    2.66    0.80
   4   6  10    1.94    0.75
   4   6  10    3.77    0.79
  -4  -6 -10    3.91    0.82
   4   6  11    5.13    1.08
   4   6  11    2.07    0.87
   4   6  11    4.00    0.98
  -4  -6 -11    3.29    0.89
   4   6  12    2.17    0.95
   4   6  12    0.48    0.77
   4   6  12    0.70    0.76
  -4  -6 -12    1.12    0.88
  -4   7  12    5.99    1.04
  -4   7  12    4.10    1.02
   4  -7 -12    2.50    0.86
   4  -7 -12    3.65    0.92
  -4   7  11    1.19    0.71
  -4   7  11    1.36    0.69
   4  -7 -11    0.07    0.65
   4  -7 -11    0.41    0.67
  -4   7  10    2.75    0.82
  -4   7  10    4.81    0.86
   4  -7 -10    3.99    0.80
   4  -7 -10    3.16    0.76
  -4  -7  10    4.77    0.95
  -4   7   9    6.36    0.95
  -4   7   9    4.97    0.88
  -4  -7   9    6.93    1.00
   4  -7  -9    5.66    0.82
  -4   7   8   18.71    1.95
   4  -7  -8   16.04    1.10
  -4  -7   8   17.22    1.34
   4  -7  -7   13.58    0.99
  -4  -7   7   13.78    1.21
   4  -7  -6    2.06    0.51
  -4  -7   6    2.02    0.64
   4  -7  -5   32.14    1.53
  -4  -7   5   33.46    1.62
   4  -7  -5   31.38    1.22
  -4  -7   4    4.52    0.78
   4  -7  -4    4.68    0.50
   4  -7  -4    4.76    0.76
   4  -7  -4    4.88    0.52
   4  -7  -3   38.19    1.15
   4  -7  -3   38.47    1.66
  -4  -7   3   35.50    1.63
   4   7  -2    8.46    0.65
   4  -7  -2    9.44    0.96
  -4  -7   2    8.81    0.75
  -4  -7   2    8.05    0.93
   4   7  -1    7.11    0.64
   4  -7  -1    9.03    0.95
  -4  -7   1    7.48    0.67
  -4  -7   1    8.30    0.95
   4   7   0   41.14    1.49
   4  -7   0   42.10    1.75
  -4  -7   0   45.25    1.43
   4   7   1    3.91    0.66
   4   7   1    4.42    0.61
   4  -7   1    4.49    0.74
   4   7   2    2.24    0.55
   4   7   2    1.69    0.53
  -4  -7  -2    2.41    0.32
   4  -7   2    2.50    0.66
   4   7   3    0.42    0.46
   4   7   3    0.09    0.32
   4   7   3    0.18    0.47
   4  -7   3    0.14    0.47
  -4  -7  -3    0.37    0.31
   4   7   4    0.39    0.40
   4   7   4    0.14    0.52
   4   7   4    1.67    0.57
  -4  -7  -4    0.50    0.36
   4  -7   4   -0.38    0.50
   4   7   5   30.80    1.57
   4   7   5   34.89    1.61
   4  -7   5   30.15    1.67
  -4  -7  -5   32.30    1.31
   4   7   6    0.39    0.66
   4   7   6    0.94    0.57
  -4  -7  -6    1.44    0.51
   4  -7   6    0.70    0.66
   4   7   7   41.19    1.91
   4   7   7   40.58    1.98
  -4  -7  -7   41.83    1.72
   4  -7   7   42.92    2.09
   4   7   8    0.62    0.64
   4   7   8   -0.77    0.60
  -4  -7  -8    0.72    0.57
   4   7   9   15.12    1.35
   4   7   9   16.13    1.46
   4   7   9   13.50    1.32
  -4  -7  -9   15.43    1.25
   4   7  10    5.51    0.98
   4   7  10    5.25    1.01
   4   7  10    5.07    1.00
  -4  -7 -10    3.80    0.87
   4   7  11    0.71    0.85
   4   7  11   -0.71    0.87
   4   7  11    1.35    0.77
  -4  -7 -11    1.48    0.80
  -4   8  11   10.17    1.30
   4  -8 -11   13.64    1.25
   4  -8 -11   11.92    1.16
  -4   8  10    3.63    0.94
   4  -8 -10    3.12    0.77
  -4  -8  10    1.76    0.90
   4  -8 -10    2.43    0.75
  -4   8   9   21.00    1.53
  -4  -8   9   17.13    1.50
   4  -8  -9   16.68    1.19
   4  -8  -9   18.05    1.22
   4  -8  -8   -0.16    0.47
  -4  -8   8    0.75    0.74
   4  -8  -8    0.19    0.49
   4  -8  -7    2.29    0.57
  -4  -8   7    1.87    0.79
   4  -8  -7    1.83    0.55
   4  -8  -6   -0.50    0.54
  -4  -8   6    0.50    0.62
   4  -8  -6    0.20    0.40
   4  -8  -5    0.89    0.38
   4  -8  -5    1.31    0.69
  -4  -8   5    1.39    0.66
  -4  -8   4    5.62    0.92
   4  -8  -4    5.95    0.92
   4  -8  -4    5.63    0.50
   4  -8  -3    0.06    0.59
  -4  -8   3    0.69    0.70
  -4  -8   2    8.35    1.08
   4  -8  -2    7.85    0.97
  -4  -8   1   23.85    1.50
   4  -8  -1   23.31    1.47
   4   8   0    5.23    0.66
   4   8   0    5.10    0.72
   4  -8   0    4.60    0.80
  -4  -8   0    5.39    0.88
   4   8   1   59.26    2.15
   4   8   1   61.70    2.02
   4  -8   1   58.84    2.35
   4   8   2    2.09    0.60
   4   8   2    1.57    0.65
   4  -8   2    1.77    0.73
   4   8   3   36.14    1.60
   4   8   3   34.49    1.65
   4   8   3   35.87    1.44
   4  -8   3   35.58    1.79
   4   8   4    0.82    0.60
   4   8   4    1.22    0.71
  -4  -8  -4    0.09    0.34
   4  -8   4    0.79    0.60
   4   8   5    9.77    1.01
   4   8   5   12.19    1.21
  -4  -8  -5    9.24    0.77
   4  -8   5   11.49    1.24
   4   8   6    1.54    0.73
   4   8   6    1.51    0.81
  -4  -8  -6    1.66    0.53
   4  -8   6    2.78    0.87
   4   8   7    0.96    0.81
   4   8   7    2.49    0.82
  -4  -8  -7    1.36    0.56
   4  -8   7    0.21    0.78
   4   8   8   -1.06    0.60
   4   8   8   -0.30    0.70
  -4  -8  -8   -0.57    0.56
   4   8   9   -0.27    0.82
   4   8   9    0.28    0.78
  -4  -8  -9   -0.21    0.58
   4   8  10    0.03    0.73
  -4  -8 -10    1.17    0.71
  -4   9   9    0.22    0.66
   4  -9  -9    0.88    0.58
   4  -9  -9   -0.43    0.68
  -4  -9   9    0.92    0.85
  -4  -9   8    1.82    0.87
   4  -9  -8    0.16    0.71
   4  -9  -8    0.72    0.51
   4  -9  -7    0.65    0.48
   4  -9  -7    0.66    0.76
  -4  -9   7    2.30    0.89
  -4  -9   6    1.29    0.80
   4  -9  -6    1.68    0.78
  -4  -9   5   14.26    1.38
   4  -9  -5   14.52    1.35
  -4  -9   4    1.04    0.76
   4  -9  -4    0.37    0.73
   4  -9  -3    0.41    0.65
  -4  -9   3   -0.32    0.66
  -4  -9   2    1.89    0.79
   4  -9  -2   -0.11    0.67
   4   9  -1    9.15    0.94
  -4  -9   1    6.33    1.04
   4  -9  -1    8.80    1.13
   4   9   0    1.32    0.60
  -4  -9   0    0.89    0.69
   4  -9   0    0.74    0.72
   4   9   1    1.16    0.65
   4   9   1    1.52    0.57
  -4  -9  -1    2.29    0.79
   4  -9   1    1.77    0.81
   4   9   2    3.66    0.74
   4   9   2    2.98    0.73
   4  -9   2    4.74    0.99
   4   9   3    3.28    0.79
   4   9   3    3.34    0.75
   4  -9   3    3.11    0.89
   4   9   4    0.20    0.59
   4   9   4   -0.14    0.68
   4  -9   4    0.38    0.72
   4   9   5   35.52    1.97
   4   9   5   37.44    1.85
   4  -9   5   34.41    2.03
   4   9   6    3.82    0.98
   4   9   6    4.34    0.93
   4  -9   6    2.52    0.85
   4   9   7    3.55    1.04
   4   9   7    3.19    0.93
  -4  -9  -7    4.66    0.71
   4  -9   7    4.30    1.09
   4   9   8    5.27    1.03
  -4  -9  -8    7.79    0.88
  -4 -10   7    4.81    1.12
   4 -10  -7    3.74    1.01
   4 -10  -6    1.02    0.81
  -4 -10   6    1.25    0.86
  -4 -10   5    0.37    0.75
   4 -10  -5   -0.22    0.72
   4 -10  -4    2.27    0.87
  -4 -10   4    3.05    0.92
   4 -10  -3    3.44    0.93
  -4 -10   3    4.28    0.99
  -4 -10   2    0.13    0.76
   4 -10  -2    1.33    0.76
   4  10  -1    5.79    0.90
  -4 -10   1    6.12    1.06
   4 -10  -1    6.70    1.12
   4  10   0    0.72    0.68
  -4 -10   0    1.38    0.74
   4 -10   0    1.31    0.83
   4  10   1   11.13    1.18
   4 -10   1   11.13    1.33
  -4 -10  -1   10.45    1.25
   4  10   2    0.10    0.69
  -4 -10  -2    1.24    0.78
   4 -10   2   -1.03    0.73
   4  10   3   12.17    1.18
   4  10   3   11.66    1.25
  -4 -10  -3   11.28    1.29
   4 -10   3   13.85    1.55
   4  10   4    2.06    0.81
   4  10   4    1.94    0.80
   4 -10   4    2.15    0.96
   4  10   5    9.21    2.00
   4  10   5   10.06    1.21
   4 -10   5    8.26    1.30
  -4 -11   1    7.64    1.21
   4 -11  -1    7.10    1.21
  -5   0  16   19.48    1.45
  -5   0  15   -0.60    0.58
  -5   0  14    7.21    0.88
  -5   0  13   -0.72    0.49
   5   0 -13   -0.64    0.57
   5   0 -12    9.63    0.99
  -5   0  12    9.36    0.88
  -5   0  11    0.86    0.46
   5   0 -11   -0.25    0.49
   5   0 -10    2.53    0.59
  -5   0  10    2.13    0.52
  -5   0   9    0.18    0.23
   5   0  -9   -0.39    0.36
   5   0  -9   -0.03    0.38
  -5   0   9    0.05    0.34
   5   0  -8   18.00    0.90
   5   0  -8   18.87    0.98
  -5   0   8   19.79    0.93
  -5   0   8   19.87    0.65
  -5   0   7   -0.07    0.30
  -5   0   7    0.13    0.17
   5   0  -7   -0.55    0.25
  -5   0   6   48.36    1.24
  -5   0   6   48.33    1.41
   5   0  -6   49.13    1.42
  -5   0   6   46.89    1.37
  -5   0   6   48.76    1.16
   5   0  -6   45.43    1.32
   5   0  -5    0.08    0.23
  -5   0   5    0.25    0.27
  -5   0   5    0.05    0.15
   5   0  -5   -0.33    0.26
  -5   0   5    0.06    0.18
  -5   0   5   -0.26    0.25
  -5   0   4   77.30    1.86
   5   0  -4   77.32    1.93
   5   0  -4   81.73    1.97
  -5   0   4   78.33    1.85
   5   0  -4   77.86    1.92
  -5   0   4   79.62    1.93
  -5   0   4   79.92    1.95
  -5   0   3    0.00    0.22
   5   0  -3    0.05    0.16
  -5   0   3    0.07    0.15
  -5   0   3   -0.11    0.25
   5   0  -3   -0.11    0.23
   5   0  -3    0.00    0.24
   5   0  -2   -0.24    0.22
  -5   0   2    0.49    0.25
  -5   0   2    0.59    0.23
   5   0  -2    0.32    0.24
   5   0  -2   -0.06    0.17
  -5   0   2   -0.13    0.27
   5   0  -1    0.33    0.36
  -5   0   1   -0.43    0.28
   5   0  -1   -0.17    0.23
  -5   0   1   -0.19    0.15
  -5   0   1   -0.25    0.22
   5   0  -1   -0.16    0.22
  -5   0   0   17.86    0.72
  -5   0   0   17.19    0.63
   5   0   0   17.41    0.69
   5   0   0   18.38    0.65
   5   0   0   18.29    0.66
  -5   0   0   17.76    0.66
  -5   0  -1    0.24    0.22
   5   0   1   -0.31    0.23
   5   0   1   -0.15    0.26
   5   0   1   -0.14    0.19
  -5   0  -1   -0.17    0.22
   5   0   1   -0.30    0.23
   5   0   2  160.77    3.66
   5   0   2  162.21    3.59
   5   0   2  164.42    3.60
  -5   0  -2  163.52    3.64
  -5   0  -2  155.92    3.63
   5   0   2  157.10    3.62
   5   0   3   -0.04    0.25
   5   0   3   -0.26    0.26
  -5   0  -3   -0.17    0.27
   5   0   3   -0.31    0.26
  -5   0  -3    0.13    0.21
   5   0   3   -0.09    0.16
   5   0   3   -0.01    0.24
   5   0   4  262.83    5.89
   5   0   4  271.53    5.78
   5   0   4  264.18    5.92
  -5   0  -4  258.08    5.87
  -5   0  -4  274.95    5.90
   5   0   4  254.76    5.86
   5   0   4  263.26    5.78
  -5   0  -5    0.10    0.27
   5   0   5   -0.21    0.25
   5   0   5    0.02    0.29
   5   0   5   -0.04    0.31
  -5   0  -5   -0.14    0.23
   5   0   5    0.23    0.22
   5   0   5    0.09    0.25
  -5   0  -6  119.51    3.06
  -5   0  -6  121.21    3.05
   5   0   6  120.53    3.05
   5   0   6  114.46    3.01
   5   0   6  120.51    3.09
   5   0   6  122.49    2.93
   5   0   7    0.10    0.42
   5   0   7    0.12    0.35
  -5   0  -7    0.15    0.30
   5   0   7    0.09    0.31
   5   0   7   -0.32    0.30
  -5   0  -7   -0.01    0.40
   5   0   8   26.13    1.20
   5   0   8   25.32    1.22
   5   0   8   26.49    1.06
   5   0   8   25.42    1.18
  -5   0  -8   24.88    1.22
   5   0   9   -0.65    0.40
   5   0   9   -0.27    0.35
  -5   0  -9   -0.35    0.45
   5   0   9    0.31    0.46
  -5   0 -10    3.96    0.75
   5   0  10    6.09    0.74
   5   0  10    5.40    0.67
   5   0  10    6.24    0.78
  -5   0 -11   -0.06    0.58
   5   0  11    0.17    0.46
   5   0  11   -0.67    0.48
   5   0  11    0.38    0.53
  -5   0 -12    6.95    0.99
   5   0  12    5.82    0.85
   5   0  12    6.27    0.85
   5   0  13   -0.24    0.60
   5   0  14    3.58    0.83
  -5   1  16    3.39    0.86
  -5  -1  16    2.78    0.69
  -5   1  15    0.14    0.65
   5  -1 -15    0.22    0.72
  -5  -1  15   -0.11    0.51
  -5   1  14   10.72    1.09
  -5  -1  14   10.58    0.94
   5  -1 -14   10.81    1.21
  -5   1  13    4.59    0.78
  -5  -1  13    5.39    0.70
   5  -1 -13    3.42    0.75
  -5   1  12   85.77    2.72
   5  -1 -12   89.42    2.82
  -5  -1  12   88.65    2.54
  -5   1  11    0.13    0.45
   5   1 -11    1.19    0.54
  -5  -1  11   -0.40    0.37
   5  -1 -11    0.41    0.54
   5   1 -10   13.53    0.94
  -5   1  10   16.38    0.77
  -5   1  10   15.36    1.03
   5  -1 -10   13.89    1.06
  -5  -1  10   14.52    0.86
   5  -1 -10   15.88    0.99
  -5   1   9    1.43    0.45
   5   1  -9    0.15    0.27
   5   1  -9    1.39    0.45
  -5   1   9    1.41    0.33
  -5  -1   9    1.25    0.38
   5  -1  -9    1.71    0.49
   5  -1  -9    1.96    0.53
   5   1  -8   37.08    1.31
  -5   1   8   39.60    1.25
  -5   1   8   38.16    1.16
  -5   1   8   37.75    1.39
  -5  -1   8   39.77    1.28
   5  -1  -8   39.87    1.49
   5  -1  -8   40.71    1.40
  -5   1   7    3.02    0.37
   5   1  -7    2.82    0.41
  -5   1   7    2.52    0.46
  -5  -1   7    3.06    0.39
   5  -1  -7    2.76    0.45
   5  -1  -7    3.40    0.49
  -5   1   6    9.89    0.56
  -5   1   6    8.92    0.53
   5   1  -6   10.15    0.53
   5   1  -6   10.90    0.53
   5   1  -6    8.14    0.48
  -5   1   6    8.69    0.60
   5   1  -6   10.64    0.59
  -5  -1   6    9.95    0.55
   5  -1  -6    8.94    0.61
  -5  -1   6    9.41    0.62
  -5   1   5   17.75    0.68
   5   1  -5   18.61    0.69
   5   1  -5   18.33    0.66
   5   1  -5   18.07    0.72
  -5   1   5   18.83    0.72
  -5   1   5   19.43    0.82
   5   1  -5   19.40    0.68
  -5   1   5   18.78    0.75
   5  -1  -5   19.44    0.79
   5  -1  -5   18.15    0.76
  -5  -1   5   18.26    0.81
  -5  -1   5   18.12    0.70
   5   1  -4    2.91    0.31
   5   1  -4    2.52    0.33
  -5   1   4    2.11    0.33
  -5   1   4    2.09    0.28
   5   1  -4    2.21    0.25
  -5   1   4    2.27    0.30
  -5  -1   4    2.61    0.24
  -5  -1   4    1.62    0.33
   5  -1  -4    1.81    0.31
  -5  -1   4    2.48    0.30
   5  -1  -4    2.54    0.38
   5   1  -3  105.72    2.44
   5   1  -3  106.71    2.44
  -5   1   3  108.87    2.52
  -5   1   3  108.23    2.40
   5   1  -3  104.63    2.39
  -5  -1   3  105.20    2.52
  -5  -1   3  105.00    2.33
  -5  -1   3  109.46    2.43
   5  -1  -3  106.76    2.49
  -5  -1   3  103.03    2.28
   5   1  -2  813.66   16.81
   5   1  -2  780.96   16.72
  -5   1   2  803.40   16.75
   5   1  -2  790.40   16.71
   5   1  -2  798.36   16.72
  -5   1   2  781.84   16.73
  -5   1   2  814.64   16.68
  -5  -1   2  815.89   16.70
   5  -1  -2  800.45   16.74
  -5  -1   2  814.51   16.77
   5  -1  -2  792.03   16.59
   5  -1  -2  825.50   16.76
  -5   1   1  121.58    2.68
   5   1  -1  117.18    2.65
   5   1  -1  115.99    2.65
  -5   1   1  119.47    2.69
   5   1  -1  117.09    2.70
  -5   1   1  123.50    2.72
   5   1  -1  118.61    2.70
  -5  -1   1  120.74    2.58
  -5  -1   1  119.30    2.73
   5  -1  -1  118.68    2.69
  -5  -1   1  117.14    2.67
   5  -1  -1  113.58    2.69
  -5   1   0    8.20    0.44
   5   1   0    8.20    0.49
   5   1   0    8.51    0.48
   5   1   0    9.51    0.46
  -5   1   0    8.39    0.50
   5   1   0    8.71    0.48
   5  -1   0    9.12    0.39
   5  -1   0    8.94    0.46
  -5  -1   0    8.90    0.41
  -5  -1   0    9.98    0.53
  -5  -1   0    9.36    0.50
   5  -1   0    8.53    0.47
  -5   1  -1    0.43    0.19
   5   1   1    0.19    0.24
   5   1   1    0.11    0.26
  -5   1  -1    0.00    0.25
   5   1   1    0.17    0.24
   5   1   1    0.73    0.23
   5  -1   1    0.33    0.22
  -5  -1  -1    0.13    0.18
   5  -1   1    0.17    0.21
  -5  -1  -1    0.33    0.29
   5  -1   1    0.30    0.14
  -5  -1  -1    0.36    0.25
  -5   1  -2   22.90    0.79
   5   1   2   22.82    0.84
  -5   1  -2   23.23    0.76
   5   1   2   19.88    0.78
   5   1   2   21.84    0.79
   5   1   2   21.67    0.78
   5  -1   2   20.98    0.76
   5  -1   2   21.64    0.72
  -5  -1  -2   21.90    0.78
   5  -1   2   22.59    0.61
  -5  -1  -2   22.36    0.81
   5   1   3   51.17    1.46
  -5   1  -3   48.25    1.35
  -5   1  -3   49.91    1.38
   5   1   3   47.07    1.36
   5   1   3   47.35    1.47
   5   1   3   49.47    1.39
   5   1   3   50.59    1.41
  -5  -1  -3   49.12    1.41
   5  -1   3   49.59    1.38
   5  -1   3   47.77    1.39
   5  -1   3   48.21    1.34
   5  -1   3   47.28    1.13
  -5  -1  -3   46.64    1.38
   5  -1   3   49.70    1.28
   5   1   4   14.92    0.82
  -5   1  -4   15.92    0.74
   5   1   4   14.47    0.69
  -5   1  -4   14.59    0.67
   5   1   4   14.62    0.81
   5   1   4   14.30    0.75
   5   1   4   15.37    0.70
  -5  -1  -4   14.14    0.73
   5  -1   4   15.14    0.68
  -5  -1  -4   14.55    0.70
   5  -1   4   15.56    0.72
   5  -1   4   14.42    0.61
   5  -1   4   14.80    0.75
  -5   1  -5   13.06    0.72
   5   1   5   12.99    0.76
   5   1   5   14.30    0.76
   5   1   5   14.04    0.74
   5   1   5   14.89    0.71
   5   1   5   13.83    0.85
  -5   1  -5   14.46    0.72
   5  -1   5   14.44    0.62
   5  -1   5   14.89    0.75
   5  -1   5   14.43    0.74
   5  -1   5   14.55    0.71
  -5  -1  -5   15.39    0.82
   5   1   6    0.70    0.32
  -5   1  -6    0.53    0.35
   5   1   6    0.96    0.42
   5   1   6    0.43    0.41
   5   1   6    1.46    0.40
  -5   1  -6    0.61    0.32
   5   1   6    0.92    0.41
   5  -1   6    0.80    0.30
  -5  -1  -6    0.71    0.38
   5  -1   6    0.94    0.31
   5  -1   6    0.93    0.40
  -5  -1  -6    0.49    0.29
   5  -1   6    0.78    0.33
   5   1   7   30.48    1.31
  -5   1  -7   30.33    1.20
   5   1   7   30.43    1.27
   5   1   7   27.86    1.14
  -5   1  -7   28.18    1.17
   5   1   7   27.84    1.09
   5   1   7   32.61    1.28
   5  -1   7   29.85    1.14
   5  -1   7   28.16    1.17
   5  -1   7   27.05    1.13
  -5  -1  -7   25.55    1.19
   5  -1   7   29.11    1.01
   5   1   8   69.18    2.21
   5   1   8   73.09    2.24
  -5   1  -8   72.22    2.21
   5   1   8   76.63    2.34
   5   1   8   72.31    2.11
  -5  -1  -8   75.43    2.31
   5  -1   8   70.82    2.13
   5  -1   8   71.59    2.12
   5  -1   8   75.08    1.98
   5  -1   8   74.77    2.18
  -5   1  -9    7.27    0.78
   5   1   9    7.17    0.82
   5   1   9    6.56    0.77
   5   1   9    8.05    0.78
   5   1   9    6.70    0.78
   5  -1   9    7.02    0.71
  -5  -1  -9    9.16    0.94
   5  -1   9    6.42    0.69
   5  -1   9    8.78    0.67
   5   1  10   13.28    1.00
   5   1  10   14.62    1.11
   5   1  10   15.77    1.12
  -5   1 -10   13.53    1.07
  -5  -1 -10   14.78    1.18
   5  -1  10   15.66    0.99
   5  -1  10   13.49    0.96
   5   1  11    4.86    0.71
   5   1  11    4.07    0.72
   5   1  11    3.99    0.77
  -5  -1 -11    3.89    0.76
   5  -1  11    3.32    0.65
   5   1  12    6.02    0.80
   5   1  12    8.56    0.96
   5   1  12    7.54    0.96
   5  -1  12    8.02    0.88
  -5  -1 -12    6.40    0.92
   5   1  13    1.07    0.70
  -5  -1 -13   -0.17    0.74
   5  -1  13    1.51    0.62
   5   1  14   -0.31    0.70
  -5  -1 -14    1.01    0.84
   5  -1  14    0.24    0.59
  -5   2  16    2.78    0.90
   5  -2 -16    3.16    0.99
  -5   2  15    0.98    0.74
   5  -2 -15    0.47    0.77
  -5  -2  15    0.83    0.49
  -5   2  14    4.33    0.84
  -5  -2  14    5.46    0.67
   5  -2 -14    4.75    0.99
  -5   2  13    0.49    0.64
   5  -2 -13    0.38    0.66
  -5  -2  13    0.63    0.43
  -5   2  12   -0.10    0.54
   5  -2 -12   -0.66    0.56
  -5  -2  12    0.24    0.38
  -5   2  11   24.65    1.08
  -5   2  11   23.19    1.35
  -5  -2  11   23.82    1.01
   5  -2 -11   23.22    1.35
   5   2 -10   26.96    1.12
  -5   2  10   26.57    1.08
  -5   2  10   27.48    1.30
   5  -2 -10   23.63    1.26
  -5  -2  10   27.85    1.06
  -5   2   9   47.44    1.67
   5   2  -9   46.69    1.45
   5   2  -9   45.67    1.54
  -5   2   9   44.60    1.42
   5  -2  -9   46.64    1.74
   5  -2  -9   42.40    1.63
  -5  -2   9   45.22    1.37
  -5   2   8   83.33    2.38
   5   2  -8   81.33    2.12
  -5   2   8   87.76    2.52
   5   2  -8   81.92    2.12
   5   2  -8   81.48    2.19
  -5  -2   8   83.88    2.09
   5  -2  -8   75.13    2.32
   5  -2  -8   82.13    2.45
  -5   2   7   36.12    1.35
   5   2  -7   37.13    1.10
   5   2  -7   34.61    1.05
  -5   2   7   36.07    1.27
   5   2  -7   37.56    1.20
   5   2  -7   36.33    1.09
   5  -2  -7   39.70    1.38
   5  -2  -7   37.31    1.41
  -5  -2   7   38.57    1.10
   5   2  -6   83.77    2.05
   5   2  -6   80.44    1.95
   5   2  -6   82.72    1.91
  -5   2   6   83.35    2.18
  -5   2   6   82.49    2.21
   5   2  -6   79.33    1.91
   5  -2  -6   78.92    2.19
  -5  -2   6   81.45    1.96
   5  -2  -6   81.90    2.28
  -5  -2   6   79.27    2.21
   5   2  -5    0.74    0.22
   5   2  -5    0.62    0.14
   5   2  -5    0.63    0.15
   5   2  -5    0.88    0.25
  -5   2   5    0.93    0.32
  -5  -2   5    0.68    0.21
  -5  -2   5    0.96    0.35
   5  -2  -5    0.68    0.33
  -5  -2   5    1.22    0.25
   5   2  -4   48.33    1.26
   5   2  -4   48.71    1.07
  -5   2   4   47.79    1.39
  -5   2   4   49.37    1.18
   5   2  -4   47.36    1.25
  -5  -2   4   48.57    1.20
   5  -2  -4   48.50    1.39
   5  -2  -4   47.69    1.40
  -5  -2   4   49.10    1.30
  -5   2   3   13.63    0.64
   5   2  -3   11.95    0.42
  -5   2   3   12.12    0.44
   5   2  -3   11.80    0.52
   5   2  -3   12.66    0.57
  -5  -2   3   11.77    0.53
   5  -2  -3   12.39    0.59
  -5  -2   3   12.14    0.46
   5  -2  -3   12.14    0.51
   5  -2  -3   11.94    0.61
   5   2  -2   45.15    1.18
  -5   2   2   47.72    1.28
   5   2  -2   44.88    1.22
  -5   2   2   44.66    1.13
   5   2  -2   47.11    1.14
   5  -2  -2   45.34    1.19
   5  -2  -2   44.42    1.26
  -5  -2   2   45.11    1.31
   5  -2  -2   46.37    1.26
  -5  -2   2   45.05    1.14
   5   2  -1   74.93    1.75
   5   2  -1   76.62    1.85
  -5   2   1   78.40    1.90
   5   2  -1   77.82    1.86
   5  -2  -1   75.17    1.87
  -5  -2   1   78.39    1.94
   5  -2  -1   77.68    1.88
  -5  -2   1   77.37    1.83
   5  -2  -1   83.12    1.90
   5   2   0   25.30    0.82
   5   2   0   25.42    0.84
  -5   2   0   25.90    0.82
   5   2   0   25.03    0.77
   5   2   0   25.85    0.83
   5  -2   0   24.45    0.78
  -5  -2   0   24.51    0.80
   5  -2   0   25.55    0.87
   5  -2   0   25.13    0.78
  -5  -2   0   25.11    0.87
   5   2   1    0.03    0.24
   5   2   1    0.45    0.24
  -5   2  -1    0.25    0.22
  -5   2  -1    0.04    0.14
   5   2   1    0.12    0.28
   5   2   1   -0.06    0.19
  -5  -2  -1    0.10    0.15
  -5  -2  -1   -0.07    0.25
   5  -2   1    0.07    0.19
   5  -2   1    0.42    0.21
  -5  -2  -1    0.04    0.26
   5  -2   1    0.36    0.30
   5   2   2   61.97    1.70
   5   2   2   63.27    1.69
   5   2   2   58.61    1.64
  -5   2  -2   61.83    1.58
   5   2   2   60.08    1.66
   5  -2   2   63.05    1.56
  -5  -2  -2   62.72    1.56
  -5  -2  -2   61.79    1.67
   5  -2   2   62.67    1.50
  -5  -2  -2   61.84    1.66
   5   2   3   16.12    0.77
   5   2   3   14.93    0.72
  -5   2  -3   14.56    0.65
   5   2   3   14.38    0.80
   5   2   3   15.04    0.72
   5   2   3   15.31    0.71
  -5   2  -3   16.33    0.58
   5  -2   3   14.67    0.55
  -5  -2  -3   14.97    0.75
  -5  -2  -3   15.73    0.67
   5  -2   3   16.09    0.63
  -5   2  -4   93.46    2.27
   5   2   4   97.91    2.47
   5   2   4   93.45    2.42
   5   2   4   93.57    2.44
  -5   2  -4   95.03    2.34
   5   2   4   90.84    2.45
   5   2   4   92.12    2.52
   5  -2   4   92.21    2.28
  -5  -2  -4   94.27    2.46
  -5  -2  -4   97.06    2.39
   5  -2   4   96.13    2.19
  -5   2  -5    1.25    0.35
   5   2   5    1.34    0.43
   5   2   5    1.11    0.41
   5   2   5    1.75    0.44
   5   2   5    1.24    0.41
   5   2   5    1.61    0.36
  -5   2  -5    1.27    0.29
   5  -2   5    1.19    0.30
  -5  -2  -5    1.25    0.32
   5  -2   5    0.92    0.24
  -5  -2  -5    1.92    0.41
   5   2   6   25.66    1.09
  -5   2  -6   25.93    0.99
   5   2   6   26.67    1.25
   5   2   6   26.06    1.17
  -5   2  -6   26.28    1.04
   5   2   6   26.53    1.13
   5   2   6   25.21    1.12
   5  -2   6   28.39    0.87
   5  -2   6   27.50    0.98
  -5  -2  -6   23.75    1.15
  -5  -2  -6   25.25    1.08
  -5   2  -7   19.88    0.97
   5   2   7   20.56    1.06
   5   2   7   21.21    1.06
   5   2   7   19.33    1.14
  -5   2  -7   19.69    0.93
   5   2   7   21.45    1.08
  -5  -2  -7   19.40    1.10
   5  -2   7   19.52    0.76
   5  -2   7   19.85    0.90
   5   2   8   17.32    1.10
   5   2   8   15.20    1.00
  -5   2  -8   16.69    0.93
   5   2   8   17.18    1.16
   5   2   8   19.47    1.15
  -5   2  -8   16.17    0.97
  -5  -2  -8   16.35    1.10
   5  -2   8   16.87    0.89
   5   2   9    7.20    0.82
   5   2   9    8.11    0.89
   5   2   9    9.56    0.86
   5   2   9    8.97    0.93
   5  -2   9    9.55    0.76
  -5  -2  -9    8.39    0.88
   5   2  10    0.65    0.57
   5   2  10   -0.55    0.51
   5   2  10    1.29    0.55
   5  -2  10    0.06    0.40
  -5  -2 -10    0.72    0.60
   5   2  11   -0.52    0.51
   5   2  11   -0.46    0.48
   5   2  11   -0.18    0.54
  -5  -2 -11    0.04    0.56
   5  -2  11    0.11    0.44
   5   2  12    3.14    0.73
   5   2  12    4.03    0.82
   5   2  12    3.89    0.85
  -5  -2 -12    3.29    0.81
   5  -2  12    3.57    0.63
   5   2  13   -0.24    0.57
   5   2  13   -0.04    0.65
   5   2  13   -0.56    0.67
  -5  -2 -13    0.20    0.73
   5  -2  13    0.37    0.50
   5   2  14    5.78    1.00
  -5  -2 -14    5.62    1.05
   5  -2  14    5.94    0.78
  -5   3  15    4.70    1.00
   5  -3 -15    2.12    0.91
  -5   3  14    9.73    1.15
   5  -3 -14    7.58    1.05
  -5   3  13    2.80    0.82
   5  -3 -13    2.86    0.83
  -5   3  12   18.42    1.26
   5  -3 -12   16.30    1.25
  -5  -3  12   17.99    0.81
  -5   3  11    4.90    0.65
  -5   3  11    3.18    0.70
   5  -3 -11    3.33    0.75
  -5  -3  11    4.91    0.45
  -5   3  10    3.06    0.53
   5   3 -10    3.79    0.48
  -5   3  10    2.18    0.61
   5  -3 -10    3.03    0.66
  -5  -3  10    2.87    0.35
   5   3  -9    0.10    0.27
  -5   3   9    0.43    0.51
   5   3  -9    0.56    0.26
  -5   3   9    1.00    0.39
  -5  -3   9    1.02    0.26
   5  -3  -9    0.71    0.47
   5   3  -8   27.41    0.87
  -5   3   8   26.08    1.25
   5   3  -8   26.93    0.88
   5  -3  -8   26.70    1.21
  -5  -3   8   27.80    0.80
   5  -3  -8   26.40    1.28
  -5   3   7    0.85    0.36
   5   3  -7    1.11    0.22
  -5   3   7    0.39    0.38
  -5  -3   7    0.59    0.17
  -5  -3   7    1.04    0.35
   5  -3  -7    0.23    0.37
   5  -3  -7    0.03    0.35
   5   3  -6   14.48    0.63
   5   3  -6   15.79    0.56
  -5   3   6   14.30    0.82
   5  -3  -6   14.87    0.87
   5  -3  -6   14.74    0.85
  -5  -3   6   14.34    0.83
  -5  -3   6   14.97    0.45
  -5  -3   6   14.88    0.74
  -5  -3   6   15.29    0.44
  -5   3   5    6.42    0.57
   5   3  -5    6.37    0.28
   5   3  -5    6.60    0.39
   5  -3  -5    7.10    0.58
  -5  -3   5    6.45    0.52
  -5  -3   5    6.63    0.61
   5  -3  -5    7.76    0.63
  -5   3   4    9.07    0.58
   5   3  -4    8.96    0.38
   5   3  -4    9.45    0.45
  -5  -3   4    8.74    0.62
   5  -3  -4    9.07    0.61
   5  -3  -4    9.59    0.64
  -5  -3   4    8.73    0.56
   5   3  -3   16.42    0.59
  -5   3   3   16.63    0.46
   5   3  -3   17.03    0.63
  -5   3   3   16.83    0.75
   5  -3  -3   16.03    0.71
  -5  -3   3   16.11    0.74
  -5  -3   3   16.98    0.44
   5  -3  -3   18.20    0.77
   5  -3  -3   16.75    0.72
  -5  -3   3   16.82    0.77
  -5  -3   3   17.60    0.50
  -5   3   2   39.11    0.98
  -5   3   2   38.66    1.16
   5   3  -2   38.92    1.11
   5   3  -2   39.76    1.09
   5  -3  -2   40.03    1.18
   5  -3  -2   38.96    1.13
  -5  -3   2   39.01    0.95
   5  -3  -2   38.52    1.15
  -5  -3   2   37.41    1.21
   5   3  -1    4.61    0.36
   5   3  -1    3.73    0.37
   5   3  -1    3.62    0.37
  -5   3   1    4.03    0.37
   5  -3  -1    4.23    0.40
   5  -3  -1    4.66    0.36
  -5  -3   1    4.15    0.44
   5  -3  -1    4.76    0.45
  -5  -3   1    4.18    0.33
   5   3   0   45.25    1.18
  -5   3   0   47.23    1.28
   5   3   0   46.30    1.35
   5   3   0   46.14    1.33
   5   3   0   48.80    1.28
  -5  -3   0   47.03    1.34
   5  -3   0   47.05    1.21
  -5  -3   0   48.67    1.25
   5  -3   0   47.20    1.26
   5  -3   0   45.86    1.38
   5   3   1   17.29    0.75
   5   3   1   16.51    0.71
   5   3   1   16.38    0.67
   5   3   1   17.91    0.80
  -5   3  -1   17.65    0.67
   5  -3   1   17.37    0.59
   5  -3   1   15.98    0.81
  -5  -3  -1   16.50    0.70
  -5  -3  -1   17.10    0.72
   5  -3   1   18.02    0.62
   5   3   2  165.68    3.76
   5   3   2  159.68    3.82
   5   3   2  166.26    3.78
   5   3   2  161.65    3.80
  -5   3  -2  158.47    3.64
   5  -3   2  166.61    3.90
  -5  -3  -2  161.98    3.74
   5  -3   2  162.30    3.55
  -5  -3  -2  160.29    3.74
   5  -3   2  158.08    3.47
   5  -3   2  166.11    3.56
  -5   3  -3   10.99    0.56
   5   3   3   11.40    0.72
   5   3   3   12.08    0.73
   5   3   3   11.79    0.67
   5   3   3   11.46    0.66
   5   3   3   10.94    0.67
  -5   3  -3   12.21    0.41
   5  -3   3   11.13    0.38
  -5  -3  -3   10.53    0.66
   5  -3   3   11.47    0.48
   5  -3   3   11.36    0.74
  -5  -3  -3   12.81    0.67
   5  -3   3   11.78    0.46
   5   3   4    2.71    0.47
  -5   3  -4    2.43    0.25
  -5   3  -4    2.51    0.35
   5   3   4    2.05    0.44
   5   3   4    1.95    0.45
   5   3   4    2.50    0.43
   5   3   4    1.94    0.33
  -5  -3  -4    2.67    0.46
  -5  -3  -4    2.24    0.43
   5  -3   4    2.86    0.30
   5  -3   4    2.71    0.26
   5   3   5    0.52    0.30
   5   3   5    0.17    0.38
  -5   3  -5    0.30    0.21
   5   3   5    0.40    0.37
   5   3   5    0.23    0.37
   5   3   5    0.03    0.38
  -5   3  -5    0.83    0.31
   5  -3   5    0.30    0.23
  -5  -3  -5    0.38    0.38
   5  -3   5    0.26    0.18
   5   3   6    3.66    0.60
  -5   3  -6    3.72    0.40
   5   3   6    3.18    0.57
   5   3   6    2.62    0.52
   5   3   6    3.26    0.59
   5  -3   6    3.06    0.36
  -5  -3  -6    3.34    0.55
   5   3   7    0.76    0.49
  -5   3  -7   -0.12    0.25
   5   3   7    0.59    0.43
   5   3   7    0.14    0.45
   5   3   7    0.18    0.45
  -5  -3  -7    0.17    0.42
   5  -3   7    0.03    0.27
   5   3   8   26.01    1.40
   5   3   8   22.77    1.25
   5   3   8   23.26    1.20
   5   3   8   25.33    1.27
  -5   3  -8   22.98    1.05
  -5  -3  -8   22.92    1.29
   5  -3   8   24.36    0.94
   5   3   9   11.29    1.06
   5   3   9    8.82    0.91
   5   3   9    8.71    0.95
  -5  -3  -9   10.62    1.05
   5  -3   9    9.64    0.69
   5   3  10    5.15    0.86
   5   3  10    6.55    0.83
   5   3  10    6.72    0.93
   5  -3  10    6.63    0.61
  -5  -3 -10    4.66    0.84
   5   3  11   22.31    1.44
   5   3  11   21.23    1.44
   5   3  11   26.10    1.43
  -5  -3 -11   25.73    1.59
   5  -3  11   23.33    1.05
   5   3  12   24.35    1.62
   5   3  12   24.38    1.48
   5   3  12   24.11    1.57
   5  -3  12   21.16    1.14
  -5  -3 -12   21.51    1.64
   5   3  13   13.62    1.29
   5   3  13    9.38    1.19
   5   3  13   13.00    1.29
  -5  -3 -13   13.21    1.41
   5   3  14    4.95    0.98
   5   3  14    3.42    0.88
  -5  -3 -14    5.55    1.04
  -5   4  15    1.11    0.77
   5  -4 -15    0.05    0.73
  -5   4  14    0.03    0.67
   5  -4 -14   -0.94    0.63
  -5   4  13    1.13    0.68
   5  -4 -13    1.08    0.72
  -5   4  12    3.70    0.68
  -5   4  12    3.19    0.77
   5  -4 -12    2.19    0.75
  -5   4  11    1.51    0.57
   5   4 -11    2.11    0.44
  -5   4  11    1.84    0.75
   5  -4 -11    2.89    0.77
   5   4 -10    7.69    0.59
   5   4 -10    7.26    0.57
  -5   4  10    6.19    0.84
  -5   4  10    6.47    0.75
   5  -4 -10    7.59    0.91
   5   4  -9    3.65    0.34
   5   4  -9    3.79    0.36
  -5   4   9    3.64    0.68
   5  -4  -9    3.84    0.70
  -5   4   8    1.70    0.51
  -5  -4   8    0.96    0.44
   5  -4  -8    0.76    0.45
  -5   4   7   23.42    1.13
   5  -4  -7   25.07    1.13
  -5  -4   7   24.13    1.09
  -5   4   6   71.63    2.12
   5   4  -6   71.36    1.64
  -5  -4   6   74.63    2.09
   5  -4  -6   69.50    2.11
   5  -4  -6   67.53    2.06
  -5  -4   6   72.92    2.15
   5   4  -5   94.51    2.19
   5   4  -5   94.96    2.21
  -5   4   5   94.83    2.55
   5  -4  -5   96.88    2.53
   5  -4  -5   99.42    2.58
  -5  -4   5   96.54    2.55
  -5  -4   5   94.59    2.59
   5   4  -4   13.41    0.56
   5   4  -4   14.85    0.59
  -5   4   4   14.14    0.77
  -5  -4   4   14.54    0.80
   5  -4  -4   14.03    0.75
  -5  -4   4   15.14    0.80
   5  -4  -4   14.08    0.74
  -5   4   3   18.38    0.81
   5   4  -3   19.73    0.72
   5   4  -3   19.68    0.71
  -5  -4   3   18.32    0.86
  -5  -4   3   19.28    0.91
   5  -4  -3   18.99    0.86
   5  -4  -3   20.32    0.81
   5  -4  -3   19.97    0.80
   5   4  -2    0.68    0.26
  -5   4   2    0.86    0.29
   5   4  -2    1.07    0.26
   5  -4  -2    0.33    0.22
   5  -4  -2    0.72    0.35
   5  -4  -2    0.38    0.24
  -5  -4   2    0.92    0.34
   5   4  -1    0.42    0.27
   5   4  -1   -0.19    0.23
   5   4  -1   -0.15    0.23
  -5   4   1    0.29    0.25
   5  -4  -1    0.24    0.21
  -5  -4   1    0.03    0.15
   5  -4  -1    0.32    0.32
   5  -4  -1    0.12    0.13
  -5  -4   1    0.00    0.28
   5   4   0   -0.24    0.26
   5   4   0   -0.61    0.27
   5   4   0    0.12    0.23
  -5   4   0   -0.16    0.21
  -5  -4   0    0.23    0.27
  -5  -4   0   -0.10    0.19
   5  -4   0    0.16    0.18
   5  -4   0    0.14    0.10
   5  -4   0   -0.35    0.31
   5   4   1   51.15    1.38
  -5   4  -1   49.67    1.36
   5   4   1   50.00    1.52
   5   4   1   54.57    1.47
   5   4   1   49.85    1.54
  -5  -4  -1   48.77    1.44
   5  -4   1   49.26    1.62
   5  -4   1   50.86    1.21
  -5  -4  -1   51.25    1.40
   5   4   2    2.57    0.47
   5   4   2    2.08    0.39
   5   4   2    2.71    0.38
   5   4   2    2.30    0.39
  -5   4  -2    3.15    0.40
   5   4   2    2.64    0.39
   5  -4   2    3.42    0.53
   5  -4   2    3.20    0.29
   5  -4   2    2.92    0.21
  -5  -4  -2    3.31    0.40
   5  -4   2    3.30    0.21
  -5  -4  -2    2.52    0.37
   5   4   3   85.60    2.37
   5   4   3   85.92    2.42
   5   4   3   89.41    2.34
   5   4   3   88.99    2.35
   5   4   3   87.18    2.42
  -5   4  -3   95.09    2.38
   5  -4   3   83.82    2.48
   5  -4   3   84.43    1.99
  -5  -4  -3   86.75    2.24
  -5  -4  -3   86.63    2.29
   5   4   4   54.24    1.78
   5   4   4   53.80    1.79
   5   4   4   54.12    1.74
   5   4   4   56.19    1.72
   5   4   4   52.61    1.71
  -5  -4  -4   51.44    1.57
  -5  -4  -4   54.43    1.69
   5  -4   4   56.17    1.47
   5   4   5   84.32    2.42
   5   4   5   81.73    2.45
  -5   4  -5   84.08    1.95
   5   4   5   83.23    2.40
   5   4   5   87.37    2.55
   5   4   5   84.27    2.45
  -5  -4  -5   85.79    2.27
  -5  -4  -5   82.11    2.40
   5   4   6   24.67    1.18
   5   4   6   26.63    1.26
  -5   4  -6   24.86    0.84
   5   4   6   23.20    1.17
  -5  -4  -6   23.75    1.19
   5  -4   6   24.18    0.65
  -5  -4  -6   26.13    1.10
   5   4   7   24.72    1.24
  -5   4  -7   23.98    0.93
   5   4   7   26.18    1.31
   5   4   7   24.00    1.28
  -5  -4  -7   25.80    1.18
  -5  -4  -7   24.70    1.28
   5  -4   7   22.46    0.76
   5   4   8   12.79    1.11
   5   4   8   14.97    1.16
  -5   4  -8   13.44    0.79
   5   4   8   12.93    1.06
  -5  -4  -8   13.96    1.11
   5   4   9    4.64    0.79
   5   4   9    4.67    0.78
   5   4   9    5.86    0.89
  -5  -4  -9    4.05    0.79
   5   4  10    4.05    0.84
   5   4  10    5.44    0.88
   5   4  10    4.98    0.86
  -5  -4 -10    4.28    0.84
   5   4  11    4.03    0.82
   5   4  11    3.94    0.84
   5   4  11    5.66    0.97
  -5  -4 -11    4.18    0.90
   5   4  12    7.60    1.05
   5   4  12    4.56    0.99
   5   4  12    6.10    1.05
  -5  -4 -12    7.09    1.12
   5   4  13    0.15    0.83
   5   4  13    1.75    0.80
   5   4  13   -0.67    0.72
  -5  -4 -13    0.46    0.86
  -5   5  14    0.07    0.80
   5  -5 -14    0.49    0.77
  -5   5  13    0.54    0.72
   5  -5 -13   -1.25    0.64
  -5   5  12    8.48    0.96
  -5   5  12    7.80    1.08
   5  -5 -12    8.86    1.10
   5   5 -11   14.81    0.79
  -5   5  11   12.11    1.05
  -5   5  11   12.49    1.24
   5  -5 -11   12.72    1.18
   5   5 -10    2.06    0.31
   5   5 -10    1.98    0.31
  -5   5  10    3.01    0.63
  -5   5  10    2.32    0.68
   5  -5 -10    0.28    0.58
  -5   5   9   37.87    1.73
  -5  -5   9   41.21    1.70
   5  -5  -9   41.25    1.73
  -5   5   8    0.67    0.56
   5  -5  -8    1.59    0.55
  -5  -5   8    1.30    0.51
  -5   5   7    8.78    0.82
   5  -5  -7   12.90    0.91
  -5  -5   7   12.38    0.92
  -5   5   6   44.79    1.61
   5  -5  -6   46.73    1.59
  -5  -5   6   45.97    1.66
  -5   5   5   51.46    1.69
  -5  -5   5   53.00    1.77
  -5  -5   5   51.46    1.75
   5  -5  -5   51.44    1.65
   5  -5  -5   50.62    1.64
   5   5  -4   11.84    0.57
  -5   5   4   10.68    0.74
   5  -5  -4   10.57    0.81
  -5  -5   4   10.22    0.75
  -5  -5   4    9.47    0.74
   5  -5  -4   10.21    0.66
   5  -5  -4   10.28    0.67
   5   5  -3    7.29    0.50
  -5   5   3    7.33    0.60
   5  -5  -3    6.95    0.54
   5  -5  -3    7.73    0.70
  -5  -5   3    5.91    0.58
  -5  -5   3    5.38    0.61
   5   5  -2    0.13    0.28
   5   5  -2    0.62    0.29
  -5   5   2    0.13    0.28
   5  -5  -2    0.32    0.18
   5  -5  -2    0.20    0.25
  -5  -5   2    0.65    0.34
   5  -5  -2    0.40    0.37
   5   5  -1   71.84    2.02
   5   5  -1   72.48    1.97
  -5   5   1   76.37    1.94
   5  -5  -1   76.94    1.80
  -5  -5   1   73.40    2.02
   5  -5  -1   71.50    2.16
   5   5   0   30.53    1.11
   5   5   0   28.60    1.16
   5   5   0   29.82    1.00
   5  -5   0   29.31    1.23
   5  -5   0   31.15    0.79
  -5  -5   0   29.33    1.05
  -5  -5   0   29.54    0.84
   5   5   1  118.51    2.96
   5   5   1  115.68    2.74
   5   5   1  114.80    2.98
   5   5   1  113.33    2.91
   5   5   1  115.67    2.84
  -5  -5  -1  115.25    2.72
   5  -5   1  114.92    3.12
  -5  -5  -1  117.54    2.84
   5   5   2   39.21    1.42
   5   5   2   38.60    1.38
   5   5   2   39.42    1.45
   5   5   2   40.60    1.29
   5   5   2   38.27    1.32
  -5  -5  -2   38.92    1.24
  -5  -5  -2   38.77    1.25
   5  -5   2   42.30    1.55
   5   5   3   18.97    0.93
   5   5   3   19.19    1.04
   5   5   3   17.84    1.01
   5   5   3   18.08    0.92
  -5  -5  -3   19.44    0.91
  -5  -5  -3   20.06    0.83
   5  -5   3   19.19    1.14
   5   5   4   27.83    1.18
   5   5   4   28.06    1.19
   5   5   4   24.97    1.21
   5   5   4   24.39    1.17
  -5  -5  -4   22.92    1.06
  -5  -5  -4   25.46    0.99
   5  -5   4   25.39    1.27
   5   5   5   69.47    2.22
   5   5   5   71.38    2.19
   5   5   5   74.65    2.32
  -5  -5  -5   71.96    2.17
  -5  -5  -5   72.60    1.99
   5  -5   5   68.66    2.33
   5   5   6    0.42    0.51
   5   5   6    1.10    0.53
   5   5   6    0.94    0.58
  -5  -5  -6    0.33    0.39
  -5  -5  -6   -0.06    0.41
  -5   5  -7   12.17    0.61
   5   5   7   10.43    1.00
   5   5   7   14.05    1.04
   5   5   7   14.90    1.12
  -5  -5  -7   10.85    0.95
   5   5   8    1.14    0.63
   5   5   8    0.27    0.56
  -5   5  -8    0.57    0.32
   5   5   8    1.23    0.59
  -5  -5  -8    0.58    0.54
  -5   5  -9   12.50    0.82
   5   5   9   13.54    1.20
   5   5   9   14.19    1.29
   5   5   9    9.82    1.05
  -5  -5  -9   12.97    1.19
   5   5  10    5.32    0.90
   5   5  10    4.36    0.92
   5   5  10    4.11    0.85
  -5  -5 -10    4.93    0.91
   5   5  11    7.82    1.07
   5   5  11    8.41    1.06
   5   5  11    9.18    1.17
  -5  -5 -11    6.42    1.01
   5   5  12   27.34    1.74
   5   5  12   31.07    1.93
   5   5  12   31.76    1.95
  -5  -5 -12   30.33    1.92
  -5   6  13    0.51    0.70
  -5   6  13    1.07    0.86
   5  -6 -13    0.97    0.81
  -5   6  12   -0.37    0.63
  -5   6  12    0.60    0.66
   5  -6 -12   -0.56    0.63
  -5   6  11    1.31    0.67
  -5   6  11    0.88    0.75
   5  -6 -11   -0.94    0.56
  -5   6  10    1.96    0.77
  -5   6  10    2.86    0.70
   5  -6 -10    3.18    0.73
  -5  -6  10    3.34    0.75
  -5   6   9   43.62    1.91
  -5  -6   9   42.78    1.84
   5  -6  -9   41.60    1.77
  -5   6   8   15.36    1.19
   5  -6  -8   16.84    1.11
  -5  -6   8   16.11    1.18
  -5   6   7   52.60    1.93
  -5  -6   7   52.94    1.98
   5  -6  -7   52.36    1.86
  -5   6   6   23.82    1.21
   5  -6  -6   22.94    1.11
  -5  -6   6   20.31    1.17
  -5   6   5   35.08    1.40
   5  -6  -5   35.60    1.31
  -5  -6   5   34.35    1.52
  -5   6   4   13.06    0.89
   5  -6  -4   12.95    0.69
  -5  -6   4   15.31    0.95
   5  -6  -4   13.73    0.78
  -5  -6   4   13.58    1.00
   5  -6  -4   12.74    0.95
   5   6  -3   10.06    0.62
   5  -6  -3    9.86    0.52
   5  -6  -3   10.37    0.63
  -5  -6   3   10.08    0.80
  -5  -6   3    9.97    0.92
   5  -6  -3   10.99    0.90
   5   6  -2    0.65    0.31
  -5  -6   2    0.11    0.45
   5  -6  -2    0.28    0.45
   5  -6  -2    0.04    0.23
  -5  -6   2   -0.70    0.33
   5   6  -1    1.90    0.43
   5   6  -1    1.56    0.41
   5  -6  -1    1.05    0.48
  -5  -6   1    1.08    0.40
   5  -6  -1    1.31    0.21
   5   6   0    1.26    0.42
   5   6   0    1.93    0.44
  -5  -6   0    1.56    0.41
   5  -6   0    1.53    0.50
   5   6   1   18.61    0.99
   5   6   1   18.48    1.00
  -5  -6  -1   17.18    0.67
   5  -6   1   17.83    1.15
  -5  -6  -1   17.16    0.83
   5   6   2    5.38    0.64
   5   6   2    4.36    0.67
   5   6   2    5.47    0.54
  -5  -6  -2    4.93    0.48
  -5  -6  -2    5.59    0.52
   5  -6   2    4.46    0.74
   5   6   3   32.77    1.49
   5   6   3   32.55    1.27
   5   6   3   33.17    1.42
  -5  -6  -3   33.41    1.14
   5  -6   3   33.00    1.52
  -5  -6  -3   32.55    1.20
   5   6   4    6.55    0.74
   5   6   4    9.28    0.81
   5   6   4    8.41    0.90
   5   6   4   10.06    0.83
  -5  -6  -4    7.97    0.70
   5  -6   4    7.10    0.84
   5   6   5   46.11    1.79
   5   6   5   47.98    1.85
   5   6   5   49.65    1.79
   5  -6   5   47.34    1.95
  -5  -6  -5   44.96    1.63
   5   6   6   16.24    1.14
   5   6   6   13.08    1.09
   5   6   6   15.10    1.16
  -5  -6  -6   14.04    1.00
   5  -6   6   13.71    1.14
   5   6   7    5.18    0.88
   5   6   7    6.29    0.83
   5   6   7    4.76    0.84
  -5  -6  -7    5.99    0.80
   5   6   8    1.63    0.71
  -5   6  -8    1.54    0.34
   5   6   8    0.60    0.75
   5   6   8    2.59    0.74
  -5  -6  -8    0.59    0.57
   5   6   9    4.75    0.83
   5   6   9    3.54    0.89
   5   6   9    3.83    0.81
  -5   6  -9    4.74    0.55
  -5  -6  -9    3.62    0.78
   5   6  10    1.67    0.75
   5   6  10    1.56    0.72
   5   6  10    1.70    0.82
  -5  -6 -10    2.54    0.81
   5   6  11    0.11    0.75
   5   6  11    0.93    0.75
   5   6  11   -0.59    0.81
  -5  -6 -11   -0.69    0.67
   5   6  12    2.21    0.81
   5   6  12    1.23    1.02
   5   6  12    2.10    0.88
  -5  -6 -12    1.68    0.88
  -5   7  12   -0.42    0.77
  -5   7  12   -0.88    0.68
   5  -7 -12   -0.23    0.70
  -5   7  11   16.79    1.38
  -5   7  11   17.42    1.49
   5  -7 -11   14.04    1.27
  -5   7  10    1.73    0.75
  -5   7  10    0.35    0.71
  -5  -7  10    0.80    0.74
   5  -7 -10    1.29    0.64
  -5   7   9    4.84    0.87
  -5  -7   9    4.86    0.90
   5  -7  -9    4.55    0.77
   5  -7  -8    8.22    0.86
  -5  -7   8   10.54    1.12
   5  -7  -7    2.48    0.57
  -5  -7   7    1.58    0.69
   5  -7  -6    1.28    0.47
  -5  -7   6    1.29    0.62
   5  -7  -6    0.75    0.56
   5  -7  -5    4.14    0.53
   5  -7  -5    4.62    0.76
  -5  -7   5    5.39    0.83
   5  -7  -4   17.69    0.85
   5  -7  -4   16.40    1.15
  -5  -7   4   17.78    1.27
   5  -7  -3    6.68    0.51
  -5  -7   3    6.24    0.89
  -5  -7   3    5.95    0.69
   5  -7  -3    5.10    0.73
   5  -7  -3    5.96    0.48
   5   7  -2   12.92    0.85
   5   7  -2   11.91    0.78
  -5  -7   2   11.83    1.05
   5  -7  -2   12.84    1.00
   5  -7  -2   12.56    0.52
  -5  -7   2   12.69    0.89
   5   7  -1   42.58    1.59
   5   7  -1   46.13    1.51
   5  -7  -1   41.63    1.78
  -5  -7   1   44.68    1.50
   5   7   0    1.29    0.46
   5   7   0    0.90    0.49
  -5  -7   0    1.23    0.42
   5  -7   0    0.85    0.60
   5   7   1   30.00    1.31
   5   7   1   29.63    1.40
  -5  -7  -1   28.96    1.13
   5  -7   1   28.00    1.54
   5   7   2   27.24    1.32
   5   7   2   28.24    1.15
   5   7   2   31.15    1.46
   5  -7   2   30.30    1.53
  -5  -7  -2   30.17    0.99
   5   7   3   19.06    1.21
   5   7   3   19.53    1.05
   5   7   3   18.45    1.17
   5  -7   3   17.11    1.35
  -5  -7  -3   18.18    0.87
   5   7   4    3.34    0.70
   5   7   4    3.89    0.74
  -5  -7  -4    2.96    0.50
   5  -7   4    4.91    0.85
   5   7   5    0.43    0.52
   5   7   5    0.80    0.56
   5  -7   5   -0.28    0.54
  -5  -7  -5   -0.10    0.41
   5   7   6    6.14    0.89
   5   7   6    5.65    0.87
  -5  -7  -6    5.53    0.71
   5  -7   6    4.43    0.84
   5   7   7    0.18    0.66
   5   7   7    1.13    0.67
  -5  -7  -7   -0.20    0.48
   5   7   8    7.44    0.99
   5   7   8    8.32    1.13
  -5  -7  -8    8.44    0.95
   5   7   9   16.48    1.42
   5   7   9   14.71    1.38
   5   7   9   13.72    1.40
  -5  -7  -9   16.47    1.32
   5   7  10    0.40    0.67
   5   7  10   -0.10    0.78
   5   7  10    0.66    0.74
  -5  -7 -10   -0.22    0.68
   5   7  11   11.88    1.36
   5   7  11   12.06    1.39
  -5  -7 -11   13.30    1.36
  -5   8  11    0.78    0.72
   5  -8 -11    1.21    0.71
   5  -8 -11    0.82    0.65
  -5   8  10    0.93    0.76
   5  -8 -10    0.52    0.66
   5  -8 -10    1.25    0.67
  -5  -8  10    0.97    0.79
   5  -8  -9    0.75    0.61
   5  -8  -9    2.76    0.70
  -5  -8   9    1.62    0.82
  -5  -8   8    0.23    0.68
   5  -8  -8    0.08    0.63
   5  -8  -8    0.26    0.49
   5  -8  -8   -0.02    0.49
   5  -8  -7    8.80    0.84
   5  -8  -7    7.72    0.80
  -5  -8   7    7.98    1.08
   5  -8  -7    9.40    1.06
   5  -8  -6   -0.21    0.38
   5  -8  -6   -0.35    0.59
  -5  -8   6   -1.10    0.62
   5  -8  -6    0.24    0.40
   5  -8  -5    6.49    0.92
   5  -8  -5    8.20    0.66
  -5  -8   5    7.32    1.02
   5  -8  -5    7.38    0.63
  -5  -8   4   -0.32    0.60
   5  -8  -4    0.63    0.31
   5  -8  -4    0.70    0.63
   5   8  -3    2.34    0.54
  -5  -8   3    2.22    0.76
   5  -8  -3    2.64    0.72
   5   8  -2    0.83    0.46
   5  -8  -2    1.25    0.63
  -5  -8   2    0.61    0.66
   5   8  -1    1.28    0.54
   5  -8  -1    1.83    0.71
  -5  -8   1    2.13    0.76
   5   8   0    3.25    0.68
   5   8   0    3.80    0.61
   5  -8   0    2.59    0.78
   5   8   1    6.75    0.83
   5   8   1    6.33    0.77
   5  -8   1    8.59    1.10
   5   8   2    1.34    0.59
   5   8   2    0.01    0.60
   5   8   2    0.55    0.37
   5  -8   2    1.27    0.72
   5   8   3   15.35    1.26
   5   8   3   15.84    1.02
   5   8   3   13.60    1.09
   5  -8   3   14.48    1.36
   5   8   4    0.71    0.62
   5   8   4    0.43    0.61
   5  -8   4    0.39    0.60
  -5  -8  -4    1.00    0.39
   5   8   5   33.46    1.78
   5   8   5   32.18    1.61
  -5  -8  -5   32.63    1.34
   5  -8   5   32.06    1.78
   5   8   6    5.08    0.96
   5   8   6    4.40    0.87
  -5  -8  -6    5.50    0.70
   5  -8   6    4.60    0.90
   5   8   7   15.94    1.35
   5   8   7   15.18    1.45
   5  -8   7   17.57    1.60
  -5  -8  -7   17.44    1.18
   5   8   8    3.28    0.94
   5   8   8    2.09    0.91
  -5  -8  -8    3.79    0.77
   5   8   9   12.44    1.39
   5   8   9   11.79    1.36
  -5  -8  -9   11.39    1.14
  -5   9   9    3.10    0.99
   5  -9  -9    2.33    0.63
  -5  -9   9    2.37    0.93
   5  -9  -8    0.91    0.73
   5  -9  -8    0.73    0.52
  -5  -9   8    0.58    0.80
   5  -9  -7    0.00    0.44
   5  -9  -7   -0.15    0.70
  -5  -9   7    0.54    0.76
   5  -9  -6   -0.33    0.65
  -5  -9   6   -0.29    0.72
  -5  -9   5   -0.47    0.71
   5  -9  -5    0.22    0.66
   5  -9  -4   -0.17    0.65
  -5  -9   4   -0.56    0.63
   5  -9  -3   32.89    1.83
  -5  -9   3   36.83    1.95
   5   9  -2    2.29    0.64
  -5  -9   2    2.61    0.79
   5  -9  -2    2.09    0.77
   5   9  -1   28.05    1.48
  -5  -9   1   28.16    1.66
   5  -9  -1   27.41    1.73
   5   9   0    0.31    0.60
   5  -9   0   -0.35    0.58
  -5  -9   0    0.31    0.66
   5   9   1    3.20    0.69
   5   9   1    3.56    0.78
  -5  -9  -1    3.73    0.81
   5  -9   1    3.93    0.91
   5   9   2   -0.03    0.66
   5   9   2    0.42    0.58
   5  -9   2    1.11    0.71
   5   9   3    3.87    0.81
   5   9   3    4.06    0.89
   5  -9   3    3.79    0.91
   5   9   4   -0.36    0.60
   5   9   4    0.39    0.67
   5  -9   4    0.21    0.75
   5   9   5    2.80    0.89
   5   9   5    2.55    0.73
   5  -9   5    3.03    0.91
   5   9   6    0.62    0.74
   5   9   6    1.02    0.69
   5  -9   6    0.71    0.81
   5   9   7    4.56    1.09
   5   9   7    4.35    1.00
   5  -9   7    5.74    1.13
  -5  -9  -7    3.50    0.66
  -5 -10   7    8.62    1.29
   5 -10  -7    9.97    1.26
  -5 -10   6    1.46    0.89
   5 -10  -6    1.55    0.80
  -5 -10   5    5.31    1.09
   5 -10  -5    5.32    1.08
  -5 -10   4    3.41    0.96
   5 -10  -4    4.36    1.00
   5 -10  -3    5.22    1.03
  -5 -10   3    2.57    0.89
   5 -10  -2    1.26    0.78
  -5 -10   2    0.13    0.76
   5  10  -1    0.35    0.66
  -5 -10   1    1.10    0.86
   5 -10  -1    1.01    0.82
   5  10   0    1.64    0.69
  -5 -10   0    1.07    0.75
   5 -10   0    1.34    0.86
   5  10   1    6.77    1.04
  -5 -10  -1    6.75    1.12
   5 -10   1    5.99    1.06
   5  10   2    4.73    0.98
  -5 -10  -2    3.58    0.91
   5 -10   2    4.37    1.01
   5  10   3    9.37    1.09
   5  10   3    8.56    1.18
   5 -10   3    9.82    1.28
   5  10   4    2.06    0.90
   5  10   4    0.49    0.74
   5 -10   4    2.20    0.88
   5  10   5    6.07    1.08
   5 -10   5    3.84    1.07
  -6   0  16   13.00    1.19
  -6   0  15   -0.08    0.58
  -6   0  14   14.58    1.15
   6   0 -13   -0.03    0.51
  -6   0  13   -0.27    0.50
   6   0 -12   20.20    1.27
  -6   0  12   20.58    1.17
  -6   0  11    0.63    0.46
   6   0 -11   -0.03    0.50
  -6   0  10   25.00    1.17
   6   0 -10   24.65    1.23
  -6   0   9   -0.18    0.20
  -6   0   9    0.01    0.36
   6   0  -9    0.11    0.36
   6   0  -9   -0.07    0.37
   6   0  -8   17.28    0.91
  -6   0   8   17.40    0.59
  -6   0   8   16.64    0.87
  -6   0   7   -0.27    0.30
   6   0  -7   -0.03    0.31
   6   0  -7    0.04    0.24
  -6   0   7   -0.12    0.29
  -6   0   7    0.17    0.16
   6   0  -6    1.83    0.30
  -6   0   6    2.12    0.36
  -6   0   6    1.95    0.37
  -6   0   6    2.45    0.28
   6   0  -6    2.50    0.38
  -6   0   5   -0.33    0.25
  -6   0   5    0.09    0.17
   6   0  -5    0.00    0.26
  -6   0   5   -0.09    0.17
  -6   0   5   -0.05    0.27
   6   0  -5    0.24    0.26
   6   0  -5    0.35    0.19
  -6   0   4   63.99    1.64
   6   0  -4   61.49    1.63
  -6   0   4   60.26    1.63
   6   0  -4   63.57    1.63
   6   0  -4   62.77    1.65
  -6   0   4   63.34    1.56
  -6   0   3    0.39    0.28
  -6   0   3    0.02    0.23
   6   0  -3   -0.13    0.22
   6   0  -3   -0.08    0.18
  -6   0   3    0.07    0.18
   6   0  -3   -0.04    0.22
   6   0  -2  195.62    4.37
  -6   0   2  200.83    4.38
  -6   0   2  197.99    4.37
   6   0  -2  199.06    4.37
  -6   0   2  198.24    4.34
  -6   0   1    0.05    0.21
  -6   0   1   -0.16    0.30
   6   0  -1   -0.18    0.23
   6   0  -1    0.29    0.21
  -6   0   1    0.19    0.24
   6   0  -1   -0.08    0.23
   6   0   0  103.71    2.43
  -6   0   0  108.00    2.46
   6   0   0  101.79    2.43
  -6   0   0  103.97    2.47
   6   0   0  104.59    2.46
   6   0   0   97.83    2.41
  -6   0  -1   -0.11    0.17
   6   0   1   -0.06    0.22
   6   0   1    0.07    0.26
  -6   0  -1    0.24    0.28
   6   0   1    0.19    0.29
   6   0   1   -0.19    0.19
   6   0   2  120.11    2.79
  -6   0  -2  116.78    2.83
   6   0   2  118.04    2.83
   6   0   2  119.48    2.86
  -6   0  -2  119.33    2.84
   6   0   2  121.39    2.79
   6   0   3    0.17    0.29
   6   0   3   -0.10    0.30
  -6   0  -3   -0.29    0.25
   6   0   3    0.33    0.26
   6   0   3    0.26    0.29
  -6   0  -3   -0.05    0.22
   6   0   3    0.08    0.21
  -6   0  -4   69.76    1.93
   6   0   4   72.06    1.83
   6   0   4   71.41    1.86
   6   0   4   70.46    1.93
  -6   0  -4   67.73    1.92
   6   0   4   71.95    1.98
   6   0   4   71.84    2.00
   6   0   5   -0.04    0.35
   6   0   5   -0.19    0.30
   6   0   5   -0.26    0.31
  -6   0  -5    0.18    0.35
   6   0   5    0.03    0.22
  -6   0  -5   -0.02    0.25
   6   0   5    0.06    0.27
   6   0   6   69.95    2.05
  -6   0  -6   65.12    1.97
   6   0   6   68.08    1.86
   6   0   6   65.67    1.99
  -6   0  -6   66.75    1.98
   6   0   6   64.91    1.94
   6   0   7    0.05    0.33
   6   0   7    0.12    0.43
   6   0   7   -0.14    0.38
  -6   0  -7   -0.10    0.39
   6   0   7   -0.01    0.35
   6   0   8   30.78    1.36
  -6   0  -8   30.52    1.34
   6   0   8   30.50    1.34
   6   0   8   31.05    1.23
   6   0   8   30.75    1.36
   6   0   9    0.11    0.46
   6   0   9    1.01    0.50
  -6   0  -9    0.22    0.52
   6   0   9    0.22    0.39
   6   0  10   59.12    2.10
   6   0  10   58.51    2.08
  -6   0 -10   61.60    2.21
   6   0  10   62.65    1.97
  -6   0 -11    0.77    0.64
   6   0  11    0.29    0.55
   6   0  11   -0.09    0.52
   6   0  12   14.59    1.19
  -6   0 -12   12.83    1.20
   6   0  12   14.26    1.16
   6   0  13   -0.39    0.56
   6   0  14   22.95    1.52
  -6   1  16    0.84    0.74
  -6  -1  16    0.84    0.58
  -6   1  15   -0.21    0.64
   6  -1 -15   -0.72    0.67
  -6  -1  15   -0.63    0.50
  -6   1  14    5.60    0.89
  -6  -1  14    5.31    0.75
   6  -1 -14    5.83    0.99
  -6   1  13    0.36    0.54
   6  -1 -13   -0.63    0.52
  -6  -1  13    0.14    0.45
  -6   1  12   -0.79    0.47
   6  -1 -12   -0.77    0.51
  -6  -1  12   -0.68    0.40
  -6   1  11   19.20    1.18
   6   1 -11   19.84    1.16
  -6  -1  11   17.90    1.01
   6  -1 -11   18.86    1.22
   6   1 -10   56.19    1.85
  -6   1  10   55.84    1.92
  -6   1  10   55.94    1.57
  -6  -1  10   53.99    1.73
   6  -1 -10   57.21    2.06
   6  -1 -10   57.32    1.97
  -6   1   9   18.15    1.03
  -6   1   9   18.32    0.77
   6   1  -9   18.20    0.96
  -6  -1   9   19.23    0.94
   6  -1  -9   19.06    1.13
   6  -1  -9   19.69    1.07
  -6   1   8  105.14    2.66
  -6   1   8  107.33    2.54
  -6   1   8  105.81    2.84
   6   1  -8  108.59    2.77
  -6  -1   8  105.50    2.69
   6  -1  -8  109.35    2.95
   6  -1  -8  107.86    2.85
  -6   1   7    9.87    0.71
   6   1  -7    8.62    0.62
   6   1  -7    7.78    0.55
   6   1  -7    9.55    0.54
  -6   1   7    8.38    0.56
   6  -1  -7    8.38    0.64
  -6  -1   7    8.10    0.60
  -6  -1   7    8.13    0.64
  -6   1   6    3.37    0.39
   6   1  -6    3.42    0.40
   6   1  -6    3.21    0.36
  -6   1   6    3.63    0.43
  -6   1   6    3.79    0.39
  -6   1   6    3.53    0.44
   6   1  -6    3.30    0.35
  -6  -1   6    3.30    0.38
   6  -1  -6    3.08    0.44
   6  -1  -6    4.05    0.45
  -6  -1   6    3.29    0.43
  -6   1   5   39.02    1.21
  -6   1   5   36.89    1.12
   6   1  -5   38.23    1.13
   6   1  -5   36.34    1.07
  -6   1   5   35.23    1.05
   6   1  -5   36.10    1.07
  -6  -1   5   35.44    0.94
  -6  -1   5   35.83    1.20
  -6  -1   5   34.89    1.08
   6  -1  -5   34.16    1.16
   6  -1  -5   35.68    1.15
   6   1  -4   13.44    0.61
  -6   1   4   13.14    0.64
  -6   1   4   11.77    0.58
   6   1  -4   12.78    0.58
  -6   1   4   13.37    0.56
   6   1  -4   12.66    0.55
   6  -1  -4   12.90    0.64
  -6  -1   4   13.14    0.40
  -6  -1   4   13.09    0.60
  -6  -1   4   12.70    0.45
  -6  -1   4   12.73    0.65
   6  -1  -4   13.06    0.62
   6   1  -3    8.94    0.47
  -6   1   3    9.47    0.53
  -6   1   3    9.73    0.47
  -6   1   3    8.92    0.49
   6   1  -3    8.23    0.46
   6   1  -3    8.27    0.47
  -6  -1   3    8.89    0.55
  -6  -1   3    8.86    0.49
   6  -1  -3    9.60    0.55
   6  -1  -3    9.04    0.53
  -6   1   2   34.04    1.03
  -6   1   2   33.26    1.01
   6   1  -2   33.86    1.02
  -6   1   2   33.93    0.99
   6   1  -2   34.61    0.93
   6   1  -2   34.08    0.98
   6   1  -2   34.14    1.03
  -6  -1   2   34.85    1.08
   6  -1  -2   36.83    1.05
   6  -1  -2   34.78    1.03
  -6  -1   2   33.95    0.85
  -6  -1   2   33.54    0.99
   6   1  -1    6.78    0.42
   6   1  -1    6.24    0.43
  -6   1   1    6.56    0.49
   6   1  -1    6.08    0.45
  -6   1   1    6.00    0.42
  -6   1   1    6.67    0.48
   6   1  -1    6.46    0.44
   6  -1  -1    5.65    0.42
   6  -1  -1    5.81    0.37
  -6  -1   1    5.93    0.47
  -6  -1   1    5.80    0.41
   6  -1  -1    6.36    0.43
  -6  -1   1    6.62    0.35
   6   1   0   80.80    2.00
  -6   1   0   83.26    2.02
  -6   1   0   83.53    1.98
   6   1   0   77.51    1.98
   6   1   0   79.82    2.00
   6   1   0   85.81    2.02
   6  -1   0   82.42    1.92
  -6  -1   0   81.64    2.00
   6  -1   0   76.48    1.98
  -6  -1   0   81.72    1.93
  -6  -1   0   79.69    2.04
   6  -1   0   83.97    1.98
   6   1   1    3.72    0.42
  -6   1  -1    3.64    0.38
  -6   1  -1    3.11    0.32
   6   1   1    3.71    0.38
   6   1   1    2.67    0.35
   6   1   1    3.64    0.39
  -6  -1  -1    3.29    0.32
   6  -1   1    2.68    0.32
  -6  -1  -1    3.29    0.37
   6  -1   1    3.29    0.29
   6  -1   1    3.12    0.33
  -6  -1  -1    3.98    0.43
   6   1   2  380.66    8.27
  -6   1  -2  381.27    8.21
   6   1   2  377.49    8.24
   6   1   2  381.98    8.23
   6   1   2  383.65    8.26
  -6   1  -2  390.80    8.23
  -6  -1  -2  370.61    8.22
   6  -1   2  388.88    8.16
   6  -1   2  385.45    8.22
   6  -1   2  373.74    8.06
  -6  -1  -2  393.90    8.27
  -6   1  -3   -0.16    0.24
   6   1   3   -0.25    0.28
   6   1   3    0.03    0.21
   6   1   3   -0.11    0.30
  -6   1  -3   -0.07    0.17
   6   1   3    0.34    0.36
   6   1   3    0.39    0.31
  -6  -1  -3   -0.53    0.28
   6  -1   3   -0.17    0.26
   6  -1   3   -0.17    0.21
  -6  -1  -3   -0.05    0.23
   6  -1   3   -0.20    0.27
   6  -1   3    0.20    0.26
   6  -1   3    0.16    0.14
  -6   1  -4   96.86    2.47
   6   1   4   96.66    2.60
  -6   1  -4   96.19    2.45
   6   1   4   98.04    2.47
   6   1   4   99.51    2.49
   6   1   4   99.51    2.52
   6   1   4   97.44    2.53
  -6  -1  -4   98.60    2.50
   6  -1   4   98.43    2.51
   6  -1   4   96.23    2.35
   6  -1   4   97.70    2.45
  -6  -1  -4   95.64    2.51
   6  -1   4   96.38    2.47
   6   1   5    3.52    0.49
   6   1   5    4.44    0.57
  -6   1  -5    3.01    0.40
  -6   1  -5    3.13    0.47
   6   1   5    4.63    0.54
   6   1   5    3.65    0.48
   6   1   5    2.98    0.41
  -6  -1  -5    3.11    0.47
   6  -1   5    2.95    0.43
   6  -1   5    3.12    0.38
   6  -1   5    3.73    0.49
   6  -1   5    4.17    0.46
  -6   1  -6    5.09    0.51
   6   1   6    6.76    0.68
   6   1   6    5.19    0.58
   6   1   6    5.76    0.65
  -6   1  -6    6.70    0.65
   6   1   6    5.66    0.56
   6   1   6    6.65    0.62
   6  -1   6    5.86    0.56
  -6  -1  -6    4.62    0.57
   6  -1   6    4.94    0.46
   6  -1   6    5.24    0.55
   6  -1   6    5.15    0.60
  -6  -1  -6    5.68    0.63
   6   1   7    4.95    0.66
  -6   1  -7    5.47    0.62
  -6   1  -7    5.66    0.60
   6   1   7    5.99    0.64
   6   1   7    4.71    0.62
   6   1   7    4.60    0.63
   6  -1   7    5.27    0.60
  -6  -1  -7    4.68    0.67
   6  -1   7    4.66    0.58
   6  -1   7    5.40    0.57
   6  -1   7    5.31    0.50
   6   1   8    8.05    0.81
  -6   1  -8   11.81    0.94
   6   1   8    9.79    0.80
   6   1   8   10.31    0.92
   6   1   8    9.27    0.87
  -6  -1  -8    9.39    0.90
   6  -1   8   10.36    0.84
   6  -1   8    9.59    0.81
   6  -1   8    9.74    0.68
   6   1   9    1.00    0.47
   6   1   9    0.77    0.49
   6   1   9    0.76    0.48
  -6   1  -9    0.96    0.48
  -6  -1  -9    1.04    0.53
   6  -1   9    2.10    0.52
   6  -1   9    1.60    0.43
   6  -1   9    1.02    0.50
   6   1  10    8.84    0.94
  -6   1 -10    9.81    0.98
   6   1  10    6.19    0.79
   6   1  10    7.24    0.81
   6  -1  10    7.12    0.77
  -6  -1 -10    8.16    0.97
   6   1  11    0.15    0.56
   6   1  11    1.05    0.63
   6   1  11    1.41    0.55
   6  -1  11    1.36    0.58
  -6  -1 -11    1.03    0.64
   6   1  12   24.47    1.53
   6   1  12   27.03    1.42
   6   1  12   25.11    1.54
  -6  -1 -12   25.09    1.64
   6  -1  12   25.20    1.37
   6   1  13   -0.26    0.65
   6  -1  13    0.91    0.61
  -6  -1 -13    0.01    0.71
   6   1  14    6.45    1.04
  -6  -1 -14    4.92    1.08
   6  -1  14    4.23    0.83
  -6   2  16   27.29    1.79
   6  -2 -16   26.80    1.91
  -6   2  15    0.88    0.71
  -6  -2  15    0.17    0.46
   6  -2 -15   -0.21    0.73
  -6   2  14   23.10    1.53
   6  -2 -14   23.89    1.57
  -6  -2  14   23.30    1.18
  -6   2  13   10.10    1.08
  -6  -2  13   10.01    0.79
   6  -2 -13    9.60    1.05
  -6   2  12    4.02    0.77
  -6  -2  12    4.37    0.57
   6  -2 -12    4.41    0.83
  -6   2  11    0.78    0.58
  -6   2  11   -0.80    0.48
  -6  -2  11    0.60    0.37
   6  -2 -11    0.94    0.53
  -6   2  10   11.12    0.93
   6   2 -10   11.03    0.76
  -6   2  10   10.29    0.73
  -6  -2  10    9.84    0.71
   6  -2 -10   10.36    0.92
   6   2  -9    1.29    0.35
   6   2  -9    1.36    0.41
  -6   2   9    1.42    0.55
  -6   2   9    1.78    0.39
  -6  -2   9    1.29    0.36
   6  -2  -9    2.54    0.54
   6  -2  -9    1.49    0.54
  -6   2   8   12.93    0.86
   6   2  -8   12.94    0.68
   6   2  -8   11.52    0.76
  -6   2   8   13.89    0.98
   6   2  -8   13.32    0.68
   6  -2  -8   11.87    0.83
   6  -2  -8   13.32    0.97
  -6  -2   8   13.19    0.67
  -6   2   7    8.78    0.64
   6   2  -7    9.80    0.52
   6   2  -7    9.18    0.53
  -6   2   7    9.20    0.68
   6   2  -7    9.42    0.63
   6   2  -7    8.48    0.52
  -6   2   7    9.34    0.74
   6  -2  -7    9.96    0.80
  -6  -2   7    9.35    0.55
  -6  -2   7   10.10    0.79
   6  -2  -7   10.07    0.78
   6   2  -6  125.16    2.85
  -6   2   6  126.80    3.14
   6   2  -6  125.91    2.96
   6   2  -6  124.07    2.86
   6   2  -6  125.28    2.88
   6  -2  -6  124.16    3.12
  -6  -2   6  123.15    2.87
   6   2  -5   64.15    1.54
  -6   2   5   65.15    1.56
   6   2  -5   64.22    1.55
   6   2  -5   64.83    1.67
   6   2  -5   63.36    1.62
  -6   2   5   62.02    1.81
   6  -2  -5   61.96    1.78
  -6  -2   5   64.78    1.59
  -6  -2   5   63.68    1.81
   6  -2  -5   65.34    1.77
  -6  -2   5   66.18    1.64
   6   2  -4  108.47    2.53
   6   2  -4  108.58    2.39
   6   2  -4  106.18    2.39
   6   2  -4  108.41    2.33
  -6   2   4  105.43    2.65
   6   2  -4  107.64    2.52
  -6   2   4  110.19    2.44
  -6  -2   4  106.64    2.50
  -6  -2   4  106.90    2.47
   6  -2  -4  108.08    2.65
   6  -2  -4  111.28    2.45
  -6  -2   4  111.51    2.71
   6  -2  -4  106.90    2.64
   6   2  -3   38.31    1.09
   6   2  -3   37.98    0.96
  -6   2   3   38.65    1.02
   6   2  -3   39.16    1.00
   6   2  -3   38.80    1.12
  -6   2   3   40.67    1.21
   6  -2  -3   38.61    1.17
  -6  -2   3   38.47    1.24
   6  -2  -3   39.06    1.19
   6  -2  -3   40.19    1.04
  -6  -2   3   39.77    1.05
   6   2  -2    4.00    0.39
   6   2  -2    4.83    0.35
  -6   2   2    4.16    0.34
   6   2  -2    4.05    0.37
   6   2  -2    4.09    0.31
  -6   2   2    4.61    0.42
  -6  -2   2    4.34    0.46
  -6  -2   2    3.98    0.34
   6  -2  -2    4.18    0.38
   6  -2  -2    4.61    0.37
   6   2  -1  100.35    2.34
  -6   2   1   99.14    2.33
   6   2  -1  100.41    2.33
   6   2  -1   97.15    2.27
   6   2  -1   98.85    2.38
  -6   2   1   99.38    2.38
   6  -2  -1  100.54    2.34
  -6  -2   1   96.93    2.31
  -6  -2   1   96.01    2.40
   6  -2  -1   98.94    2.35
   6  -2  -1   98.61    2.35
   6   2   0   72.71    1.80
   6   2   0   68.40    1.75
  -6   2   0   72.64    1.80
  -6   2   0   68.27    1.72
   6   2   0   71.73    1.82
   6   2   0   69.75    1.81
   6  -2   0   71.23    1.82
  -6  -2   0   70.37    1.78
   6  -2   0   71.53    1.75
  -6  -2   0   69.29    1.84
   6  -2   0   70.43    1.76
   6   2   1   44.30    1.24
  -6   2  -1   41.29    1.21
   6   2   1   42.86    1.25
   6   2   1   42.34    1.29
  -6   2  -1   40.20    1.13
   6   2   1   41.60    1.27
   6  -2   1   41.19    1.16
  -6  -2  -1   41.43    1.10
  -6  -2  -1   40.45    1.21
   6  -2   1   43.07    1.16
  -6  -2  -1   42.00    1.29
   6   2   2    5.66    0.49
   6   2   2    5.64    0.50
   6   2   2    5.77    0.52
  -6   2  -2    5.68    0.47
  -6   2  -2    5.55    0.38
   6   2   2    5.33    0.49
  -6  -2  -2    5.48    0.43
  -6  -2  -2    4.75    0.49
  -6  -2  -2    6.41    0.52
   6  -2   2    5.66    0.40
   6  -2   2    6.47    0.47
   6   2   3    2.24    0.39
   6   2   3    2.21    0.43
   6   2   3    1.78    0.32
   6   2   3    2.00    0.40
  -6   2  -3    2.17    0.33
   6   2   3    1.59    0.35
   6  -2   3    1.40    0.29
   6  -2   3    2.30    0.39
   6  -2   3    1.90    0.28
  -6  -2  -3    1.48    0.35
  -6  -2  -3    2.76    0.37
   6   2   4   21.35    0.94
   6   2   4   21.40    0.98
   6   2   4   23.71    1.07
   6   2   4   21.86    0.94
  -6   2  -4   23.03    0.85
   6   2   4   23.47    1.01
  -6   2  -4   24.00    0.91
  -6  -2  -4   23.55    0.93
   6  -2   4   23.35    0.77
  -6  -2  -4   24.19    0.99
   6  -2   4   22.65    0.85
  -6   2  -5    0.28    0.32
   6   2   5   -0.19    0.22
   6   2   5    0.16    0.37
  -6   2  -5    0.30    0.24
   6   2   5   -0.10    0.32
   6   2   5    0.42    0.37
   6   2   5   -0.25    0.31
   6  -2   5    0.12    0.23
  -6  -2  -5   -0.35    0.32
   6  -2   5    0.37    0.29
  -6  -2  -5   -0.21    0.27
   6   2   6   19.25    1.00
   6   2   6   18.04    1.01
  -6   2  -6   20.19    0.94
  -6   2  -6   18.80    0.88
   6   2   6   19.43    1.13
   6   2   6   17.32    1.02
  -6  -2  -6   16.95    0.96
  -6  -2  -6   17.34    0.94
   6  -2   6   17.46    0.72
   6  -2   6   18.31    0.85
  -6   2  -7   25.16    1.14
   6   2   7   24.01    1.17
   6   2   7   25.76    1.21
   6   2   7   24.31    1.21
  -6   2  -7   26.63    1.12
   6   2   7   25.83    1.32
   6  -2   7   24.33    0.90
  -6  -2  -7   27.45    1.30
   6  -2   7   25.11    0.97
   6  -2   7   24.87    1.05
   6   2   8    1.29    0.48
   6   2   8    1.19    0.53
   6   2   8    0.49    0.51
  -6   2  -8    1.21    0.50
   6   2   8    1.44    0.53
  -6  -2  -8    1.55    0.59
   6  -2   8    0.85    0.40
   6   2   9   -0.38    0.45
   6   2   9    0.24    0.51
   6   2   9    0.42    0.48
   6   2   9    0.28    0.54
   6  -2   9   -0.03    0.38
  -6  -2  -9    0.69    0.52
   6   2  10    9.56    1.01
   6   2  10    9.69    0.94
   6   2  10    8.97    0.93
  -6  -2 -10   10.22    1.07
   6  -2  10    9.11    0.80
   6   2  11   10.52    1.08
   6   2  11    7.80    0.91
   6   2  11    9.65    1.07
   6  -2  11    8.64    0.81
  -6  -2 -11   10.54    1.15
   6   2  12    2.13    0.77
   6   2  12    2.10    0.71
   6   2  12    0.83    0.68
   6  -2  12    0.70    0.52
  -6  -2 -12    1.55    0.77
   6   2  13    2.24    0.80
   6   2  13    3.56    0.79
   6   2  13    1.75    0.83
  -6  -2 -13    1.05    0.87
   6  -2  13    3.23    0.65
   6   2  14   -1.29    0.71
  -6  -2 -14    0.35    0.86
   6  -2  14    0.46    0.56
  -6   3  15    0.97    0.79
   6  -3 -15    0.24    0.79
  -6   3  14    5.51    1.00
   6  -3 -14    4.13    0.97
  -6   3  13    7.85    1.04
   6  -3 -13    7.84    1.00
  -6   3  12    6.30    0.87
   6  -3 -12    6.42    0.89
  -6  -3  12    7.46    0.56
  -6   3  11   10.41    1.02
  -6   3  11   11.40    0.85
  -6  -3  11   10.35    0.62
   6  -3 -11   10.50    1.00
   6   3 -10   40.58    1.37
  -6   3  10   39.02    1.44
  -6   3  10   39.20    1.70
  -6  -3  10   40.09    1.17
   6  -3 -10   37.67    1.63
   6   3  -9   10.82    0.64
   6   3  -9   12.48    0.69
  -6   3   9   10.68    0.91
  -6  -3   9   12.16    0.56
   6  -3  -9   10.00    0.89
   6   3  -8   16.29    0.69
  -6   3   8   16.16    1.04
   6   3  -8   18.38    0.72
  -6  -3   8   15.95    0.86
  -6  -3   8   16.81    0.62
   6  -3  -8   17.57    1.09
   6  -3  -8   16.75    1.05
   6   3  -7   45.56    1.19
   6   3  -7   46.84    1.19
  -6   3   7   45.18    1.58
  -6   3   7   44.81    1.56
   6   3  -7   46.53    1.26
  -6  -3   7   46.88    1.17
   6  -3  -7   48.89    1.64
  -6  -3   7   45.56    1.64
  -6  -3   7   46.70    1.45
   6  -3  -7   47.19    1.67
   6   3  -6   69.39    1.78
  -6   3   6   66.69    1.99
   6   3  -6   69.79    1.71
  -6  -3   6   71.28    1.90
   6  -3  -6   70.25    2.08
  -6  -3   6   69.26    1.60
   6  -3  -6   69.24    2.00
  -6  -3   6   66.92    2.05
   6   3  -5    2.90    0.33
  -6   3   5    3.40    0.48
   6   3  -5    3.18    0.32
   6   3  -5    3.02    0.20
   6  -3  -5    2.88    0.42
  -6  -3   5    3.09    0.51
  -6  -3   5    3.20    0.23
   6  -3  -5    4.11    0.52
  -6  -3   5    3.62    0.42
   6   3  -4   -0.09    0.21
   6   3  -4   -0.09    0.15
  -6   3   4    0.01    0.13
  -6   3   4    0.17    0.28
   6  -3  -4    0.40    0.30
   6  -3  -4   -0.08    0.23
   6  -3  -4    0.17    0.28
  -6  -3   4    0.03    0.14
  -6  -3   4   -0.21    0.30
  -6  -3   4   -0.21    0.25
  -6   3   3   30.35    1.04
  -6   3   3   31.61    0.82
   6   3  -3   31.71    0.99
   6   3  -3   29.98    0.89
   6   3  -3   31.77    1.03
  -6  -3   3   32.69    0.82
  -6  -3   3   29.01    1.09
   6  -3  -3   29.91    1.04
   6  -3  -3   31.71    1.00
   6  -3  -3   31.76    1.07
   6   3  -2    1.05    0.26
  -6   3   2    0.74    0.24
   6   3  -2    0.68    0.24
  -6   3   2    0.62    0.29
   6   3  -2    0.44    0.24
  -6  -3   2    0.38    0.19
  -6  -3   2    1.25    0.37
   6  -3  -2    0.31    0.25
   6  -3  -2    0.53    0.28
   6  -3  -2    0.77    0.28
   6   3  -1    7.86    0.53
   6   3  -1    7.03    0.38
   6   3  -1    7.54    0.47
   6   3  -1    8.97    0.52
  -6   3   1    7.16    0.51
  -6  -3   1    7.92    0.54
   6  -3  -1    7.79    0.48
   6  -3  -1    8.30    0.48
  -6  -3   1    7.72    0.44
   6  -3  -1    9.14    0.57
   6   3   0  104.80    2.55
   6   3   0  103.56    2.49
   6   3   0  101.12    2.42
  -6   3   0  105.52    2.48
   6   3   0  102.21    2.53
   6  -3   0  102.13    2.59
  -6  -3   0  106.47    2.56
   6  -3   0  105.29    2.43
   6  -3   0  103.89    2.45
  -6  -3   0  101.36    2.46
   6   3   1   87.29    2.18
  -6   3  -1   87.87    2.16
   6   3   1   86.94    2.28
   6   3   1   88.69    2.25
   6   3   1   88.18    2.21
   6  -3   1   90.12    2.10
  -6  -3  -1   88.72    2.20
   6  -3   1   87.13    2.09
  -6  -3  -1   88.34    2.24
   6  -3   1   84.44    2.29
   6   3   2   57.68    1.62
  -6   3  -2   55.96    1.54
   6   3   2   56.67    1.66
  -6   3  -2   58.60    1.42
   6   3   2   57.31    1.63
   6   3   2   58.96    1.71
  -6  -3  -2   56.87    1.63
   6  -3   2   57.12    1.41
   6  -3   2   57.88    1.44
   6  -3   2   56.07    1.45
  -6  -3  -2   54.66    1.60
   6  -3   2   55.29    1.73
   6   3   3   47.81    1.58
  -6   3  -3   46.72    1.37
  -6   3  -3   48.98    1.27
   6   3   3   50.77    1.52
   6   3   3   48.20    1.52
   6   3   3   46.93    1.53
   6   3   3   47.88    1.57
  -6  -3  -3   48.92    1.49
   6  -3   3   48.27    1.25
   6  -3   3   48.59    1.22
   6  -3   3   47.83    1.29
  -6  -3  -3   47.73    1.48
   6   3   4   45.87    1.53
   6   3   4   46.80    1.52
   6   3   4   44.45    1.49
   6   3   4   48.02    1.59
   6   3   4   45.94    1.60
  -6   3  -4   46.01    1.28
  -6   3  -4   44.99    1.36
   6  -3   4   42.68    1.16
   6  -3   4   45.33    1.27
  -6  -3  -4   46.25    1.47
   6  -3   4   46.19    1.20
  -6  -3  -4   46.83    1.52
   6   3   5   28.43    1.18
   6   3   5   29.02    1.18
   6   3   5   25.83    1.24
  -6   3  -5   27.56    1.04
  -6   3  -5   28.47    0.97
   6   3   5   27.25    1.20
   6   3   5   27.80    1.20
   6  -3   5   26.10    0.81
   6  -3   5   25.60    0.82
  -6  -3  -5   28.67    1.17
   6  -3   5   27.65    0.93
   6   3   6    1.61    0.51
   6   3   6    1.12    0.45
  -6   3  -6    1.54    0.35
   6   3   6    1.74    0.51
   6   3   6    2.39    0.58
  -6  -3  -6    0.98    0.45
   6  -3   6    1.39    0.33
   6   3   7    0.79    0.46
  -6   3  -7    0.54    0.32
   6   3   7    1.72    0.55
   6   3   7    0.17    0.50
   6   3   7    1.79    0.54
  -6  -3  -7    0.22    0.48
   6  -3   7    0.72    0.32
   6   3   8    2.16    0.59
   6   3   8    2.13    0.61
   6   3   8    2.93    0.68
  -6  -3  -8    1.95    0.58
   6  -3   8    3.18    0.44
   6   3   9   -1.18    0.45
   6   3   9    0.11    0.57
   6   3   9   -0.24    0.58
  -6  -3  -9    0.15    0.59
   6  -3   9    0.44    0.35
   6   3  10    1.04    0.66
   6   3  10    1.25    0.63
   6   3  10    2.12    0.66
   6  -3  10    1.78    0.43
  -6  -3 -10    1.60    0.65
   6   3  11    0.60    0.57
   6   3  11    1.39    0.73
   6   3  11    0.68    0.68
   6  -3  11    2.26    0.49
  -6  -3 -11    2.00    0.79
   6   3  12    9.00    1.13
   6   3  12    6.47    1.02
   6   3  12    6.51    0.94
  -6  -3 -12    6.74    1.09
   6  -3  12    5.89    0.80
   6   3  13    1.37    0.84
   6   3  13    0.83    0.72
   6   3  13    1.04    0.87
  -6  -3 -13    0.19    0.82
  -6   4  15    1.63    0.86
   6  -4 -15    0.47    0.82
  -6   4  14   11.76    1.26
   6  -4 -14   10.49    1.21
  -6   4  13    5.87    1.00
   6  -4 -13    2.99    0.88
  -6   4  12    5.10    0.77
  -6   4  12    3.68    0.80
   6  -4 -12    5.13    0.92
   6   4 -11    0.55    0.36
  -6   4  11    0.95    0.69
  -6   4  11    0.69    0.50
   6  -4 -11   -0.03    0.61
  -6   4  10    3.25    0.58
  -6   4  10    1.81    0.69
   6   4 -10    2.31    0.37
   6   4 -10    2.01    0.40
   6  -4 -10    1.67    0.61
  -6   4   9    0.42    0.47
   6   4  -9    0.66    0.24
   6   4  -9    0.36    0.24
   6  -4  -9   -0.43    0.41
  -6  -4   9    0.55    0.43
  -6   4   8    6.41    0.73
   6  -4  -8    3.36    0.64
  -6  -4   8    5.72    0.66
  -6   4   7    1.70    0.48
   6  -4  -7    1.13    0.44
  -6  -4   7    1.51    0.42
   6   4  -6    9.79    0.49
  -6   4   6    9.89    0.79
  -6  -4   6   10.80    0.72
   6  -4  -6    8.73    0.74
  -6  -4   6    9.04    0.79
   6  -4  -6   11.31    0.81
   6   4  -5    0.36    0.22
  -6   4   5    0.28    0.37
   6   4  -5    0.04    0.18
  -6  -4   5   -0.07    0.32
  -6  -4   5    0.59    0.43
   6  -4  -5   -0.12    0.33
   6  -4  -5   -0.28    0.27
  -6   4   4   47.63    1.47
   6   4  -4   43.96    1.26
   6   4  -4   46.14    1.22
  -6  -4   4   43.79    1.46
   6  -4  -4   46.17    1.42
   6  -4  -4   42.67    1.39
   6  -4  -4   45.59    1.44
  -6  -4   4   45.28    1.49
   6   4  -3   36.48    1.08
  -6   4   3   36.29    0.86
  -6   4   3   35.88    1.21
   6   4  -3   36.64    1.11
   6  -4  -3   34.99    1.16
   6  -4  -3   33.46    1.16
  -6  -4   3   35.41    1.25
   6  -4  -3   38.97    1.24
   6   4  -2   24.83    0.91
  -6   4   2   24.96    0.94
   6   4  -2   24.86    0.91
   6  -4  -2   26.65    0.89
  -6  -4   2   26.45    0.66
   6  -4  -2   24.19    0.88
  -6  -4   2   26.72    0.83
  -6  -4   2   24.96    1.02
   6  -4  -2   25.65    1.02
   6   4  -1   43.32    1.23
   6   4  -1   42.20    1.31
   6   4  -1   43.90    1.32
  -6   4   1   43.78    1.28
  -6  -4   1   41.77    1.34
   6  -4  -1   42.13    1.19
  -6  -4   1   43.52    1.11
   6  -4  -1   39.03    1.14
   6  -4  -1   43.47    1.41
   6   4   0   65.41    1.66
   6   4   0   67.51    1.86
  -6   4   0   65.24    1.74
   6   4   0   67.73    1.77
   6   4   0   66.86    1.86
   6  -4   0   67.40    1.95
  -6  -4   0   64.49    1.82
   6  -4   0   68.81    1.74
   6  -4   0   67.75    1.58
  -6  -4   0   65.15    1.69
   6  -4   0   67.78    1.65
   6   4   1    0.99    0.32
   6   4   1    1.64    0.40
   6   4   1    1.42    0.30
   6   4   1    1.22    0.36
  -6   4  -1    2.03    0.33
   6  -4   1    1.74    0.24
   6  -4   1    1.34    0.44
  -6  -4  -1    2.01    0.34
   6  -4   1    1.95    0.31
  -6  -4  -1    1.89    0.38
  -6   4  -2   24.09    0.87
   6   4   2   24.34    0.98
   6   4   2   23.77    0.95
   6   4   2   23.58    1.04
   6   4   2   23.51    1.01
   6   4   2   23.37    1.03
   6  -4   2   25.22    1.14
   6  -4   2   23.79    0.78
  -6  -4  -2   23.06    0.92
   6  -4   2   23.50    0.70
  -6  -4  -2   24.84    0.95
   6   4   3   36.55    1.36
   6   4   3   37.65    1.29
   6   4   3   36.71    1.36
   6   4   3   34.12    1.25
   6   4   3   35.49    1.38
  -6  -4  -3   35.71    1.22
   6  -4   3   36.00    0.99
  -6  -4  -3   35.34    1.26
   6  -4   3   34.82    0.93
   6  -4   3   34.22    1.39
  -6   4  -4    4.98    0.35
   6   4   4    5.12    0.64
   6   4   4    4.74    0.60
   6   4   4    5.97    0.65
   6   4   4    4.17    0.60
   6   4   4    5.69    0.66
  -6  -4  -4    5.41    0.57
  -6  -4  -4    4.57    0.58
   6  -4   4    5.31    0.70
   6  -4   4    5.68    0.45
   6  -4   4    5.03    0.33
   6   4   5   25.52    1.17
  -6   4  -5   24.90    0.85
   6   4   5   26.74    1.24
   6   4   5   24.05    1.21
  -6  -4  -5   25.91    1.14
   6  -4   5   25.10    0.74
  -6  -4  -5   25.44    1.08
   6   4   6   25.33    1.29
   6   4   6   23.93    1.25
   6   4   6   25.25    1.23
  -6   4  -6   25.42    0.94
   6  -4   6   26.39    0.77
  -6  -4  -6   26.45    1.26
  -6  -4  -6   24.33    1.17
   6   4   7   69.46    2.28
   6   4   7   70.88    2.35
  -6   4  -7   71.81    2.00
   6   4   7   74.14    2.40
   6  -4   7   70.38    1.71
  -6  -4  -7   69.31    2.32
  -6  -4  -7   69.01    2.12
  -6   4  -8   32.19    1.26
   6   4   8   32.13    1.62
   6   4   8   31.68    1.57
   6   4   8   30.41    1.46
  -6  -4  -8   32.87    1.43
  -6  -4  -8   29.16    1.52
   6   4   9   33.81    1.64
   6   4   9   33.89    1.72
   6   4   9   33.77    1.63
  -6  -4  -9   32.47    1.67
   6   4  10   20.71    1.46
   6   4  10   18.97    1.34
   6   4  10   16.12    1.31
  -6  -4 -10   18.35    1.42
   6   4  11    9.47    1.11
   6   4  11   10.79    1.08
   6   4  11   10.94    1.21
  -6  -4 -11   12.03    1.27
   6   4  12    0.73    0.81
   6   4  12   -0.45    0.71
   6   4  12    0.36    0.70
  -6  -4 -12    0.19    0.83
   6   4  13    0.07    0.74
   6   4  13   -0.32    0.71
   6   4  13    0.65    0.86
  -6  -4 -13    0.03    0.85
  -6   5  14    3.43    0.90
   6  -5 -14    2.08    0.89
  -6   5  13   26.42    1.69
   6  -5 -13   28.42    1.79
  -6   5  12   15.09    1.37
  -6   5  12   14.43    1.19
   6  -5 -12   14.01    1.28
  -6   5  11   16.13    1.18
  -6   5  11   14.29    1.32
   6   5 -11   15.64    0.85
   6  -5 -11   16.35    1.34
   6   5 -10    4.67    0.42
  -6   5  10    5.12    0.72
  -6   5  10    4.84    0.80
   6   5 -10    3.89    0.40
   6  -5 -10    3.18    0.73
  -6   5   9    3.80    0.70
   6  -5  -9    3.72    0.70
  -6  -5   9    5.14    0.73
  -6   5   8    2.91    0.67
   6  -5  -8    3.73    0.66
  -6  -5   8    3.07    0.60
  -6   5   7    2.88    0.61
  -6  -5   7    2.46    0.54
   6  -5  -7    2.48    0.57
  -6   5   6   66.06    2.06
  -6  -5   6   65.42    2.13
   6  -5  -6   63.12    2.01
  -6  -5   6   68.10    2.09
   6   5  -5   85.92    2.12
   6   5  -5   81.51    2.19
  -6   5   5   86.31    2.45
   6  -5  -5   84.29    2.41
   6  -5  -5   91.91    2.41
  -6  -5   5   87.31    2.50
  -6  -5   5   85.78    2.51
   6  -5  -5   93.21    2.65
   6   5  -4    2.36    0.36
  -6   5   4    1.95    0.45
   6   5  -4    2.70    0.36
  -6  -5   4    1.71    0.46
   6  -5  -4    2.75    0.41
   6  -5  -4    2.77    0.49
   6  -5  -4    2.46    0.44
  -6  -5   4    2.29    0.51
   6   5  -3   15.88    0.76
   6   5  -3   17.38    0.75
  -6   5   3   17.72    0.86
   6  -5  -3   18.58    0.80
   6  -5  -3   15.55    0.90
  -6  -5   3   15.82    0.91
  -6  -5   3   14.98    0.89
   6   5  -2   42.64    1.33
   6   5  -2   44.13    1.37
  -6   5   2   42.69    1.36
   6  -5  -2   43.94    1.21
   6  -5  -2   42.36    1.51
  -6  -5   2   43.30    1.45
   6  -5  -2   43.63    1.27
  -6   5   1   35.63    1.17
   6   5  -1   34.75    1.22
   6   5  -1   35.13    1.20
   6  -5  -1   35.43    0.89
  -6  -5   1   36.35    0.87
   6  -5  -1   33.92    1.36
  -6  -5   1   34.79    1.24
   6  -5  -1   34.51    1.03
   6   5   0   18.66    0.69
   6   5   0   19.45    0.96
   6   5   0   17.94    0.90
   6   5   0   18.29    0.80
  -6  -5   0   18.54    0.68
   6  -5   0   17.46    0.97
   6  -5   0   18.97    0.63
  -6  -5   0   19.26    0.86
   6   5   1   35.49    1.22
   6   5   1   34.84    1.14
   6   5   1   35.69    1.32
   6   5   1   35.02    1.32
  -6  -5  -1   35.04    1.20
   6  -5   1   33.93    1.42
  -6  -5  -1   36.51    1.13
   6  -5   1   36.71    0.85
   6   5   2    0.58    0.35
   6   5   2    1.23    0.35
   6   5   2    0.83    0.44
   6   5   2    1.01    0.42
  -6  -5  -2    0.68    0.34
  -6  -5  -2    1.54    0.37
   6  -5   2    1.85    0.54
   6   5   3   23.19    1.08
   6   5   3   24.17    1.18
   6   5   3   23.89    1.07
   6   5   3   21.92    1.18
  -6  -5  -3   23.11    1.00
  -6  -5  -3   24.59    0.99
   6  -5   3   25.46    1.30
   6   5   4   22.37    1.09
   6   5   4   19.85    1.07
   6   5   4   18.05    1.06
   6   5   4   18.62    1.12
  -6  -5  -4   21.56    1.02
  -6  -5  -4   18.38    0.91
   6  -5   4   21.91    1.20
  -6   5  -5  109.38    2.49
   6   5   5  108.43    3.11
   6   5   5  105.50    3.03
  -6  -5  -5  108.70    2.97
   6  -5   5  108.36    3.21
  -6  -5  -5  111.42    2.82
   6   5   6    6.58    0.82
   6   5   6    7.09    0.85
  -6   5  -6    7.41    0.50
   6   5   6    7.40    0.87
  -6  -5  -6    6.76    0.76
  -6  -5  -6    8.17    0.72
   6   5   7   -0.12    0.53
  -6   5  -7    0.14    0.27
   6   5   7    0.88    0.57
   6   5   7    0.23    0.60
  -6  -5  -7    0.01    0.50
  -6   5  -8   -0.29    0.30
   6   5   8   -0.81    0.57
   6   5   8   -0.18    0.54
   6   5   8   -0.16    0.56
  -6  -5  -8   -0.50    0.50
   6   5   9    3.60    0.88
   6   5   9    2.31    0.68
   6   5   9    1.75    0.66
  -6  -5  -9    1.68    0.71
   6   5  10    1.08    0.62
   6   5  10    1.69    0.77
   6   5  10    1.26    0.79
  -6  -5 -10   -0.45    0.66
   6   5  11    3.14    0.86
   6   5  11    4.05    0.99
   6   5  11    3.70    0.88
  -6  -5 -11    3.05    0.86
   6   5  12    1.30    0.87
   6   5  12    0.74    0.88
   6   5  12    0.66    0.78
  -6  -5 -12    1.00    0.81
  -6   6  13    8.70    1.30
  -6   6  13    8.28    1.21
   6  -6 -13    8.91    1.19
  -6   6  12    3.28    0.92
  -6   6  12    1.72    0.75
   6  -6 -12    0.82    0.75
  -6   6  11    2.33    0.72
  -6   6  11    1.16    0.70
   6  -6 -11    1.30    0.70
  -6   6  10    0.43    0.67
   6  -6 -10    0.23    0.56
  -6  -6  10   -0.77    0.55
  -6   6   9    0.97    0.67
  -6  -6   9    1.88    0.67
   6  -6  -9    1.16    0.62
  -6   6   8    6.25    0.81
  -6  -6   8    7.53    0.88
   6  -6  -8    5.98    0.79
  -6   6   7   17.99    1.21
  -6  -6   7   21.11    1.24
   6  -6  -7   23.13    1.22
  -6   6   6   21.46    1.17
   6  -6  -6   20.45    1.12
   6  -6  -6   20.02    1.06
  -6  -6   6   21.27    1.22
  -6   6   5   17.39    1.03
   6  -6  -5   18.14    1.10
  -6  -6   5   18.47    1.11
  -6  -6   5   20.75    1.19
   6  -6  -5   17.97    0.97
  -6   6   4    4.54    0.68
   6   6  -4    4.09    0.48
  -6  -6   4    3.87    0.67
   6  -6  -4    3.78    0.49
   6  -6  -4    4.54    0.52
   6  -6  -4    4.02    0.61
  -6  -6   4    4.19    0.59
   6   6  -3   43.67    1.45
   6   6  -3   45.23    1.39
   6  -6  -3   45.68    1.37
  -6  -6   3   42.95    1.70
  -6  -6   3   43.20    1.57
   6  -6  -3   45.20    1.65
   6  -6  -3   44.03    1.25
   6   6  -2   -0.03    0.35
   6   6  -2   -0.20    0.31
  -6  -6   2   -0.20    0.36
   6  -6  -2   -0.11    0.37
   6  -6  -2   -0.21    0.24
   6   6  -1   24.09    1.04
   6   6  -1   22.76    1.08
  -6  -6   1   22.81    1.03
   6  -6  -1   23.59    0.73
   6  -6  -1   23.49    1.24
   6   6   0    6.62    0.70
   6   6   0    5.83    0.61
   6  -6   0    5.99    0.75
  -6  -6   0    6.62    0.63
  -6  -6   0    6.03    0.34
   6   6   1    3.83    0.59
   6   6   1    4.87    0.59
   6   6   1    5.53    0.51
  -6  -6  -1    5.10    0.54
   6  -6   1    4.30    0.67
  -6  -6  -1    5.04    0.43
   6   6   2   -0.14    0.43
   6   6   2    0.39    0.33
   6   6   2   -0.80    0.38
  -6  -6  -2    0.37    0.34
   6  -6   2   -0.22    0.51
  -6  -6  -2    0.10    0.31
   6   6   3    0.29    0.52
   6   6   3   -0.26    0.45
   6   6   3   -0.09    0.34
   6  -6   3    0.03    0.56
  -6  -6  -3    0.23    0.33
  -6  -6  -3    0.40    0.33
   6   6   4    2.04    0.58
   6   6   4    2.38    0.62
   6   6   4    2.52    0.57
   6   6   4    1.41    0.44
  -6  -6  -4    3.54    0.74
  -6  -6  -4    2.18    0.49
   6  -6   4    2.73    0.65
   6   6   5   10.52    0.99
   6   6   5    9.07    0.98
   6   6   5    9.15    0.92
  -6  -6  -5    8.84    0.80
   6  -6   5    7.67    1.00
   6   6   6    7.75    0.90
   6   6   6    7.05    0.83
  -6   6  -6    8.26    0.48
   6   6   6    9.06    1.04
  -6  -6  -6    8.53    0.84
  -6   6  -7   36.52    1.19
   6   6   7   40.21    1.82
   6   6   7   36.60    1.69
   6   6   7   35.40    1.73
  -6  -6  -7   34.57    1.63
   6   6   8   10.08    1.12
   6   6   8   11.25    1.13
  -6   6  -8    9.20    0.68
   6   6   8    8.53    1.08
  -6  -6  -8    8.93    1.01
   6   6   9   10.74    1.13
   6   6   9   15.74    1.37
   6   6   9   12.27    1.25
  -6  -6  -9   13.49    1.20
   6   6  10    7.49    1.07
   6   6  10    7.39    1.18
   6   6  10    5.80    1.05
  -6  -6 -10    8.26    1.09
   6   6  11   -0.70    0.61
   6   6  11   -1.39    0.75
   6   6  11   -0.83    0.77
  -6  -6 -11   -0.03    0.75
  -6   7  12   -0.64    0.72
  -6   7  12    0.83    0.76
   6  -7 -12    0.05    0.65
  -6   7  11    2.26    0.88
  -6   7  11    2.26    0.80
   6  -7 -11    2.75    0.80
  -6   7  10   -0.40    0.66
  -6   7  10   -0.03    0.53
   6  -7 -10   -0.56    0.54
  -6  -7  10   -0.69    0.60
  -6   7   9   25.80    1.57
  -6  -7   9   26.02    1.63
   6  -7  -9   25.93    1.45
   6  -7  -8    4.36    0.73
  -6  -7   8    3.75    0.85
   6  -7  -7    4.96    0.68
  -6  -7   7    7.00    0.97
   6  -7  -7    4.81    0.80
   6  -7  -6    1.37    0.60
  -6  -7   6    2.06    0.66
   6  -7  -6    0.91    0.47
   6  -7  -5   16.96    0.93
   6  -7  -5   13.99    1.09
  -6  -7   5   17.04    1.24
   6   7  -4   -0.08    0.35
   6  -7  -4    0.48    0.36
   6  -7  -4    1.22    0.55
  -6  -7   4   -0.13    0.54
  -6  -7   4    0.00    0.45
   6   7  -3    2.23    0.50
  -6  -7   3    3.37    0.59
   6  -7  -3    2.55    0.38
   6  -7  -3    1.83    0.62
  -6  -7   3    2.32    0.63
   6   7  -2    4.19    0.56
   6   7  -2    3.21    0.56
  -6  -7   2    5.31    0.82
   6  -7  -2    5.58    0.78
  -6  -7   2    3.28    0.58
   6  -7  -2    3.16    0.33
   6  -7  -2    3.63    0.33
   6   7  -1   25.73    1.13
   6   7  -1   25.44    1.22
  -6  -7   1   25.04    1.12
   6  -7  -1   25.30    1.41
   6   7   0    4.86    0.69
   6   7   0    4.85    0.65
   6  -7   0    6.60    0.88
  -6  -7   0    5.31    0.61
   6   7   1   47.34    1.50
   6   7   1   49.19    1.84
   6   7   1   45.35    1.67
   6  -7   1   46.10    1.91
  -6  -7  -1   49.09    1.57
   6   7   2    9.94    0.96
   6   7   2    7.49    0.80
   6   7   2    9.62    0.76
   6  -7   2    8.06    0.97
  -6  -7  -2    8.92    0.61
   6   7   3   20.61    1.26
   6   7   3   22.31    1.16
   6   7   3   22.93    1.38
   6  -7   3   23.08    1.47
  -6  -7  -3   22.27    0.99
   6   7   4   10.93    1.04
   6   7   4   11.03    1.03
  -6  -7  -4   10.78    0.81
   6  -7   4    9.87    1.10
   6   7   5   21.64    1.48
   6   7   5   19.29    1.26
  -6  -7  -5   22.38    1.14
   6  -7   5   20.56    1.40
   6   7   6    0.75    0.66
   6   7   6    1.12    0.66
  -6  -7  -6    0.46    0.50
   6  -7   6   -0.32    0.53
   6   7   7    2.91    0.80
   6   7   7    2.93    0.80
  -6  -7  -7    2.53    0.65
   6   7   8    4.43    0.98
   6   7   8    5.69    0.95
  -6  -7  -8    3.93    0.77
   6   7   9    1.62    0.81
   6   7   9   -0.19    0.64
   6   7   9    0.84    0.86
  -6  -7  -9    1.20    0.72
   6   7  10    0.85    0.73
   6   7  10    0.58    0.88
   6   7  10    0.60    0.77
  -6  -7 -10    0.06    0.72
  -6   8  11    6.29    1.10
   6  -8 -11    4.43    0.88
   6  -8 -11    7.22    0.99
  -6  -8  11    4.00    1.01
  -6   8  10    3.38    0.87
   6  -8 -10    3.72    0.79
   6  -8 -10    3.21    0.76
  -6  -8  10    3.14    0.92
  -6  -8   9    1.37    0.79
   6  -8  -9    0.28    0.58
   6  -8  -8    1.66    0.74
  -6  -8   8    2.53    0.84
   6  -8  -8    0.89    0.53
   6  -8  -7   10.27    0.89
   6  -8  -7   11.72    1.12
  -6  -8   7    8.48    1.10
   6  -8  -6   -0.22    0.41
   6  -8  -6    0.26    0.63
   6  -8  -6    0.63    0.43
  -6  -8   6    0.24    0.66
   6  -8  -5    8.62    0.68
   6  -8  -5    9.51    1.07
   6  -8  -5   10.27    0.75
  -6  -8   5    9.67    1.13
  -6  -8   4   16.35    1.35
   6  -8  -4   16.13    0.77
   6  -8  -4   16.08    0.76
   6  -8  -4   16.47    1.27
   6   8  -3   48.30    1.73
  -6  -8   3   45.66    2.03
   6  -8  -3   50.05    2.04
   6   8  -2    8.26    0.82
   6  -8  -2    7.36    0.99
  -6  -8   2    7.91    1.02
  -6  -8   2    7.57    0.77
   6   8  -1   10.54    0.95
   6   8  -1   11.14    0.88
  -6  -8   1    9.85    1.08
   6  -8  -1   12.29    1.19
   6   8   0    0.21    0.51
   6   8   0   -0.15    0.47
   6  -8   0   -0.10    0.55
   6   8   1   10.49    0.74
   6   8   1   12.03    0.99
   6   8   1    8.95    0.96
   6  -8   1    9.72    1.13
   6   8   2    4.86    0.81
   6   8   2    2.92    0.53
   6   8   2    2.74    0.68
   6  -8   2    1.92    0.72
   6   8   3    1.15    0.67
   6   8   3    0.60    0.54
   6  -8   3    1.44    0.76
   6   8   4    0.10    0.66
   6   8   4    1.02    0.66
  -6  -8  -4    0.56    0.40
   6  -8   4    1.16    0.74
   6   8   5    3.36    0.83
   6   8   5    4.11    0.90
  -6  -8  -5    3.11    0.57
   6  -8   5    3.15    0.83
   6   8   6    4.18    0.83
   6   8   6    5.04    0.93
  -6  -8  -6    4.81    0.70
   6  -8   6    4.17    0.97
   6   8   7   13.00    1.32
   6   8   7   16.20    1.45
  -6  -8  -7   16.91    1.15
   6   8   8    0.74    0.70
   6   8   8   -0.11    0.71
  -6  -8  -8   -0.43    0.58
   6   8   9   10.88    1.26
  -6  -8  -9    8.36    1.02
   6  -9  -9   23.92    1.33
  -6  -9   9   20.46    1.71
   6  -9  -8    2.28    0.88
  -6  -9   8    2.01    0.88
   6  -9  -8    0.80    0.56
   6  -9  -7    4.14    0.94
   6  -9  -7    4.24    0.62
  -6  -9   7    2.94    0.94
   6  -9  -6    0.35    0.65
  -6  -9   6   -0.10    0.70
   6  -9  -5    1.24    0.74
  -6  -9   5    0.23    0.71
   6  -9  -4    0.00    0.62
  -6  -9   4    1.23    0.79
   6  -9  -3    4.78    0.93
  -6  -9   3    4.35    0.93
   6   9  -2    0.44    0.53
   6  -9  -2   -0.80    0.64
  -6  -9   2   -0.54    0.67
   6   9  -1    7.94    0.93
   6  -9  -1   10.81    1.19
  -6  -9   1    6.60    1.04
   6   9   0    0.04    0.59
   6  -9   0   -1.46    0.58
  -6  -9   0   -1.16    0.63
   6   9   1   18.64    1.24
   6   9   1   19.48    1.32
   6  -9   1   20.05    1.58
   6   9   2   -0.19    0.58
   6   9   2    0.17    0.60
   6  -9   2    0.25    0.66
   6   9   3    5.59    0.96
   6   9   3    5.99    0.93
   6  -9   3    4.95    0.96
   6   9   4    0.23    0.62
   6   9   4    0.20    0.63
   6  -9   4   -1.39    0.67
   6   9   5    2.03    0.81
   6   9   5    2.12    0.84
   6  -9   5    2.00    0.94
   6   9   6    3.78    0.95
   6   9   6    6.30    1.13
   6  -9   6    6.76    1.23
   6   9   7    0.28    0.79
  -6  -9  -7    1.09    0.58
  -6 -10   6    0.20    0.84
   6 -10  -6    0.16    0.77
   6 -10  -5   18.23    1.60
  -6 -10   5   19.15    1.67
   6 -10  -4    0.04    0.77
  -6 -10   4    1.88    0.85
   6 -10  -3   19.00    1.57
  -6 -10   3   17.04    1.58
   6 -10  -2    3.04    0.92
  -6 -10   2    4.00    0.99
   6  10  -1    5.34    0.92
  -6 -10   1    4.57    1.06
   6 -10  -1    2.82    0.93
   6  10   0    1.10    0.74
   6 -10   0    0.65    0.83
  -6 -10   0    0.28    0.66
   6  10   1    8.85    1.12
   6 -10   1   11.55    1.35
  -6 -10  -1    8.20    1.14
   6  10   2    0.23    0.75
   6 -10   2    2.07    0.95
  -6 -10  -2    1.09    0.80
   6  10   3   -0.85    0.68
   6  10   3    0.66    0.69
   6 -10   3    0.94    0.84
   6  10   4    1.58    0.82
   6  10   4    1.24    0.81
   6 -10   4    1.07    0.92
  -7   0  16    1.73    0.74
  -7   0  15   -0.81    0.53
  -7   0  14   22.42    1.37
   7   0 -13    0.42    0.62
  -7   0  13   -0.36    0.51
  -7   0  12   23.40    1.23
   7   0 -12   21.24    1.33
  -7   0  11   -0.73    0.41
   7   0 -11   -0.06    0.47
   7   0 -10   57.15    1.90
  -7   0  10   56.37    1.87
   7   0  -9   -0.26    0.35
  -7   0   9    0.42    0.37
  -7   0   8    5.13    0.57
  -7   0   8    5.54    0.35
   7   0  -8    4.68    0.54
   7   0  -7   -0.38    0.25
  -7   0   7    0.38    0.30
   7   0  -7    0.80    0.38
  -7   0   7   -0.24    0.27
   7   0  -6    2.23    0.35
   7   0  -6    2.38    0.42
  -7   0   6    2.58    0.40
  -7   0   6    1.72    0.25
  -7   0   6    2.47    0.42
  -7   0   5   -0.26    0.26
   7   0  -5   -0.33    0.27
   7   0  -5    0.11    0.27
  -7   0   5   -0.05    0.19
  -7   0   5   -0.12    0.16
   7   0  -5    0.06    0.22
  -7   0   5    0.33    0.30
   7   0  -4   12.13    0.59
  -7   0   4   13.26    0.63
   7   0  -4   12.65    0.61
   7   0  -4   12.25    0.63
  -7   0   4   12.42    0.54
  -7   0   4   12.62    0.64
  -7   0   3    0.15    0.28
  -7   0   3    0.12    0.19
   7   0  -3   -0.21    0.23
   7   0  -3   -0.02    0.19
  -7   0   3    0.19    0.28
   7   0  -3   -0.22    0.25
   7   0  -2  176.92    3.98
  -7   0   2  178.03    3.99
  -7   0   2  175.22    3.98
   7   0  -2  179.18    3.99
   7   0  -2  177.19    3.99
  -7   0   2  175.62    3.95
  -7   0   1    0.11    0.24
  -7   0   1   -0.07    0.17
   7   0  -1   -0.16    0.27
  -7   0   1   -0.08    0.27
   7   0  -1    0.08    0.21
   7   0  -1    0.05    0.25
   7   0   0  175.39    3.96
  -7   0   0  184.34    4.00
  -7   0   0  178.32    3.97
   7   0   0  167.86    3.96
   7   0   0  172.42    3.95
   7   0   0  175.92    3.97
  -7   0   0  174.50    4.01
   7   0   1    0.18    0.24
   7   0   1   -0.40    0.24
  -7   0  -1   -0.01    0.18
   7   0   1    0.06    0.28
   7   0   1   -0.02    0.20
  -7   0  -1    0.26    0.30
   7   0   2   42.06    1.25
   7   0   2   42.59    1.29
  -7   0  -2   44.12    1.30
   7   0   2   43.76    1.28
   7   0   2   42.15    1.32
  -7   0  -2   42.68    1.30
  -7   0  -3   -0.19    0.26
   7   0   3   -0.04    0.21
  -7   0  -3   -0.23    0.23
   7   0   3   -0.06    0.23
   7   0   3   -0.22    0.25
   7   0   3    0.10    0.34
   7   0   3   -0.20    0.28
   7   0   4   84.23    2.39
   7   0   4   93.88    2.25
  -7   0  -4   89.35    2.36
  -7   0  -4   87.15    2.36
   7   0   4   85.72    2.36
   7   0   4   90.38    2.27
   7   0   4   88.32    2.35
   7   0   5   -0.06    0.33
   7   0   5   -0.25    0.27
  -7   0  -5    0.07    0.36
   7   0   5    0.04    0.31
  -7   0  -5    0.09    0.26
   7   0   5    0.07    0.34
   7   0   5    0.01    0.24
   7   0   6    8.78    0.76
   7   0   6    8.98    0.66
  -7   0  -6    8.51    0.71
   7   0   6    8.23    0.71
  -7   0  -6    7.73    0.74
   7   0   6    8.26    0.72
   7   0   7   -0.13    0.39
   7   0   7   -0.25    0.32
   7   0   7    0.05    0.45
  -7   0  -7   -0.27    0.43
   7   0   7    0.78    0.39
   7   0   8   11.55    0.94
  -7   0  -8   10.59    0.91
   7   0   8   12.00    0.95
   7   0   8   12.20    0.91
   7   0   8   13.01    0.84
   7   0   9    0.03    0.43
   7   0   9   -0.37    0.46
  -7   0  -9   -0.56    0.50
   7   0   9   -0.03    0.48
   7   0  10   79.87    2.62
   7   0  10   83.65    2.65
  -7   0 -10   86.95    2.78
   7   0  10   84.62    2.48
   7   0  11    0.11    0.52
   7   0  11   -0.15    0.57
  -7   0 -11   -0.19    0.62
   7   0  12    4.94    0.81
   7   0  12    4.87    0.82
  -7   0 -12    3.18    0.89
   7   0  13   -0.39    0.62
   7   0  14    8.85    1.12
  -7   1  16   30.38    1.74
  -7  -1  16   30.37    1.53
  -7   1  15    0.43    0.66
   7  -1 -15   -0.48    0.68
  -7  -1  15   -0.23    0.51
  -7   1  14    6.38    0.94
   7  -1 -14    6.63    0.96
  -7  -1  14    7.12    0.81
  -7   1  13    3.37    0.71
   7  -1 -13    2.19    0.68
  -7  -1  13    2.66    0.58
  -7   1  12    0.27    0.54
   7  -1 -12   -0.02    0.58
  -7  -1  12   -0.49    0.41
   7   1 -11    1.02    0.50
  -7   1  11    0.32    0.49
  -7  -1  11    0.52    0.39
   7  -1 -11    0.78    0.59
   7   1 -10    4.69    0.67
  -7   1  10    4.39    0.67
   7  -1 -10    4.77    0.72
  -7  -1  10    3.23    0.55
   7  -1 -10    4.88    0.71
  -7   1   9    0.29    0.45
  -7   1   9   -0.26    0.24
   7   1  -9    0.19    0.39
  -7  -1   9   -0.44    0.34
   7  -1  -9   -0.01    0.42
   7  -1  -9    0.37    0.45
   7   1  -8   16.76    0.88
   7   1  -8   16.21    0.78
  -7   1   8   16.51    0.79
  -7   1   8   16.81    0.91
  -7  -1   8   17.25    0.83
  -7  -1   8   17.27    0.95
   7  -1  -8   16.96    0.91
   7   1  -7    2.50    0.38
   7   1  -7    2.43    0.41
  -7   1   7    1.91    0.40
   7   1  -7    2.30    0.36
  -7   1   7    2.20    0.37
  -7   1   7    2.32    0.39
  -7  -1   7    1.82    0.46
   7  -1  -7    2.21    0.45
  -7  -1   7    2.02    0.38
   7   1  -6  117.35    2.78
   7   1  -6  113.37    2.83
  -7   1   6  115.69    2.82
  -7   1   6  114.22    2.76
   7   1  -6  115.92    2.82
  -7   1   6  117.02    2.82
  -7   1   6  117.86    2.91
   7  -1  -6  117.88    2.93
  -7  -1   6  114.95    2.90
   7  -1  -6  114.91    2.85
  -7  -1   6  116.44    2.80
  -7   1   5   10.41    0.58
   7   1  -5   11.39    0.61
   7   1  -5   10.30    0.55
   7   1  -5   10.20    0.57
  -7   1   5   10.17    0.67
  -7   1   5   11.28    0.58
   7  -1  -5    9.85    0.60
   7  -1  -5   11.13    0.64
  -7  -1   5   10.08    0.40
  -7  -1   5    9.59    0.62
  -7  -1   5   10.06    0.56
  -7  -1   5   10.51    0.34
  -7   1   4   72.90    1.83
   7   1  -4   72.23    1.87
   7   1  -4   74.60    1.89
   7   1  -4   75.97    1.86
  -7   1   4   74.38    1.89
  -7   1   4   71.03    1.92
  -7  -1   4   72.52    1.66
   7  -1  -4   76.11    1.95
  -7  -1   4   73.28    1.86
   7  -1  -4   72.68    1.92
  -7  -1   4   71.68    1.95
   7   1  -3   21.32    0.79
   7   1  -3   21.88    0.75
   7   1  -3   19.84    0.77
  -7   1   3   20.50    0.74
  -7   1   3   22.26    0.81
  -7   1   3   20.22    0.76
   7  -1  -3   18.89    0.78
  -7  -1   3   19.34    0.56
  -7  -1   3   20.00    0.76
  -7  -1   3   20.36    0.57
   7  -1  -3   18.76    0.76
  -7  -1   3   20.77    0.84
   7   1  -2   30.53    0.95
   7   1  -2   30.86    0.90
   7   1  -2   29.40    0.93
  -7   1   2   28.25    0.94
   7   1  -2   29.06    0.98
  -7   1   2   29.34    0.95
   7  -1  -2   30.72    0.93
   7  -1  -2   29.39    0.97
   7  -1  -2   29.55    0.99
  -7  -1   2   28.79    0.99
  -7  -1   2   29.40    0.95
  -7  -1   2   29.13    0.82
  -7   1   1    0.29    0.30
   7   1  -1   -0.15    0.19
   7   1  -1    0.17    0.23
   7   1  -1    0.51    0.26
  -7   1   1    0.37    0.21
   7   1  -1    0.13    0.26
  -7   1   1   -0.07    0.28
   7  -1  -1    0.15    0.18
  -7  -1   1    0.38    0.30
  -7  -1   1   -0.05    0.26
  -7  -1   1    0.24    0.16
   7   1   0    0.21    0.28
   7   1   0    0.26    0.31
   7   1   0    0.51    0.27
  -7   1   0    0.20    0.30
  -7   1   0    0.28    0.22
   7   1   0    0.17    0.22
  -7  -1   0    0.20    0.17
   7  -1   0    0.55    0.28
  -7  -1   0    0.06    0.29
  -7  -1   0    0.04    0.31
   7  -1   0   -0.16    0.26
   7  -1   0    0.35    0.19
  -7   1  -1   11.88    0.59
   7   1   1   12.04    0.63
  -7   1  -1   12.43    0.66
   7   1   1   12.78    0.71
   7   1   1   12.40    0.61
   7   1   1   12.24    0.64
   7  -1   1   12.99    0.59
   7  -1   1   12.32    0.64
   7  -1   1   12.49    0.52
  -7  -1  -1   12.92    0.78
  -7  -1  -1   13.26    0.69
  -7  -1  -1   12.15    0.58
   7   1   2    0.72    0.31
   7   1   2    0.50    0.28
  -7   1  -2    0.97    0.30
  -7   1  -2    0.73    0.25
   7   1   2    0.76    0.27
  -7  -1  -2    0.40    0.32
  -7  -1  -2    0.51    0.24
   7  -1   2    0.82    0.28
   7  -1   2    0.53    0.30
   7  -1   2    0.82    0.19
   7   1   3    6.69    0.58
  -7   1  -3    5.32    0.50
  -7   1  -3    5.25    0.48
   7   1   3    5.17    0.56
   7   1   3    4.85    0.51
   7   1   3    4.81    0.48
   7   1   3    4.66    0.46
   7  -1   3    4.52    0.48
   7  -1   3    4.78    0.43
  -7  -1  -3    5.18    0.53
   7  -1   3    5.27    0.33
  -7  -1  -3    4.90    0.49
   7  -1   3    4.36    0.45
  -7   1  -4  133.67    3.20
   7   1   4  132.60    3.19
  -7   1  -4  133.29    3.21
   7   1   4  131.71    3.20
   7   1   4  129.09    3.24
   7   1   4  127.10    3.31
  -7  -1  -4  129.67    3.22
  -7  -1  -4  128.79    3.24
   7  -1   4  129.57    3.16
   7  -1   4  130.51    3.21
   7  -1   4  129.18    3.07
   7  -1   4  128.63    3.23
   7   1   5    3.30    0.46
   7   1   5    3.03    0.49
  -7   1  -5    2.29    0.37
   7   1   5    2.99    0.52
  -7   1  -5    2.49    0.48
   7   1   5    3.29    0.44
   7   1   5    2.27    0.47
   7  -1   5    2.79    0.39
   7  -1   5    2.57    0.43
   7  -1   5    3.14    0.46
  -7  -1  -5    3.25    0.49
  -7  -1  -5    1.62    0.34
   7  -1   5    2.38    0.48
  -7   1  -6   20.23    0.99
   7   1   6   21.15    1.12
   7   1   6   19.76    1.03
   7   1   6   19.69    0.98
  -7   1  -6   21.55    1.04
   7   1   6   19.00    1.00
   7  -1   6   19.06    0.95
   7  -1   6   19.18    0.98
   7  -1   6   18.61    0.97
  -7  -1  -6   20.93    1.09
   7  -1   6   20.36    0.88
   7   1   7   17.09    0.96
   7   1   7   15.04    1.03
   7   1   7   17.04    1.03
  -7   1  -7   18.44    1.03
   7   1   7   18.51    1.14
  -7  -1  -7   17.05    1.09
   7  -1   7   17.78    0.97
   7  -1   7   16.41    0.94
   7  -1   7   19.08    0.87
   7  -1   7   17.96    1.03
   7   1   8   24.70    1.32
   7   1   8   26.13    1.35
   7   1   8   26.92    1.32
  -7   1  -8   24.25    1.26
   7   1   8   28.10    1.23
   7  -1   8   24.79    1.05
   7  -1   8   24.74    1.21
   7  -1   8   26.12    1.25
  -7  -1  -8   22.90    1.25
   7   1   9    1.81    0.63
   7   1   9    1.89    0.55
  -7   1  -9    2.15    0.61
   7   1   9    1.19    0.56
  -7  -1  -9    1.61    0.65
   7  -1   9    1.00    0.49
   7  -1   9    2.81    0.49
   7  -1   9    1.26    0.53
   7   1  10   12.30    1.10
  -7   1 -10   11.98    1.08
   7   1  10   11.92    1.09
   7   1  10   11.84    0.97
  -7  -1 -10   13.87    1.20
   7  -1  10   12.76    0.99
   7   1  11   -0.63    0.46
   7   1  11    0.06    0.55
   7   1  11    0.21    0.59
  -7  -1 -11   -1.04    0.60
   7  -1  11    0.01    0.50
   7   1  12    0.01    0.73
   7   1  12   -0.02    0.61
   7   1  12   -0.33    0.59
  -7  -1 -12   -0.83    0.63
   7  -1  12    1.03    0.58
   7   1  13   -0.40    0.62
   7  -1  13    0.62    0.63
  -7  -1 -13    1.61    0.84
  -7   2  16    2.80    0.90
   7  -2 -16    2.59    0.96
  -7   2  15    0.71    0.74
   7  -2 -15    1.00    0.76
  -7  -2  15    0.13    0.46
  -7   2  14   14.13    1.27
  -7  -2  14   13.41    0.95
   7  -2 -14   13.64    1.36
  -7   2  13   -0.06    0.62
  -7  -2  13    0.50    0.43
   7  -2 -13   -0.88    0.55
  -7   2  12   18.01    1.22
  -7  -2  12   20.19    1.01
   7  -2 -12   17.42    1.32
  -7   2  11   39.30    1.70
   7  -2 -11   35.61    1.68
  -7  -2  11   38.24    1.35
  -7   2  10   26.99    1.30
  -7   2  10   26.25    1.05
  -7  -2  10   25.50    1.05
   7  -2 -10   25.92    1.31
   7   2  -9   27.84    1.09
   7   2  -9   27.72    1.08
  -7   2   9   26.87    1.26
   7   2  -9   25.75    1.13
   7  -2  -9   26.92    1.36
  -7  -2   9   26.98    1.03
   7  -2  -9   28.29    1.32
   7   2  -8   20.74    0.87
  -7   2   8   19.97    1.04
   7   2  -8   20.47    0.87
   7   2  -8   22.34    0.98
   7   2  -8   20.39    0.82
  -7  -2   8   22.10    1.12
   7  -2  -8   20.49    1.06
  -7  -2   8   21.43    0.85
   7  -2  -8   21.24    1.16
   7   2  -7    0.27    0.25
  -7   2   7    0.02    0.30
   7   2  -7   -0.02    0.23
   7   2  -7    0.02    0.21
  -7   2   7    0.23    0.27
  -7   2   7   -0.31    0.33
   7   2  -7   -0.09    0.27
   7  -2  -7    0.06    0.35
  -7  -2   7    0.26    0.26
  -7  -2   7   -0.21    0.34
   7   2  -6    0.69    0.23
   7   2  -6    1.01    0.31
   7   2  -6    1.24    0.28
  -7   2   6    1.01    0.26
  -7   2   6    1.36    0.35
  -7   2   6    0.88    0.40
   7  -2  -6    0.82    0.39
  -7  -2   6    1.00    0.39
  -7  -2   6    0.78    0.27
  -7  -2   6    1.23    0.26
   7   2  -5   66.78    1.74
   7   2  -5   66.85    1.77
  -7   2   5   69.32    1.68
  -7   2   5   69.03    1.87
  -7   2   5   61.92    1.87
   7   2  -5   68.44    1.69
  -7  -2   5   67.79    1.71
   7  -2  -5   69.29    1.61
   7  -2  -5   68.21    1.92
  -7  -2   5   66.51    1.92
  -7  -2   5   70.21    1.70
   7  -2  -5   69.15    1.88
   7   2  -4   71.52    1.74
   7   2  -4   73.32    1.65
  -7   2   4   73.52    1.75
   7   2  -4   73.85    1.84
   7   2  -4   72.92    1.83
  -7   2   4   72.59    1.96
  -7   2   4   71.46    1.91
  -7  -2   4   71.11    1.77
   7  -2  -4   69.29    1.93
   7  -2  -4   73.02    1.69
   7  -2  -4   71.39    1.92
  -7  -2   4   70.89    1.76
  -7  -2   4   71.24    1.97
  -7   2   3    2.38    0.30
  -7   2   3    3.11    0.39
  -7   2   3    2.82    0.31
   7   2  -3    3.51    0.36
   7   2  -3    2.81    0.28
   7   2  -3    2.64    0.27
   7   2  -3    2.14    0.35
   7  -2  -3    3.07    0.39
  -7  -2   3    2.60    0.41
   7  -2  -3    2.82    0.29
   7  -2  -3    2.15    0.37
  -7  -2   3    2.37    0.31
  -7   2   2   75.23    1.95
  -7   2   2   77.71    2.00
   7   2  -2   77.72    1.98
  -7   2   2   76.49    1.89
   7   2  -2   78.88    1.88
   7   2  -2   79.92    1.95
   7   2  -2   76.44    1.87
   7  -2  -2   79.77    1.89
   7  -2  -2   79.52    1.99
  -7  -2   2   75.38    2.03
   7  -2  -2   76.65    1.98
  -7  -2   2   77.61    1.91
  -7   2   1  126.96    2.99
   7   2  -1  129.35    2.97
   7   2  -1  126.40    2.99
   7   2  -1  121.09    2.90
  -7   2   1  127.26    2.96
   7   2  -1  127.83    2.95
   7  -2  -1  125.93    2.93
  -7  -2   1  127.61    3.04
   7  -2  -1  129.47    2.98
  -7  -2   1  124.70    2.93
   7  -2  -1  125.16    2.95
   7   2   0   94.79    2.28
   7   2   0   90.76    2.32
   7   2   0   93.42    2.30
  -7   2   0   95.73    2.26
  -7   2   0   91.19    2.29
   7   2   0   93.54    2.30
  -7  -2   0   91.74    2.36
  -7  -2   0   94.91    2.31
   7  -2   0   89.47    2.26
   7  -2   0   94.74    2.26
  -7  -2   0   91.46    2.15
  -7   2  -1   35.89    1.14
   7   2   1   35.43    1.16
   7   2   1   35.12    1.16
   7   2   1   34.61    1.16
  -7   2  -1   38.11    1.10
   7   2   1   37.06    1.15
  -7  -2  -1   34.20    1.18
   7  -2   1   36.33    1.07
  -7  -2  -1   35.18    1.16
   7  -2   1   36.04    1.10
   7   2   2  178.53    4.18
   7   2   2  180.56    4.18
   7   2   2  182.85    4.21
  -7   2  -2  187.41    4.09
  -7   2  -2  186.14    4.14
   7   2   2  177.99    4.19
   7  -2   2  185.56    4.04
  -7  -2  -2  177.70    4.20
   7  -2   2  177.57    4.08
  -7  -2  -2  165.18    4.04
  -7  -2  -2  181.07    4.18
   7   2   3    3.93    0.50
   7   2   3    3.73    0.54
   7   2   3    4.72    0.53
  -7   2  -3    3.58    0.38
   7   2   3    4.16    0.45
  -7   2  -3    4.12    0.45
   7   2   3    5.03    0.57
   7  -2   3    5.01    0.44
   7  -2   3    4.99    0.40
  -7  -2  -3    3.55    0.41
  -7  -2  -3    4.62    0.53
  -7  -2  -3    4.94    0.57
   7  -2   3    4.02    0.42
   7   2   4   44.42    1.54
   7   2   4   44.03    1.46
   7   2   4   46.59    1.49
   7   2   4   45.91    1.59
   7   2   4   45.06    1.52
  -7   2  -4   44.87    1.42
  -7  -2  -4   48.25    1.45
   7  -2   4   43.55    1.37
   7  -2   4   46.90    1.29
   7  -2   4   46.57    1.38
  -7  -2  -4   45.39    1.52
   7   2   5    0.44    0.40
  -7   2  -5    0.37    0.24
  -7   2  -5    0.93    0.38
   7   2   5    0.47    0.30
   7   2   5    0.16    0.41
   7   2   5   -0.42    0.31
   7   2   5   -0.21    0.37
   7  -2   5   -0.26    0.23
  -7  -2  -5    0.27    0.34
  -7  -2  -5   -0.38    0.38
   7  -2   5    0.11    0.29
   7  -2   5    0.59    0.26
   7   2   6    4.73    0.65
  -7   2  -6    6.26    0.66
   7   2   6    4.55    0.64
  -7   2  -6    4.90    0.57
   7   2   6    6.93    0.76
   7   2   6    5.36    0.62
   7  -2   6    4.39    0.47
  -7  -2  -6    5.37    0.65
   7  -2   6    5.86    0.49
   7  -2   6    4.41    0.51
  -7   2  -7   10.15    0.83
   7   2   7    9.12    0.85
   7   2   7   11.74    0.98
   7   2   7   10.45    0.89
   7   2   7   10.61    0.93
   7  -2   7    8.52    0.71
  -7  -2  -7    9.66    0.91
   7  -2   7    9.22    0.61
   7   2   8    1.99    0.63
   7   2   8    2.85    0.59
   7   2   8    3.42    0.70
   7   2   8    3.96    0.71
  -7   2  -8    2.39    0.64
  -7  -2  -8    3.72    0.70
   7  -2   8    3.62    0.55
   7   2   9    9.32    0.95
   7   2   9    9.63    0.87
   7   2   9    8.75    0.91
   7  -2   9   10.55    0.79
  -7  -2  -9    9.69    0.96
   7   2  10    8.99    0.92
   7   2  10    7.83    0.97
   7   2  10    6.94    0.94
  -7  -2 -10    7.27    0.96
   7  -2  10    8.59    0.80
   7   2  11    0.54    0.64
   7   2  11    0.13    0.64
   7   2  11   -0.09    0.56
   7  -2  11    1.03    0.51
  -7  -2 -11    0.02    0.59
   7   2  12    4.45    0.92
   7   2  12    4.60    0.93
   7   2  12    7.29    0.97
  -7  -2 -12    4.22    1.01
   7  -2  12    6.06    0.77
   7   2  13    0.73    0.82
   7   2  13   -0.24    0.64
   7   2  13    1.02    0.75
   7  -2  13    0.98    0.57
  -7  -2 -13   -0.49    0.78
  -7   3  15    5.50    1.06
   7  -3 -15    4.77    1.05
  -7   3  14    1.12    0.70
   7  -3 -14    2.27    0.85
  -7   3  13    7.99    1.03
   7  -3 -13   10.06    1.14
  -7   3  12    0.33    0.57
  -7  -3  12   -0.13    0.31
   7  -3 -12   -1.31    0.53
  -7   3  11    5.32    0.63
  -7   3  11    6.06    0.88
  -7  -3  11    5.97    0.50
   7  -3 -11    6.39    0.83
   7   3 -10    1.47    0.40
   7   3 -10    1.04    0.35
  -7   3  10   -0.40    0.53
  -7   3  10    1.14    0.44
   7  -3 -10    2.12    0.66
  -7  -3  10    1.02    0.31
  -7   3   9    0.95    0.54
   7   3  -9    0.87    0.31
   7   3  -9    1.36    0.34
   7  -3  -9    0.13    0.45
  -7  -3   9    0.75    0.27
  -7   3   8   44.80    1.65
   7   3  -8   45.66    1.34
   7   3  -8   46.49    1.31
   7   3  -8   48.73    1.35
  -7  -3   8   45.98    1.24
  -7  -3   8   46.94    1.48
  -7  -3   8   45.12    1.67
   7  -3  -8   42.87    1.63
   7   3  -7    1.90    0.28
   7   3  -7    1.80    0.27
   7   3  -7    2.02    0.32
  -7  -3   7    1.17    0.34
  -7  -3   7    1.42    0.25
   7  -3  -7    1.16    0.45
   7  -3  -7    1.62    0.50
  -7  -3   7    1.00    0.48
   7   3  -6   79.12    1.85
  -7   3   6   85.08    2.31
   7   3  -6   82.35    1.85
   7   3  -6   76.68    1.97
   7   3  -6   78.57    2.04
  -7  -3   6   78.67    2.30
   7  -3  -6   83.63    2.28
   7  -3  -6   80.90    2.32
  -7  -3   6   79.95    1.87
  -7  -3   6   77.11    2.08
   7   3  -5   12.27    0.59
   7   3  -5   12.80    0.42
   7   3  -5   11.48    0.40
   7   3  -5   11.92    0.59
  -7   3   5   12.36    0.46
  -7   3   5   14.08    0.79
  -7  -3   5   12.66    0.66
  -7  -3   5   12.49    0.48
  -7  -3   5   12.64    0.78
   7  -3  -5   12.62    0.60
   7  -3  -5   11.69    0.71
  -7   3   4   35.18    0.92
   7   3  -4   35.46    0.94
   7   3  -4   33.27    1.04
   7   3  -4   33.23    1.06
  -7   3   4   34.96    1.19
  -7  -3   4   35.01    1.27
  -7  -3   4   34.73    0.93
  -7  -3   4   33.93    1.11
   7  -3  -4   34.70    1.05
   7  -3  -4   33.08    1.18
   7  -3  -4   38.03    1.23
  -7   3   3   11.45    0.49
   7   3  -3   12.13    0.59
  -7   3   3   12.42    0.70
   7   3  -3   13.28    0.55
   7   3  -3   12.57    0.62
   7  -3  -3   11.41    0.68
   7  -3  -3   11.13    0.65
  -7  -3   3   11.81    0.70
  -7  -3   3   11.27    0.49
   7  -3  -3   12.08    0.60
   7   3  -2   23.57    0.84
   7   3  -2   24.38    0.87
  -7   3   2   23.93    0.80
   7   3  -2   23.82    0.72
  -7   3   2   24.03    0.91
   7   3  -2   25.88    0.85
  -7  -3   2   24.61    0.78
   7  -3  -2   24.38    0.88
   7  -3  -2   23.28    0.88
   7  -3  -2   23.29    0.88
  -7  -3   2   23.80    0.95
  -7   3   1   61.70    1.64
   7   3  -1   58.40    1.64
   7   3  -1   60.16    1.61
   7   3  -1   57.42    1.50
   7   3  -1   60.51    1.60
  -7  -3   1   57.69    1.69
   7  -3  -1   59.13    1.60
   7  -3  -1   58.14    1.65
  -7  -3   1   60.68    1.55
   7  -3  -1   58.55    1.58
  -7   3   0   30.00    1.03
   7   3   0   29.94    1.04
   7   3   0   30.48    1.08
   7   3   0   31.18    1.04
   7   3   0   29.37    0.97
  -7  -3   0   31.65    1.01
   7  -3   0   30.83    0.99
   7  -3   0   29.89    1.09
   7  -3   0   30.83    0.97
  -7  -3   0   30.11    1.09
  -7   3  -1  226.15    5.09
   7   3   1  226.49    5.12
   7   3   1  229.91    5.16
   7   3   1  226.04    5.19
   7   3   1  229.15    5.20
  -7   3  -1  233.33    5.01
  -7  -3  -1  224.88    5.13
   7  -3   1  235.16    5.03
  -7  -3  -1  228.50    5.19
   7  -3   1  226.34    5.02
   7  -3   1  223.78    5.23
   7   3   2   46.12    1.41
  -7   3  -2   45.62    1.34
  -7   3  -2   42.74    1.23
   7   3   2   47.38    1.45
   7   3   2   42.93    1.46
   7   3   2   42.41    1.41
   7  -3   2   45.96    1.26
   7  -3   2   44.25    1.23
  -7  -3  -2   43.69    1.39
  -7  -3  -2   43.66    1.42
   7  -3   2   44.24    1.22
   7   3   3   82.96    2.30
  -7   3  -3   84.44    2.07
   7   3   3   83.69    2.27
   7   3   3   85.33    2.31
   7   3   3   84.14    2.28
  -7   3  -3   81.92    2.16
   7   3   3   80.11    2.35
  -7  -3  -3   81.13    2.23
   7  -3   3   84.07    2.01
   7  -3   3   83.10    2.06
  -7  -3  -3   80.03    2.24
   7  -3   3   80.52    2.00
  -7   3  -4   60.70    1.70
  -7   3  -4   59.76    1.63
   7   3   4   57.72    1.93
   7   3   4   58.37    1.83
   7   3   4   59.65    1.85
   7   3   4   61.63    1.93
   7   3   4   56.41    1.83
  -7  -3  -4   55.17    1.81
   7  -3   4   58.07    1.52
  -7  -3  -4   60.11    1.81
   7  -3   4   58.30    1.59
   7  -3   4   58.49    1.51
  -7   3  -5   17.58    0.80
   7   3   5   17.37    0.95
   7   3   5   15.40    0.93
   7   3   5   14.77    1.03
  -7   3  -5   16.79    0.84
   7   3   5   16.46    1.06
  -7  -3  -5   17.30    0.95
  -7  -3  -5   18.23    1.00
   7  -3   5   16.00    0.66
   7  -3   5   16.40    0.66
   7  -3   5   15.24    0.73
   7   3   6   50.31    1.85
  -7   3  -6   50.01    1.58
   7   3   6   51.55    1.78
   7   3   6   48.94    1.87
   7   3   6   51.02    1.75
  -7  -3  -6   47.93    1.77
   7  -3   6   50.27    1.48
   7  -3   6   48.29    1.37
   7   3   7   11.33    0.99
   7   3   7   13.44    1.27
   7   3   7   10.37    0.95
  -7   3  -7   13.37    0.82
   7   3   7   14.30    1.04
   7  -3   7   12.86    0.74
  -7  -3  -7   12.96    0.96
   7   3   8    6.83    0.86
   7   3   8    7.64    0.84
   7   3   8    6.45    0.88
  -7  -3  -8    5.54    0.76
   7  -3   8    6.81    0.61
   7   3   9    0.27    0.60
   7   3   9   -0.12    0.62
   7   3   9    1.73    0.63
   7  -3   9    0.54    0.38
  -7  -3  -9    1.34    0.67
   7   3  10   -0.32    0.60
   7   3  10   -0.76    0.52
   7   3  10    0.98    0.62
  -7  -3 -10    0.72    0.68
   7  -3  10    0.29    0.38
   7   3  11    1.79    0.82
   7   3  11    4.71    0.91
   7   3  11    1.57    0.71
   7  -3  11    2.85    0.53
  -7  -3 -11    1.84    0.73
   7   3  12    0.43    0.72
   7   3  12    0.72    0.78
   7   3  12    0.33    0.67
  -7  -3 -12    1.19    0.86
   7   3  13    2.86    0.82
   7   3  13    1.06    0.79
   7   3  13    2.41    0.92
  -7  -3 -13    1.84    0.87
  -7   4  15    8.12    1.24
   7  -4 -15    9.79    1.30
  -7   4  14    3.80    0.93
   7  -4 -14    2.68    0.88
  -7   4  13   10.89    1.23
   7  -4 -13   10.68    1.26
  -7   4  12   19.11    1.45
  -7   4  12   18.11    1.65
   7   4 -11    8.92    0.73
  -7   4  11    8.42    0.85
   7   4 -11    9.10    0.72
  -7   4  11    9.39    1.06
   7  -4 -11    9.91    1.06
   7   4 -10    9.16    0.65
   7   4 -10    9.92    0.66
  -7   4  10    9.03    0.96
   7  -4 -10    7.01    0.84
   7   4  -9    3.14    0.37
  -7   4   9    4.23    0.75
   7   4  -9    3.76    0.48
   7  -4  -9    5.12    0.75
  -7  -4   9    3.81    0.60
   7   4  -8   28.36    0.87
   7   4  -8   32.22    0.90
  -7   4   8   30.99    1.38
  -7  -4   8   30.77    1.25
   7  -4  -8   27.99    1.36
  -7   4   7    5.96    0.73
  -7  -4   7    7.31    0.82
  -7  -4   7    6.94    0.64
   7  -4  -7    6.38    0.72
   7   4  -6    2.20    0.32
  -7   4   6    1.79    0.50
   7  -4  -6    2.37    0.47
  -7  -4   6    2.17    0.43
  -7  -4   6    2.42    0.56
   7  -4  -6    2.69    0.51
  -7   4   5   -0.07    0.32
   7   4  -5   -0.03    0.19
   7   4  -5    0.30    0.25
   7  -4  -5   -0.17    0.29
  -7  -4   5   -0.36    0.31
   7  -4  -5    0.16    0.30
  -7  -4   5   -0.04    0.36
   7  -4  -5    0.00    0.32
  -7   4   4   19.47    0.52
   7   4  -4   18.72    0.78
  -7   4   4   19.44    0.93
   7   4  -4   18.69    0.70
  -7  -4   4   18.09    0.94
   7  -4  -4   19.02    0.88
  -7  -4   4   19.05    0.90
   7  -4  -4   20.56    0.88
   7  -4  -4   20.29    0.92
   7   4  -3    1.18    0.29
   7   4  -3    1.08    0.32
  -7   4   3    1.21    0.35
  -7   4   3    1.39    0.21
   7   4  -3    1.05    0.28
   7  -4  -3    0.87    0.33
   7  -4  -3    1.20    0.32
   7  -4  -3    1.20    0.36
  -7  -4   3    0.95    0.15
  -7  -4   3    0.49    0.34
  -7  -4   3    1.11    0.16
  -7   4   2   56.45    1.47
   7   4  -2   59.56    1.63
   7   4  -2   57.40    1.57
  -7   4   2   57.94    1.67
   7   4  -2   60.79    1.66
   7  -4  -2   57.75    1.71
  -7  -4   2   59.59    1.76
   7  -4  -2   58.83    1.61
   7  -4  -2   59.09    1.61
  -7  -4   2   58.52    1.42
   7  -4  -2   56.31    1.65
  -7   4   1   53.17    1.51
   7   4  -1   51.38    1.54
   7   4  -1   51.84    1.54
   7   4  -1   53.49    1.48
   7  -4  -1   51.27    1.49
   7  -4  -1   51.00    1.43
  -7  -4   1   50.68    1.59
   7  -4  -1   54.01    1.41
  -7  -4   1   53.19    1.37
   7  -4  -1   49.26    1.60
  -7   4   0  102.52    2.55
   7   4   0  103.13    2.57
   7   4   0  103.88    2.64
   7   4   0  105.36    2.64
   7   4   0  100.57    2.48
   7  -4   0  104.80    2.73
  -7  -4   0  101.98    2.49
   7  -4   0  102.57    2.43
  -7  -4   0  102.42    2.63
   7  -4   0  101.77    2.50
   7   4   1   63.24    1.74
   7   4   1   61.36    1.87
   7   4   1   61.17    1.85
  -7   4  -1   62.25    1.71
   7   4   1   64.02    1.79
   7  -4   1   61.09    1.58
   7  -4   1   61.20    1.64
  -7  -4  -1   61.60    1.79
   7  -4   1   63.36    1.50
  -7  -4  -1   63.80    1.73
   7  -4   1   66.17    1.96
   7   4   2   41.44    1.48
   7   4   2   40.31    1.41
   7   4   2   40.73    1.36
   7   4   2   40.82    1.37
  -7   4  -2   40.25    1.28
  -7  -4  -2   41.04    1.36
   7  -4   2   40.00    1.12
   7  -4   2   41.38    1.16
   7  -4   2   39.85    1.51
  -7  -4  -2   41.92    1.36
  -7   4  -3   15.51    0.61
   7   4   3   12.55    0.84
   7   4   3   15.06    0.94
   7   4   3   14.50    0.93
   7   4   3   16.03    0.86
   7   4   3   13.58    0.88
   7  -4   3   14.95    0.58
  -7  -4  -3   14.31    0.82
  -7  -4  -3   13.45    0.81
   7  -4   3   15.44    0.61
   7  -4   3   14.12    0.93
   7   4   4    1.74    0.46
   7   4   4    1.02    0.46
  -7   4  -4    1.70    0.30
   7   4   4    2.09    0.51
   7   4   4    1.34    0.50
  -7  -4  -4    1.28    0.45
  -7  -4  -4    1.62    0.43
   7  -4   4    1.43    0.37
   7  -4   4    1.63    0.27
   7   4   5    0.67    0.52
  -7   4  -5    1.43    0.30
   7   4   5    0.96    0.51
   7   4   5    2.83    0.62
   7  -4   5    1.30    0.27
  -7  -4  -5    1.05    0.46
  -7  -4  -5    1.18    0.49
  -7   4  -6    9.60    0.66
   7   4   6    8.12    0.85
   7   4   6    8.52    0.86
   7   4   6    7.53    0.84
  -7  -4  -6    7.58    0.78
   7  -4   6    9.74    0.52
  -7  -4  -6    7.61    0.78
   7   4   7    1.67    0.61
   7   4   7    1.24    0.64
  -7   4  -7    1.10    0.37
   7   4   7   -0.06    0.48
  -7  -4  -7    0.63    0.54
  -7  -4  -7    1.31    0.55
   7  -4   7    0.72    0.27
   7   4   8    0.82    0.61
   7   4   8    0.97    0.55
   7   4   8    0.53    0.65
  -7  -4  -8    1.46    0.56
  -7  -4  -8    0.66    0.60
   7  -4   8    1.04    0.30
   7   4   9   10.85    1.03
   7   4   9   11.02    1.11
   7   4   9   14.32    1.23
  -7  -4  -9   10.72    1.06
  -7  -4  -9   10.81    1.04
   7   4  10    2.89    0.84
   7   4  10    1.64    0.67
   7   4  10    1.79    0.71
  -7  -4 -10    1.87    0.76
   7   4  11    6.29    1.03
   7   4  11    7.21    1.03
   7   4  11    6.59    0.98
  -7  -4 -11    9.35    1.16
   7   4  12   11.44    1.23
   7   4  12   11.38    1.29
   7   4  12   11.62    1.31
  -7  -4 -12   11.51    1.31
  -7   5  14    2.33    0.91
   7  -5 -14    3.30    1.00
  -7   5  13    2.47    0.83
   7  -5 -13    2.40    0.87
  -7   5  12    5.67    0.81
  -7   5  12    4.94    1.00
   7  -5 -12    4.31    0.84
  -7   5  11    0.98    0.54
   7   5 -11   -0.01    0.32
  -7   5  11    0.38    0.62
   7  -5 -11    1.30    0.68
   7   5 -10    1.49    0.32
  -7   5  10    0.95    0.59
   7   5 -10    1.06    0.31
  -7  -5  10    1.00    0.55
   7  -5 -10    1.31    0.65
  -7   5   9    8.46    0.90
   7  -5  -9    9.07    0.95
  -7  -5   9    8.15    0.82
  -7   5   8   28.34    1.44
   7  -5  -8   29.54    1.34
  -7  -5   8   28.67    1.34
  -7   5   7   15.14    1.00
  -7  -5   7   16.62    1.12
   7  -5  -7   14.64    0.99
  -7  -5   7   15.80    0.97
  -7   5   6   17.51    1.06
  -7  -5   6   17.41    1.04
   7  -5  -6   18.70    0.95
   7  -5  -6   16.19    0.98
  -7  -5   6   19.28    1.03
   7   5  -5    9.24    0.58
   7   5  -5    8.44    0.53
  -7   5   5    8.77    0.76
   7  -5  -5   10.00    0.77
  -7  -5   5    9.66    0.82
  -7  -5   5    9.44    0.85
   7  -5  -5    8.52    0.73
  -7   5   4    0.63    0.39
   7   5  -4    0.49    0.27
   7   5  -4    0.71    0.31
   7  -5  -4   -0.24    0.28
   7  -5  -4   -0.17    0.33
  -7  -5   4    0.11    0.45
  -7  -5   4    0.34    0.40
   7  -5  -4    0.29    0.37
   7   5  -3   21.26    0.88
  -7   5   3   23.56    0.99
   7   5  -3   20.11    0.87
   7  -5  -3   20.42    1.03
  -7  -5   3   18.94    0.97
   7  -5  -3   20.98    0.90
   7   5  -2    1.99    0.41
   7   5  -2    1.35    0.38
  -7   5   2    1.53    0.37
   7  -5  -2    1.81    0.46
  -7  -5   2    0.69    0.40
   7  -5  -2    1.39    0.32
   7  -5  -2    1.43    0.28
  -7   5   1   11.40    0.69
   7   5  -1   12.20    0.76
   7   5  -1   11.40    0.75
   7   5  -1   11.56    0.51
  -7  -5   1   11.37    0.72
   7  -5  -1   12.46    0.86
   7  -5  -1   12.60    0.61
  -7  -5   1   12.61    0.51
   7  -5  -1   12.05    0.49
   7   5   0    8.35    0.60
   7   5   0    8.74    0.71
   7   5   0    9.78    0.75
   7   5   0    7.72    0.54
  -7  -5   0    8.35    0.67
   7  -5   0    6.56    0.69
   7  -5   0    8.64    0.47
  -7  -5   0    8.64    0.53
   7   5   1    0.15    0.44
   7   5   1    0.60    0.34
   7   5   1    0.71    0.37
   7   5   1    0.93    0.34
   7  -5   1    1.21    0.48
   7  -5   1    1.11    0.21
  -7  -5  -1    0.45    0.31
  -7  -5  -1    1.22    0.38
   7   5   2   64.24    1.91
   7   5   2   66.27    1.93
   7   5   2   64.13    2.04
   7   5   2   65.19    2.03
  -7  -5  -2   64.62    1.86
   7  -5   2   65.54    1.46
  -7  -5  -2   64.78    1.88
   7  -5   2   61.94    2.12
   7   5   3   39.40    1.44
   7   5   3   37.36    1.40
   7   5   3   35.00    1.43
   7   5   3   38.87    1.55
   7  -5   3   36.61    1.59
  -7  -5  -3   37.02    1.33
  -7  -5  -3   36.44    1.35
   7   5   4   13.44    0.95
   7   5   4   11.15    0.94
   7   5   4   11.97    0.91
  -7   5  -4   12.21    0.56
   7   5   4   12.89    0.92
  -7  -5  -4   11.69    0.78
   7  -5   4   14.21    1.04
  -7  -5  -4   13.65    0.88
   7   5   5   25.06    1.34
   7   5   5   28.03    1.28
   7   5   5   24.91    1.34
  -7   5  -5   26.74    0.91
  -7  -5  -5   24.64    1.21
  -7  -5  -5   25.12    1.14
  -7   5  -6    8.74    0.60
   7   5   6    7.77    0.88
   7   5   6    9.51    0.96
   7   5   6    7.18    0.82
  -7  -5  -6   10.00    0.82
  -7  -5  -6    9.27    0.89
  -7   5  -7   70.52    2.02
   7   5   7   67.08    2.37
   7   5   7   72.01    2.45
   7   5   7   72.69    2.48
  -7  -5  -7   73.30    2.41
   7   5   8   10.34    1.04
   7   5   8   14.04    1.22
   7   5   8   12.57    1.17
  -7  -5  -8   11.47    1.05
   7   5   9    8.14    1.04
   7   5   9    7.80    1.03
   7   5   9   10.39    1.15
  -7  -5  -9    9.58    1.06
   7   5  10    2.10    0.89
   7   5  10    4.07    0.81
   7   5  10    2.31    0.78
  -7  -5 -10    2.70    0.85
   7   5  11    0.33    0.78
   7   5  11    1.10    0.76
   7   5  11    0.55    0.74
  -7  -5 -11    1.51    0.85
   7   5  12   -0.80    0.78
   7   5  12   -0.07    0.70
   7   5  12   -0.77    0.60
  -7  -5 -12    0.37    0.86
  -7   6  13    9.83    1.30
   7  -6 -13    8.44    1.18
  -7   6  12   -0.24    0.62
  -7   6  12    0.18    0.78
   7  -6 -12    0.55    0.71
  -7   6  11   12.95    1.32
  -7   6  11   14.52    1.21
   7  -6 -11   13.08    1.25
  -7   6  10    2.24    0.77
   7  -6 -10    2.08    0.71
  -7  -6  10    4.69    0.81
  -7   6   9    6.47    0.92
  -7  -6   9    6.89    0.88
   7  -6  -9    4.16    0.76
  -7   6   8    4.76    0.84
  -7  -6   8    4.42    0.74
   7  -6  -8    4.67    0.72
  -7   6   7   -0.51    0.52
  -7  -6   7    0.11    0.47
   7  -6  -7    0.19    0.45
   7  -6  -7    0.61    0.48
  -7   6   6    1.44    0.55
  -7  -6   6    0.97    0.54
   7  -6  -6    0.83    0.44
   7  -6  -6    0.39    0.45
  -7  -6   6    0.94    0.55
  -7   6   5   11.39    0.92
  -7  -6   5    9.92    0.92
  -7  -6   5   12.22    0.98
   7  -6  -5   11.32    0.83
   7  -6  -5   11.02    0.90
   7   6  -4    1.77    0.39
   7   6  -4    1.34    0.38
   7  -6  -4    0.80    0.38
  -7  -6   4    2.23    0.50
   7  -6  -4    1.69    0.51
  -7  -6   4    3.16    0.63
   7   6  -3   18.76    0.88
   7   6  -3   19.45    0.94
   7  -6  -3   17.94    1.06
   7  -6  -3   18.09    0.74
  -7  -6   3   17.72    1.03
  -7  -6   3   17.77    1.11
   7  -6  -3   18.50    0.83
   7   6  -2    2.47    0.46
   7   6  -2    2.13    0.46
  -7  -6   2    2.62    0.55
   7  -6  -2    1.08    0.51
   7  -6  -2    2.48    0.36
   7  -6  -2    2.43    0.23
   7   6  -1   28.55    1.20
   7   6  -1   28.14    1.22
  -7  -6   1   29.39    1.22
   7  -6  -1   28.94    0.89
   7  -6  -1   29.38    1.37
   7   6   0    4.88    0.60
   7   6   0    4.52    0.60
   7   6   0    4.69    0.46
  -7  -6   0    4.49    0.36
  -7  -6   0    4.83    0.59
   7  -6   0    4.71    0.72
   7  -6   0    5.04    0.30
   7   6   1   40.56    1.51
   7   6   1   36.23    1.31
   7   6   1   39.99    1.51
  -7  -6  -1   39.98    1.37
   7  -6   1   40.54    1.69
  -7  -6  -1   39.78    1.22
   7   6   2    4.00    0.55
   7   6   2    4.49    0.68
   7   6   2    4.99    0.70
   7  -6   2    3.86    0.69
  -7  -6  -2    3.31    0.47
  -7  -6  -2    4.99    0.58
   7   6   3   34.14    1.53
   7   6   3   35.78    1.43
   7   6   3   34.16    1.53
   7  -6   3   35.08    1.68
  -7  -6  -3   35.78    1.33
  -7  -6  -3   38.83    1.33
   7   6   4    1.44    0.54
   7   6   4    1.41    0.58
   7   6   4    1.22    0.53
   7  -6   4    1.39    0.60
  -7  -6  -4    0.70    0.40
  -7  -6  -4    1.60    0.47
   7   6   5    1.49    0.70
  -7   6  -5    0.75    0.23
   7   6   5    0.96    0.55
   7   6   5    1.56    0.59
  -7  -6  -5    0.03    0.44
   7  -6   5    0.91    0.57
  -7   6  -6    0.57    0.29
   7   6   6    0.89    0.62
   7   6   6   -0.06    0.56
   7   6   6    0.58    0.57
  -7  -6  -6    0.18    0.49
   7   6   7    0.67    0.59
   7   6   7    0.20    0.61
  -7   6  -7    0.76    0.33
   7   6   7   -0.37    0.59
  -7  -6  -7    0.47    0.55
   7   6   8   -0.28    0.55
   7   6   8   -0.41    0.62
   7   6   8   -0.31    0.63
  -7  -6  -8   -0.16    0.60
   7   6   9    0.85    0.82
   7   6   9    2.28    0.75
   7   6   9    1.28    0.70
  -7  -6  -9    2.10    0.72
   7   6  10    9.45    1.22
   7   6  10    6.96    1.12
   7   6  10    7.09    1.16
  -7  -6 -10    9.14    1.13
   7   6  11   12.95    1.48
   7   6  11   13.71    1.39
   7   6  11   16.54    1.53
  -7  -6 -11   13.42    1.39
  -7   7  12    0.74    0.71
  -7   7  12    0.45    0.78
   7  -7 -12    0.12    0.68
  -7   7  11    0.63    0.59
  -7   7  11   -0.36    0.74
   7  -7 -11   -0.88    0.59
  -7   7  10    8.16    1.12
   7  -7 -10    7.74    0.98
  -7  -7  10   10.39    1.13
  -7   7   9    3.85    0.86
   7  -7  -9    4.20    0.76
  -7  -7   9    5.23    0.88
  -7  -7   8    0.82    0.62
   7  -7  -8    0.58    0.55
   7  -7  -8    1.79    0.70
  -7  -7   7   58.15    2.26
   7  -7  -7   60.36    2.06
   7  -7  -7   62.72    2.18
   7  -7  -6   -0.45    0.50
   7  -7  -6    0.35    0.44
  -7  -7   6   -0.33    0.55
  -7  -7   5   29.45    1.57
  -7  -7   5   31.28    1.48
   7  -7  -5   34.45    1.53
   7  -7  -5   31.94    1.27
   7  -7  -4    0.72    0.57
   7  -7  -4    0.61    0.37
  -7  -7   4    0.48    0.44
  -7  -7   4    1.30    0.59
   7   7  -3   16.38    0.99
   7  -7  -3   17.67    1.17
  -7  -7   3   19.93    1.28
  -7  -7   3   17.66    1.06
   7  -7  -3   18.86    0.82
   7   7  -2   10.95    0.86
   7   7  -2   12.04    0.85
  -7  -7   2   10.63    1.07
   7  -7  -2    7.78    0.90
   7  -7  -2   11.45    0.55
  -7  -7   2   10.57    0.83
   7   7  -1    2.32    0.52
   7   7  -1    2.48    0.57
  -7  -7   1    2.32    0.51
   7  -7  -1    1.67    0.63
   7   7   0    0.50    0.47
   7   7   0   -0.30    0.27
   7   7   0    0.03    0.40
   7  -7   0   -0.06    0.56
  -7  -7   0    0.28    0.40
   7   7   1    0.57    0.53
   7   7   1    0.73    0.36
   7   7   1    0.59    0.50
   7  -7   1    0.95    0.60
  -7  -7  -1    0.19    0.40
  -7  -7  -1    0.55    0.25
   7   7   2    4.78    0.74
   7   7   2    6.20    0.77
   7   7   2    6.56    0.69
  -7  -7  -2    6.65    0.55
   7  -7   2    7.88    1.01
   7   7   3   16.53    1.26
   7   7   3   15.40    1.15
   7   7   3   16.56    1.07
  -7  -7  -3   16.39    0.88
   7  -7   3   16.21    1.36
   7   7   4    0.93    0.55
   7   7   4    1.78    0.70
  -7  -7  -4    0.53    0.43
   7  -7   4    0.15    0.64
   7   7   5   18.83    1.36
   7   7   5   19.18    1.35
  -7  -7  -5   20.42    1.14
   7  -7   5   20.46    1.43
   7   7   6    1.47    0.78
   7   7   6    1.75    0.74
  -7  -7  -6    2.13    0.58
   7   7   7   12.88    1.23
   7   7   7   13.21    1.30
  -7  -7  -7   12.82    1.09
   7   7   8   14.01    1.36
   7   7   8   15.68    1.41
  -7  -7  -8   13.38    1.21
   7   7   9    1.26    0.84
   7   7   9    0.29    0.78
   7   7   9    0.87    0.82
  -7  -7  -9    0.89    0.70
   7   7  10    1.22    0.78
   7   7  10    0.98    0.82
  -7  -7 -10   -0.38    0.70
  -7   8  11   13.34    1.33
   7  -8 -11    9.85    1.12
   7  -8 -10    3.36    0.76
  -7  -8  10    4.17    0.91
  -7  -8   9    3.32    0.86
   7  -8  -9    2.88    0.72
   7  -8  -8    2.05    0.62
  -7  -8   8    1.80    0.81
   7  -8  -7    8.90    1.04
   7  -8  -7    9.80    0.86
  -7  -8   7    9.53    1.11
  -7  -8   6   14.33    1.33
   7  -8  -6   13.85    0.94
   7  -8  -6   15.62    1.28
   7  -8  -5    2.82    0.75
   7  -8  -5    3.51    0.52
  -7  -8   5    2.81    0.78
   7  -8  -4    3.99    0.46
   7  -8  -4    4.53    0.48
   7  -8  -4    3.71    0.79
  -7  -8   4    3.06    0.74
   7   8  -3   16.52    1.31
  -7  -8   3   16.58    1.38
  -7  -8   3   17.80    1.11
   7  -8  -3   17.10    1.29
   7   8  -2    1.00    0.52
  -7  -8   2    0.73    0.68
   7  -8  -2    0.40    0.63
  -7  -8   2    1.08    0.51
   7   8  -1   67.70    2.17
   7   8  -1   67.64    2.27
   7   8  -1   67.28    1.84
  -7  -8   1   70.06    2.17
   7  -8  -1   70.27    2.55
   7   8   0    9.65    0.72
   7   8   0   10.77    0.98
   7   8   0   10.05    0.91
   7  -8   0   10.83    1.16
   7   8   1    3.90    0.78
   7   8   1    3.62    0.54
   7   8   1    4.40    0.72
   7  -8   1    4.11    0.88
   7   8   2    0.21    0.57
   7   8   2    0.78    0.63
   7   8   2    0.27    0.43
   7  -8   2   -0.32    0.64
   7   8   3   13.49    1.16
   7   8   3   13.11    1.18
   7  -8   3   13.23    1.28
   7   8   4   12.98    1.19
   7   8   4   12.88    1.26
   7  -8   4   14.84    1.43
  -7  -8  -4   13.67    0.90
   7   8   5    1.10    0.74
   7   8   5    2.29    0.85
  -7  -8  -5    1.58    0.53
   7  -8   5    2.05    0.84
   7   8   6    0.11    0.71
   7   8   6    0.16    0.67
  -7  -8  -6   -0.19    0.48
   7  -8   6   -1.10    0.57
   7   8   7    0.02    0.84
   7   8   7   -0.72    0.64
  -7  -8  -7   -0.22    0.54
   7   8   8    1.03    0.85
   7   8   8    1.16    0.89
  -7  -8  -8    0.48    0.61
   7  -9  -9    5.82    0.80
   7  -9  -9    5.35    0.80
  -7  -9   9    5.03    1.06
   7  -9  -8    0.43    0.55
  -7  -9   8   -0.32    0.72
   7  -9  -8    0.24    0.52
   7  -9  -7   17.32    1.06
  -7  -9   7   20.44    1.67
   7  -9  -7   19.02    1.08
   7  -9  -7   18.28    1.43
   7  -9  -6    1.43    0.77
  -7  -9   6    1.60    0.83
  -7  -9   5   15.58    1.45
   7  -9  -5   15.72    1.38
   7  -9  -4    0.42    0.68
  -7  -9   4    0.43    0.74
   7  -9  -3   26.17    1.66
  -7  -9   3   26.77    1.73
   7   9  -2    1.41    0.87
   7  -9  -2    2.20    0.84
  -7  -9   2    1.79    0.82
   7   9  -1    0.66    0.62
   7  -9  -1    1.27    0.79
  -7  -9   1    0.97    0.77
   7   9   0    0.72    0.64
  -7  -9   0    1.18    0.77
   7  -9   0    1.19    0.74
   7   9   1    0.39    0.65
   7   9   1    1.43    0.63
   7  -9   1    0.18    0.75
   7   9   2    1.20    0.72
   7   9   2    0.55    0.64
   7  -9   2    2.26    0.89
   7   9   3   19.34    1.39
   7   9   3   15.95    1.42
   7  -9   3   16.52    1.55
   7   9   4   -0.54    0.66
   7   9   4    0.30    0.69
   7  -9   4   -0.59    0.67
   7   9   5    5.49    0.99
   7   9   5    6.21    1.06
   7  -9   5    4.64    1.00
   7   9   6    7.15    1.15
   7   9   6    5.87    1.08
   7  -9   6    7.22    1.17
   7   9   7    4.77    1.01
  -7  -9  -7    5.61    0.81
  -7 -10   6   -0.55    0.78
   7 -10  -6   -0.55    0.74
  -7 -10   5    1.22    0.88
   7 -10  -5    0.90    0.81
   7 -10  -4    1.96    0.86
  -7 -10   4    2.68    0.88
  -7 -10   3    2.39    0.91
   7 -10  -3    2.29    0.92
   7 -10  -2    0.72    0.80
  -7 -10   2    1.15    0.83
  -7 -10   1   21.28    1.69
   7 -10  -1   19.08    1.69
   7  10   0   10.95    1.14
  -7 -10   0   12.18    1.38
   7 -10   0   11.88    1.39
   7  10   1    3.10    0.84
   7 -10   1    3.53    1.00
  -7 -10  -1    1.80    0.88
   7  10   2   -0.79    0.82
   7  10   2    0.05    0.75
   7 -10   2   -0.23    0.77
   7  10   3   11.32    1.21
   7  10   3   11.52    1.35
   7 -10   3   14.06    1.55
   7  10   4    1.08    0.80
   7 -10   4    0.54    0.85
  -8   0  16    0.04    0.64
  -8   0  15   -0.14    0.58
  -8   0  14    1.38    0.60
  -8   0  13    0.02    0.50
   8   0 -13   -0.54    0.59
  -8   0  12    8.74    0.89
   8   0 -12    8.99    0.97
  -8   0  11    0.33    0.46
   8   0 -11   -0.70    0.46
   8   0 -10   47.52    1.72
  -8   0  10   44.04    1.63
  -8   0   9    0.31    0.42
   8   0  -9    0.13    0.42
  -8   0   8   98.93    2.24
  -8   0   8   97.45    2.61
   8   0  -8   95.67    2.56
  -8   0   8  101.96    2.65
   8   0  -8  101.28    2.69
   8   0  -7   -0.14    0.33
  -8   0   7    0.01    0.34
   8   0  -7    0.13    0.30
  -8   0   7   -0.10    0.31
  -8   0   6    1.84    0.39
   8   0  -6    2.39    0.40
  -8   0   6    2.20    0.28
  -8   0   6    2.71    0.42
   8   0  -6    2.50    0.40
   8   0  -5    0.32    0.25
   8   0  -5   -0.24    0.23
  -8   0   5   -0.04    0.20
  -8   0   5   -0.18    0.24
   8   0  -5   -0.09    0.30
  -8   0   5   -0.12    0.24
  -8   0   5   -0.17    0.18
   8   0  -4   28.62    1.01
   8   0  -4   28.20    0.99
   8   0  -4   28.36    1.01
  -8   0   4   29.78    0.93
  -8   0   4   28.85    1.02
  -8   0   4   30.66    1.02
   8   0  -3   -0.02    0.17
  -8   0   3   -0.10    0.18
   8   0  -3    0.08    0.27
  -8   0   3   -0.01    0.25
   8   0  -3   -0.04    0.29
  -8   0   3   -0.17    0.29
   8   0  -2    3.18    0.37
  -8   0   2    2.59    0.42
  -8   0   2    2.98    0.38
  -8   0   2    2.81    0.33
   8   0  -2    2.95    0.38
   8   0  -2    3.33    0.39
  -8   0   1    0.34    0.27
   8   0  -1   -0.15    0.22
   8   0  -1    0.13    0.29
   8   0  -1    0.00    0.26
  -8   0   1   -0.23    0.33
  -8   0   1   -0.13    0.14
  -8   0   0   13.20    0.64
   8   0   0   12.66    0.69
   8   0   0   14.33    0.69
   8   0   0   14.24    0.64
  -8   0   0   13.68    0.68
   8   0   0   12.39    0.66
  -8   0   0   12.87    0.72
  -8   0  -1   -0.01    0.23
   8   0   1    0.44    0.27
   8   0   1    0.06    0.30
   8   0   1   -0.58    0.28
   8   0   1   -0.15    0.21
  -8   0  -1   -0.24    0.27
   8   0   2  197.39    4.50
   8   0   2  198.98    4.49
   8   0   2  191.55    4.54
  -8   0  -2  203.44    4.57
  -8   0  -2  202.53    4.57
   8   0   2  194.63    4.58
  -8   0  -3   -0.11    0.23
   8   0   3    0.28    0.32
   8   0   3   -0.07    0.28
  -8   0  -3   -0.50    0.26
   8   0   3    0.02    0.29
   8   0   3   -0.02    0.21
  -8   0  -4    5.61    0.61
   8   0   4    5.85    0.49
   8   0   4    6.00    0.55
   8   0   4    5.19    0.57
   8   0   4    5.46    0.61
  -8   0  -4    6.63    0.60
   8   0   4    5.98    0.61
   8   0   5    0.12    0.36
  -8   0  -5    0.13    0.29
   8   0   5   -0.03    0.27
   8   0   5   -0.23    0.35
  -8   0  -5    0.31    0.41
   8   0   5   -0.71    0.32
   8   0   6   10.99    0.88
  -8   0  -6    9.94    0.83
   8   0   6   10.74    0.83
   8   0   6    9.49    0.80
   8   0   6    9.41    0.71
   8   0   7   -0.15    0.36
  -8   0  -7   -0.06    0.46
   8   0   7    0.06    0.41
   8   0   7    0.23    0.47
   8   0   7    0.05    0.36
  -8   0  -8   37.38    1.61
   8   0   8   36.03    1.58
   8   0   8   35.91    1.53
   8   0   8   37.53    1.40
  -8   0  -9    0.18    0.56
   8   0   9    0.00    0.54
   8   0   9   -0.63    0.47
   8   0   9    0.28    0.44
   8   0  10   13.91    1.13
  -8   0 -10   14.29    1.19
   8   0  10   11.86    1.06
   8   0  10   13.33    1.00
   8   0  11    0.15    0.55
   8   0  11    0.06    0.57
  -8   0 -11   -0.61    0.60
  -8   0 -12   27.48    1.63
   8   0  12   25.09    1.59
   8   0  12   28.85    1.58
   8   0  13    0.11    0.70
  -8   1  16   10.18    1.18
  -8  -1  16    9.49    0.97
  -8   1  15    2.09    0.76
   8  -1 -15    1.78    0.86
  -8  -1  15    3.69    0.71
  -8   1  14   20.53    1.40
  -8  -1  14   19.25    1.22
   8  -1 -14   18.27    1.49
  -8   1  13    4.76    0.79
  -8  -1  13    6.30    0.76
   8  -1 -13    5.20    0.87
  -8   1  12   11.91    1.07
   8  -1 -12   13.52    1.18
  -8  -1  12   12.26    0.94
   8   1 -11   16.00    1.06
  -8   1  11   11.32    0.98
   8  -1 -11   12.64    1.08
  -8  -1  11   13.10    0.94
  -8   1  10   28.12    1.29
   8   1 -10   29.29    1.31
   8  -1 -10   28.42    1.44
   8  -1 -10   29.32    1.38
  -8  -1  10   26.35    1.16
  -8   1   9   23.74    1.13
   8   1  -9   24.07    1.13
  -8  -1   9   23.34    1.04
   8  -1  -9   23.51    1.20
   8   1  -8   28.99    1.16
  -8   1   8   28.29    1.06
   8   1  -8   29.61    1.06
  -8   1   8   25.94    1.15
  -8  -1   8   27.13    1.16
  -8  -1   8   26.84    1.08
   8  -1  -8   27.80    1.23
  -8   1   7    7.23    0.58
   8   1  -7    8.57    0.60
  -8   1   7    9.52    0.74
   8   1  -7    9.14    0.63
  -8   1   7    9.87    0.64
   8   1  -7    9.49    0.62
  -8  -1   7    9.74    0.64
   8  -1  -7    9.56    0.75
   8  -1  -7    6.95    0.60
  -8  -1   7    9.90    0.77
   8   1  -6   38.48    1.23
   8   1  -6   37.71    1.20
  -8   1   6   37.15    1.21
  -8   1   6   37.26    1.19
   8   1  -6   39.10    1.27
  -8   1   6   39.28    1.33
  -8  -1   6   38.54    0.89
  -8  -1   6   38.68    1.22
  -8  -1   6   38.70    1.32
   8  -1  -6   37.60    1.32
   8  -1  -6   38.35    1.27
  -8   1   5   25.92    0.92
  -8   1   5   27.66    1.04
   8   1  -5   26.75    0.95
   8   1  -5   27.31    0.98
   8   1  -5   26.29    0.94
  -8   1   5   26.37    0.95
  -8  -1   5   25.44    1.01
   8  -1  -5   25.75    0.98
  -8  -1   5   27.46    0.73
   8  -1  -5   26.80    1.02
  -8  -1   5   26.04    0.94
  -8   1   4  200.44    4.44
   8   1  -4  195.23    4.47
  -8   1   4  198.39    4.55
   8   1  -4  197.27    4.50
   8   1  -4  192.55    4.47
  -8   1   4  207.00    4.52
   8  -1  -4  197.59    4.52
  -8  -1   4  196.17    4.55
  -8  -1   4  201.23    4.23
   8  -1  -4  200.54    4.56
  -8  -1   4  197.32    4.47
   8   1  -3    2.36    0.35
   8   1  -3    2.10    0.32
  -8   1   3    2.92    0.38
  -8   1   3    3.01    0.38
  -8   1   3    2.31    0.36
   8   1  -3    2.72    0.38
  -8  -1   3    2.61    0.29
  -8  -1   3    2.33    0.36
   8  -1  -3    3.00    0.40
  -8  -1   3    2.98    0.45
   8   1  -2  133.83    2.96
   8   1  -2  126.69    3.03
  -8   1   2  124.03    3.01
  -8   1   2  128.71    3.06
  -8   1   2  128.56    3.01
   8   1  -2  130.12    3.01
   8   1  -2  129.89    3.03
   8  -1  -2  127.15    3.04
  -8  -1   2  125.23    3.06
  -8  -1   2  130.85    2.89
  -8  -1   2  127.31    3.02
   8  -1  -2  127.01    3.03
   8  -1  -2  122.19    2.99
   8   1  -1   75.51    1.97
  -8   1   1   77.97    1.99
   8   1  -1   78.47    2.02
   8   1  -1   79.86    2.01
  -8   1   1   80.05    2.02
  -8   1   1   75.58    2.02
   8   1  -1   77.59    2.02
   8  -1  -1   80.90    1.96
  -8  -1   1   79.55    2.02
  -8  -1   1   79.91    1.92
   8  -1  -1   76.65    2.01
  -8  -1   1   75.04    2.05
   8  -1  -1   78.58    1.99
  -8   1   0   46.83    1.36
   8   1   0   46.74    1.38
   8   1   0   46.79    1.39
   8   1   0   47.05    1.40
   8   1   0   49.53    1.41
  -8   1   0   47.07    1.39
   8  -1   0   45.03    1.37
   8  -1   0   47.35    1.36
  -8  -1   0   47.08    1.31
  -8  -1   0   45.21    1.37
   8  -1   0   48.89    1.30
  -8  -1   0   47.71    1.44
  -8   1  -1   57.48    1.59
   8   1   1   57.09    1.64
   8   1   1   53.97    1.60
   8   1   1   56.09    1.59
   8   1   1   57.04    1.62
  -8   1  -1   57.87    1.62
  -8  -1  -1   58.24    1.67
  -8  -1  -1   56.19    1.56
   8  -1   1   55.51    1.55
  -8  -1  -1   52.97    1.60
   8  -1   1   57.25    1.48
   8  -1   1   58.02    1.59
  -8   1  -2    0.19    0.31
  -8   1  -2    0.21    0.22
   8   1   2   -0.01    0.21
   8   1   2   -0.55    0.28
   8   1   2   -0.06    0.27
   8   1   2    0.05    0.32
   8  -1   2   -0.11    0.22
   8  -1   2   -0.01    0.16
   8  -1   2   -0.10    0.27
  -8  -1  -2   -0.13    0.22
  -8  -1  -2   -0.09    0.29
   8   1   3    3.20    0.43
  -8   1  -3    2.63    0.42
   8   1   3    2.46    0.43
  -8   1  -3    3.18    0.47
   8   1   3    1.96    0.38
   8   1   3    2.12    0.43
  -8  -1  -3    2.17    0.41
  -8  -1  -3    2.24    0.34
   8  -1   3    3.12    0.43
   8  -1   3    2.34    0.40
   8  -1   3    3.06    0.39
  -8   1  -4    4.63    0.55
   8   1   4    3.27    0.49
   8   1   4    4.55    0.58
   8   1   4    5.09    0.55
  -8   1  -4    4.61    0.51
   8   1   4    5.17    0.58
   8   1   4    4.36    0.55
  -8  -1  -4    4.16    0.57
   8  -1   4    4.78    0.52
  -8  -1  -4    3.70    0.45
   8  -1   4    3.86    0.47
   8  -1   4    3.82    0.44
   8   1   5    1.29    0.45
   8   1   5    1.86    0.45
  -8   1  -5    1.68    0.44
   8   1   5    1.46    0.32
   8   1   5    1.86    0.50
   8   1   5    2.54    0.52
  -8   1  -5    1.58    0.41
   8  -1   5    1.65    0.44
  -8  -1  -5    1.62    0.41
   8  -1   5    1.37    0.35
   8  -1   5    1.57    0.39
   8  -1   5    1.37    0.41
  -8  -1  -5    1.58    0.45
   8   1   6    7.02    0.78
   8   1   6    9.09    0.82
   8   1   6    7.96    0.79
  -8   1  -6    7.68    0.76
   8   1   6    9.00    0.73
   8  -1   6    6.90    0.72
  -8  -1  -6    6.40    0.74
   8  -1   6    7.01    0.67
   8  -1   6    7.63    0.70
   8  -1   6    7.95    0.63
   8   1   7    1.34    0.53
   8   1   7    0.73    0.48
  -8   1  -7   -0.17    0.46
   8   1   7    0.98    0.46
   8   1   7    0.43    0.47
   8  -1   7    1.03    0.43
   8  -1   7    0.54    0.43
   8  -1   7    0.59    0.46
   8  -1   7    0.87    0.38
  -8  -1  -7    0.66    0.48
   8   1   8   39.31    1.52
  -8   1  -8   38.15    1.61
   8   1   8   37.37    1.59
   8   1   8   36.43    1.65
   8   1   8   38.92    1.64
   8  -1   8   36.44    1.50
  -8  -1  -8   36.34    1.64
   8  -1   8   40.42    1.39
   8   1   9   -0.07    0.56
   8   1   9    1.72    0.52
   8   1   9    0.97    0.59
  -8   1  -9    0.44    0.55
  -8  -1  -9    0.83    0.64
   8  -1   9    1.02    0.52
  -8   1 -10   37.41    1.73
   8   1  10   38.81    1.60
   8   1  10   39.17    1.77
   8   1  10   34.46    1.67
   8  -1  10   36.37    1.60
  -8  -1 -10   37.04    1.79
   8   1  11    0.25    0.59
   8   1  11    1.65    0.61
   8   1  11   -0.26    0.58
   8  -1  11   -0.23    0.54
  -8  -1 -11    0.32    0.61
   8   1  12    2.49    0.78
   8   1  12    1.28    0.72
  -8  -1 -12    3.07    0.82
   8  -1  12    1.60    0.67
   8   1  13    0.78    0.79
  -8  -1 -13    4.17    1.00
   8  -1  13    0.41    0.61
  -8   2  16    2.01    0.87
   8  -2 -16    3.35    1.00
  -8   2  15    5.38    0.98
   8  -2 -15    4.25    0.94
  -8  -2  15    4.15    0.67
  -8   2  14    3.35    0.80
   8  -2 -14    4.65    0.97
  -8  -2  14    4.09    0.63
  -8   2  13    2.14    0.74
  -8  -2  13    3.70    0.57
   8  -2 -13    5.15    0.93
  -8   2  12    9.48    1.01
  -8  -2  12    9.97    0.79
   8  -2 -12   12.49    1.15
  -8   2  11    3.44    0.67
   8  -2 -11    2.78    0.73
  -8  -2  11    3.20    0.51
  -8   2  10   45.83    1.44
  -8   2  10   46.41    1.78
  -8  -2  10   42.50    1.45
   8  -2 -10   46.12    1.80
   8   2  -9    2.56    0.42
   8   2  -9    2.72    0.51
  -8   2   9    2.57    0.57
   8   2  -9    2.97    0.46
   8  -2  -9    2.95    0.63
   8  -2  -9    3.03    0.65
  -8  -2   9    2.34    0.41
   8   2  -8   66.32    1.91
   8   2  -8   65.33    1.79
   8   2  -8   66.54    1.89
  -8   2   8   68.21    2.10
   8  -2  -8   62.71    2.04
  -8  -2   8   66.12    2.07
  -8  -2   8   66.98    1.81
  -8   2   7   17.79    0.88
  -8   2   7   17.47    0.73
   8   2  -7   18.40    0.78
  -8   2   7   18.75    0.94
   8   2  -7   17.03    0.77
   8   2  -7   17.47    0.83
   8  -2  -7   17.69    0.98
  -8  -2   7   16.26    0.93
  -8  -2   7   17.90    0.77
  -8  -2   7   17.43    0.69
   8   2  -6   14.04    0.67
   8   2  -6   13.85    0.65
  -8   2   6   15.39    0.87
  -8   2   6   14.09    0.76
   8   2  -6   14.64    0.74
  -8   2   6   13.81    0.64
  -8  -2   6   13.54    0.65
  -8  -2   6   15.40    0.61
   8  -2  -6   13.91    0.85
   8  -2  -6   13.30    0.77
  -8  -2   6   14.84    0.84
   8  -2  -6   13.87    0.50
  -8   2   5   14.05    0.72
   8   2  -5   13.40    0.61
   8   2  -5   13.19    0.68
   8   2  -5   13.82    0.67
  -8   2   5   13.05    0.74
  -8   2   5   14.40    0.61
  -8  -2   5   13.04    0.77
   8  -2  -5   14.01    0.49
  -8  -2   5   14.37    0.58
   8  -2  -5   14.71    0.76
  -8  -2   5   13.70    0.64
   8  -2  -5   13.10    0.73
   8   2  -4   84.62    1.95
   8   2  -4   86.60    2.14
  -8   2   4   88.30    2.22
   8   2  -4   85.91    2.08
  -8   2   4   84.20    2.05
  -8   2   4   83.71    2.23
   8   2  -4   82.69    2.14
   8  -2  -4   84.76    1.95
  -8  -2   4   81.75    2.25
   8  -2  -4   84.04    2.21
  -8  -2   4   86.95    2.09
   8  -2  -4   83.03    2.23
   8   2  -3  125.22    2.84
  -8   2   3  122.18    3.00
   8   2  -3  123.80    2.96
  -8   2   3  120.52    3.02
  -8   2   3  127.96    2.89
   8   2  -3  124.30    2.90
   8   2  -3  123.83    2.97
   8  -2  -3  124.98    3.03
   8  -2  -3  128.17    2.82
  -8  -2   3  126.16    3.08
   8  -2  -3  124.61    3.01
  -8  -2   3  122.99    2.90
   8   2  -2   10.75    0.56
   8   2  -2   10.35    0.57
  -8   2   2   10.82    0.58
   8   2  -2    9.71    0.58
  -8   2   2   10.56    0.58
   8   2  -2   10.13    0.53
  -8   2   2   10.02    0.64
   8  -2  -2    9.11    0.57
   8  -2  -2    9.59    0.59
  -8  -2   2   10.75    0.58
  -8  -2   2   10.14    0.65
   8  -2  -2   10.41    0.53
   8   2  -1    1.29    0.35
  -8   2   1    1.92    0.40
  -8   2   1    1.34    0.24
   8   2  -1    1.73    0.30
   8   2  -1    1.67    0.36
  -8   2   1    1.33    0.32
   8   2  -1    0.75    0.34
   8  -2  -1    1.83    0.32
  -8  -2   1    2.03    0.33
   8  -2  -1    1.74    0.34
  -8  -2   1    1.38    0.41
   8   2   0   82.13    2.16
   8   2   0   84.83    2.20
  -8   2   0   85.95    2.16
  -8   2   0   80.75    2.16
   8   2   0   87.74    2.21
   8   2   0   88.99    2.22
   8  -2   0   85.59    2.13
  -8  -2   0   85.91    2.27
  -8  -2   0   84.83    2.17
   8  -2   0   84.27    2.16
   8   2   1   39.80    1.23
  -8   2  -1   38.06    1.22
   8   2   1   36.72    1.26
   8   2   1   38.34    1.23
   8   2   1   35.37    1.23
  -8   2  -1   36.94    1.16
  -8  -2  -1   38.25    1.25
  -8  -2  -1   36.73    1.26
   8  -2   1   36.88    1.13
   8  -2   1   34.78    1.16
   8   2   2  166.92    3.96
  -8   2  -2  170.74    3.88
   8   2   2  163.01    3.94
   8   2   2  169.92    4.00
   8   2   2  165.23    3.94
  -8   2  -2  170.58    3.91
   8  -2   2  161.73    3.86
  -8  -2  -2  158.45    3.83
   8  -2   2  168.25    3.81
  -8  -2  -2  168.22    3.96
  -8  -2  -2  169.40    3.99
  -8   2  -3   65.48    1.82
  -8   2  -3   64.69    1.78
   8   2   3   64.20    1.85
   8   2   3   63.07    1.87
   8   2   3   62.39    1.85
   8   2   3   60.84    1.88
   8  -2   3   60.00    1.74
  -8  -2  -3   64.06    1.91
   8  -2   3   63.43    1.69
   8  -2   3   65.56    1.79
  -8  -2  -3   62.95    1.78
  -8  -2  -3   61.61    1.85
   8   2   4   34.19    1.39
  -8   2  -4   31.30    1.16
   8   2   4   34.79    1.27
   8   2   4   32.56    1.25
  -8   2  -4   35.07    1.23
   8   2   4   33.03    1.31
   8   2   4   35.76    1.31
   8  -2   4   32.21    1.15
   8  -2   4   34.21    1.17
   8  -2   4   34.56    1.10
  -8  -2  -4   34.32    1.32
  -8  -2  -4   31.79    1.19
   8   2   5   46.10    1.67
  -8   2  -5   44.35    1.51
   8   2   5   44.55    1.68
   8   2   5   46.39    1.63
   8   2   5   43.27    1.53
   8  -2   5   46.61    1.47
  -8  -2  -5   44.09    1.58
   8  -2   5   42.18    1.42
  -8  -2  -5   42.80    1.50
   8  -2   5   43.92    1.32
   8   2   6   73.12    2.30
   8   2   6   72.53    2.37
   8   2   6   74.77    2.21
  -8   2  -6   73.94    2.19
   8  -2   6   71.74    2.08
  -8  -2  -6   73.08    2.30
   8  -2   6   75.80    1.98
   8  -2   6   72.71    2.08
   8   2   7   28.69    1.50
   8   2   7   29.48    1.35
   8   2   7   30.85    1.48
   8   2   7   28.36    1.37
  -8   2  -7   31.26    1.36
  -8  -2  -7   29.18    1.42
   8  -2   7   31.13    1.23
   8  -2   7   31.22    1.11
   8   2   8    0.64    0.61
   8   2   8    0.59    0.57
   8   2   8    0.53    0.55
   8   2   8    1.46    0.55
  -8  -2  -8    0.41    0.51
   8  -2   8    1.20    0.45
   8   2   9   -0.04    0.59
   8   2   9   -0.27    0.49
   8   2   9   -0.01    0.59
  -8  -2  -9    0.88    0.56
   8  -2   9    0.63    0.45
   8   2  10   15.73    1.30
   8   2  10   13.60    1.11
   8   2  10   16.16    1.27
   8  -2  10   14.03    1.02
  -8  -2 -10   13.04    1.20
   8   2  11    0.16    0.60
   8   2  11    0.54    0.60
   8   2  11    0.92    0.71
  -8  -2 -11    1.03    0.78
   8  -2  11    1.95    0.61
   8   2  12   11.30    1.13
   8   2  12   14.18    1.32
   8   2  12   12.50    1.29
  -8  -2 -12   10.83    1.29
   8  -2  12   11.08    0.98
   8   2  13    7.66    1.13
   8   2  13    7.58    1.08
   8  -2  13    6.92    0.87
  -8  -2 -13    8.35    1.17
  -8   3  15    6.40    1.06
   8  -3 -15    7.69    1.24
  -8   3  14    6.49    1.00
   8  -3 -14    6.98    1.08
  -8   3  13    3.79    0.88
   8  -3 -13    4.53    0.88
  -8   3  12   14.80    1.28
  -8  -3  12   14.02    0.74
   8  -3 -12   11.72    1.14
  -8   3  11    6.81    0.70
  -8   3  11    8.80    0.97
   8  -3 -11    7.67    0.95
  -8  -3  11    6.81    0.53
  -8   3  10    1.09    0.61
   8   3 -10    0.39    0.31
   8   3 -10   -0.20    0.30
  -8  -3  10    0.34    0.30
   8  -3 -10    0.22    0.58
   8   3  -9    4.55    0.49
   8   3  -9    4.80    0.50
  -8   3   9    2.95    0.67
   8  -3  -9    5.75    0.76
  -8  -3   9    4.33    0.41
  -8   3   8    1.04    0.47
   8   3  -8    0.84    0.31
   8   3  -8    1.31    0.32
   8   3  -8    0.58    0.28
  -8  -3   8    1.60    0.37
  -8  -3   8    0.68    0.26
   8  -3  -8    0.08    0.40
  -8  -3   8    0.27    0.45
   8   3  -7    0.01    0.24
  -8   3   7   -0.08    0.42
   8   3  -7   -0.41    0.18
   8   3  -7    0.15    0.22
  -8  -3   7    0.07    0.28
   8  -3  -7    0.00    0.40
  -8  -3   7   -0.02    0.21
   8  -3  -7    0.36    0.38
  -8  -3   7   -0.26    0.44
  -8   3   6    7.81    0.65
   8   3  -6    8.15    0.58
  -8   3   6    7.55    0.43
   8   3  -6    8.36    0.55
   8   3  -6    8.17    0.46
  -8   3   6    7.47    0.67
  -8  -3   6    6.57    0.67
   8  -3  -6    7.95    0.50
  -8  -3   6    8.79    0.59
   8  -3  -6    8.87    0.70
  -8  -3   6    8.16    0.47
   8   3  -5   15.32    0.73
  -8   3   5   16.89    0.87
  -8   3   5   17.07    0.62
   8   3  -5   18.18    0.74
   8   3  -5   18.86    0.63
   8   3  -5   19.02    0.57
  -8  -3   5   18.72    0.99
  -8  -3   5   19.01    0.79
  -8  -3   5   18.44    0.66
   8  -3  -5   18.33    0.70
   8  -3  -5   18.13    0.91
   8  -3  -5   17.43    0.88
   8   3  -4   18.41    0.74
   8   3  -4   18.37    0.64
   8   3  -4   15.59    0.73
   8   3  -4   16.68    0.59
  -8   3   4   18.27    0.88
  -8   3   4   17.59    0.63
  -8  -3   4   17.39    0.65
   8  -3  -4   18.07    0.71
   8  -3  -4   17.42    0.84
   8  -3  -4   16.30    0.80
  -8  -3   4   17.39    0.76
  -8  -3   4   16.71    0.88
   8   3  -3    6.48    0.50
   8   3  -3    5.79    0.43
  -8   3   3    5.70    0.55
   8   3  -3    5.17    0.37
   8   3  -3    5.05    0.48
  -8   3   3    6.33    0.43
  -8  -3   3    6.10    0.42
   8  -3  -3    5.72    0.47
  -8  -3   3    6.39    0.58
   8  -3  -3    5.04    0.51
   8  -3  -3    5.25    0.51
  -8   3   2  137.09    3.36
  -8   3   2  142.65    3.22
   8   3  -2  139.63    3.35
   8   3  -2  143.43    3.20
   8   3  -2  140.57    3.26
   8   3  -2  141.62    3.30
  -8   3   2  139.15    3.33
  -8  -3   2  140.95    3.22
   8  -3  -2  142.89    3.34
   8  -3  -2  141.56    3.30
   8  -3  -2  138.96    3.33
  -8  -3   2  136.72    3.42
   8   3  -1   23.23    0.83
  -8   3   1   23.38    0.87
   8   3  -1   22.09    0.91
   8   3  -1   22.44    0.90
  -8   3   1   24.74    0.94
   8   3  -1   24.11    0.91
   8  -3  -1   24.99    0.94
  -8  -3   1   22.99    0.86
   8  -3  -1   23.75    0.90
   8  -3  -1   24.63    0.91
  -8  -3   1   22.50    0.99
   8   3   0  231.66    5.23
   8   3   0  224.94    5.19
   8   3   0  227.93    5.24
  -8   3   0  237.30    5.21
   8   3   0  237.02    5.18
   8  -3   0  231.15    5.13
   8  -3   0  226.57    5.25
  -8  -3   0  233.46    5.17
  -8  -3   0  224.08    5.25
   8  -3   0  228.24    5.13
   8   3   1    4.24    0.49
  -8   3  -1    4.29    0.48
  -8   3  -1    4.91    0.42
   8   3   1    4.24    0.44
   8   3   1    4.00    0.49
   8   3   1    3.73    0.48
  -8  -3  -1    4.76    0.50
   8  -3   1    3.91    0.40
   8  -3   1    3.93    0.40
  -8  -3  -1    4.37    0.54
   8   3   2   43.16    1.45
  -8   3  -2   44.87    1.31
   8   3   2   43.28    1.50
   8   3   2   45.36    1.45
  -8   3  -2   43.64    1.38
   8   3   2   44.15    1.46
   8  -3   2   44.36    1.26
  -8  -3  -2   41.94    1.45
  -8  -3  -2   42.51    1.42
   8  -3   2   42.66    1.29
   8   3   3    0.11    0.30
   8   3   3    0.13    0.35
  -8   3  -3   -0.46    0.28
  -8   3  -3    0.18    0.22
   8   3   3    0.00    0.41
   8   3   3    0.30    0.39
   8   3   3    0.57    0.39
  -8  -3  -3    0.31    0.41
   8  -3   3   -0.19    0.24
  -8  -3  -3   -0.44    0.32
   8  -3   3    0.07    0.26
   8   3   4   12.07    0.87
  -8   3  -4   12.22    0.75
  -8   3  -4   10.99    0.68
   8   3   4   12.23    0.83
   8   3   4   10.22    0.85
   8   3   4   12.97    0.92
   8   3   4   11.90    0.81
  -8  -3  -4   12.88    0.87
   8  -3   4   12.53    0.59
   8  -3   4   11.48    0.61
  -8  -3  -4   12.40    0.91
   8  -3   4   11.91    0.67
  -8   3  -5    0.16    0.26
   8   3   5   -0.13    0.41
   8   3   5   -0.24    0.49
   8   3   5    0.31    0.46
   8   3   5    0.14    0.39
  -8   3  -5   -0.02    0.34
   8  -3   5    0.20    0.21
  -8  -3  -5    0.13    0.46
   8  -3   5    0.26    0.26
  -8  -3  -5    0.65    0.47
   8  -3   5    0.38    0.31
   8   3   6   15.69    1.08
   8   3   6   14.44    1.03
   8   3   6   15.67    1.15
  -8   3  -6   15.73    0.87
   8   3   6   13.60    1.04
   8  -3   6   14.01    0.79
  -8  -3  -6   14.30    0.98
   8   3   7    6.52    0.75
   8   3   7    7.28    0.85
   8   3   7    7.81    0.89
  -8  -3  -7    6.68    0.81
   8  -3   7    8.92    0.68
   8   3   8   21.07    1.28
   8   3   8   22.45    1.41
   8   3   8   19.21    1.31
   8  -3   8   21.60    1.00
  -8  -3  -8   22.27    1.30
   8   3   9    2.51    0.69
   8   3   9    2.54    0.72
   8   3   9    3.01    0.72
   8  -3   9    2.53    0.48
  -8  -3  -9    1.40    0.63
   8   3  10   11.37    1.10
   8   3  10   11.31    1.21
   8   3  10   12.20    1.18
   8  -3  10   12.38    0.87
  -8  -3 -10   12.81    1.25
   8   3  11    1.67    0.70
   8   3  11   -0.44    0.62
   8   3  11    0.42    0.75
  -8  -3 -11    0.28    0.66
   8  -3  11    0.51    0.44
   8   3  12    2.20    0.78
   8   3  12    2.44    0.93
   8   3  12    1.49    0.85
  -8  -3 -12    2.10    0.84
   8   3  13    0.58    0.73
   8   3  13    0.02    0.80
   8   3  13   -0.30    0.79
  -8  -3 -13   -0.35    0.83
  -8   4  15   -0.66    0.77
   8  -4 -15   -0.08    0.71
  -8   4  14    0.17    0.71
   8  -4 -14   -0.44    0.74
  -8   4  13    1.09    0.81
   8  -4 -13    1.65    0.82
  -8   4  12   -0.48    0.64
   8  -4 -12    0.07    0.56
  -8   4  11    1.12    0.50
  -8   4  11    0.34    0.59
   8   4 -11    0.58    0.36
   8  -4 -11    0.89    0.58
   8   4 -10    1.28    0.36
  -8   4  10    1.70    0.64
   8   4 -10    0.57    0.32
   8  -4 -10    0.33    0.55
  -8   4   9    0.40    0.51
   8   4  -9    0.81    0.29
   8   4  -9    0.23    0.26
   8  -4  -9    0.97    0.56
  -8  -4   9    1.52    0.47
   8   4  -8   27.38    0.90
  -8   4   8   29.31    1.39
   8   4  -8   29.13    0.92
  -8  -4   8   26.92    1.16
  -8  -4   8   29.47    1.43
   8  -4  -8   26.35    1.28
   8   4  -7    5.77    0.48
  -8   4   7    4.53    0.63
   8   4  -7    5.92    0.36
  -8  -4   7    6.34    0.62
   8  -4  -7    5.88    0.70
  -8  -4   7    4.27    0.66
   8  -4  -7    6.66    0.57
   8   4  -6    0.98    0.31
  -8   4   6    0.03    0.42
  -8  -4   6    1.02    0.46
  -8  -4   6    1.11    0.38
   8  -4  -6    1.08    0.44
   8  -4  -6    0.82    0.33
  -8   4   5    0.51    0.36
   8   4  -5    0.34    0.28
   8   4  -5    0.49    0.22
  -8  -4   5   -0.08    0.33
   8  -4  -5    0.57    0.37
   8  -4  -5    0.44    0.34
   8  -4  -5    0.92    0.33
  -8  -4   5    0.66    0.43
  -8   4   4    4.35    0.53
  -8   4   4    5.17    0.32
   8   4  -4    4.92    0.41
  -8  -4   4    5.95    0.64
  -8  -4   4    5.25    0.29
   8  -4  -4    5.44    0.56
   8  -4  -4    5.20    0.52
   8  -4  -4    5.18    0.50
  -8  -4   4    4.85    0.54
   8   4  -3    9.27    0.57
   8   4  -3    9.61    0.63
  -8   4   3    9.07    0.47
   8   4  -3    9.06    0.57
  -8   4   3   10.00    0.66
  -8  -4   3    9.37    0.70
   8  -4  -3    8.84    0.63
   8  -4  -3    8.15    0.62
  -8  -4   3    9.10    0.44
   8  -4  -3   10.05    0.65
   8   4  -2    1.93    0.39
  -8   4   2    2.05    0.41
   8   4  -2    1.50    0.33
  -8   4   2    1.21    0.31
   8   4  -2    1.31    0.24
   8   4  -2    1.18    0.34
  -8  -4   2    2.08    0.28
   8  -4  -2    1.28    0.38
   8  -4  -2    1.26    0.36
  -8  -4   2    0.90    0.37
   8  -4  -2    0.88    0.33
  -8   4   1    1.99    0.40
   8   4  -1    1.23    0.27
   8   4  -1    1.32    0.37
   8   4  -1    1.59    0.35
   8   4  -1    1.17    0.37
   8  -4  -1    1.42    0.31
   8  -4  -1    1.77    0.38
   8  -4  -1    1.52    0.40
  -8   4   0   28.62    1.08
   8   4   0   30.41    1.05
   8   4   0   30.15    1.17
   8   4   0   31.74    1.19
   8   4   0   30.70    1.10
   8  -4   0   32.64    1.06
   8  -4   0   30.34    1.01
  -8  -4   0   30.54    1.06
   8  -4   0   30.95    1.20
  -8  -4   0   28.77    1.16
   8   4   1   36.24    1.35
   8   4   1   34.94    1.30
  -8   4  -1   35.68    1.23
   8   4   1   37.38    1.26
  -8   4  -1   40.86    1.15
   8   4   1   35.62    1.27
   8  -4   1   36.13    1.11
  -8  -4  -1   36.15    1.31
   8  -4   1   36.41    1.13
   8  -4   1   35.16    1.39
  -8  -4  -1   36.94    1.24
  -8   4  -2   95.33    2.48
   8   4   2   99.44    2.65
  -8   4  -2   95.62    2.36
   8   4   2   97.77    2.59
   8   4   2   98.46    2.61
   8   4   2   94.26    2.66
  -8  -4  -2   92.93    2.54
   8  -4   2   96.38    2.22
   8  -4   2   98.79    2.33
  -8  -4  -2   97.93    2.59
   8  -4   2   96.60    2.35
   8  -4   2   95.97    2.73
   8   4   3   62.36    2.00
   8   4   3   59.68    1.88
   8   4   3   59.06    1.90
   8   4   3   62.13    1.93
  -8   4  -3   60.07    1.65
   8  -4   3   60.27    1.58
   8  -4   3   62.23    1.58
  -8  -4  -3   57.67    1.86
   8  -4   3   59.14    1.41
  -8  -4  -3   60.59    1.86
   8   4   4    5.16    0.68
   8   4   4    4.59    0.65
  -8   4  -4    4.94    0.49
   8   4   4    5.18    0.63
   8  -4   4    4.15    0.40
  -8  -4  -4    5.51    0.66
  -8  -4  -4    3.68    0.56
   8   4   5   24.09    1.37
   8   4   5   26.71    1.30
  -8   4  -5   26.94    1.04
   8   4   5   28.76    1.35
   8  -4   5   25.82    0.91
  -8  -4  -5   25.51    1.23
  -8  -4  -5   25.88    1.26
   8   4   6   35.30    1.59
   8   4   6   35.36    1.53
   8   4   6   38.51    1.69
  -8   4  -6   36.32    1.32
   8  -4   6   37.53    1.14
  -8  -4  -6   35.50    1.56
  -8  -4  -6   36.36    1.48
   8   4   7    0.58    0.52
   8   4   7    0.49    0.58
   8   4   7   -0.27    0.53
   8  -4   7   -0.06    0.28
  -8  -4  -7   -0.38    0.53
  -8  -4  -7    0.66    0.56
   8   4   8    1.74    0.68
   8   4   8    1.28    0.70
   8   4   8    2.15    0.71
  -8  -4  -8    1.13    0.65
  -8  -4  -8    0.97    0.64
   8  -4   8    1.77    0.37
   8   4   9    0.10    0.64
   8   4   9    0.04    0.67
   8   4   9    0.84    0.69
  -8  -4  -9    0.43    0.66
  -8  -4  -9    1.06    0.71
   8   4  10    0.26    0.70
   8   4  10   -0.05    0.64
   8   4  10    0.82    0.76
  -8  -4 -10    0.02    0.70
   8   4  11    1.01    0.71
   8   4  11    2.68    0.92
   8   4  11    0.66    0.74
  -8  -4 -11    1.69    0.79
   8   4  12   20.19    1.65
   8   4  12   20.85    1.57
   8   4  12   22.75    1.77
  -8  -4 -12   24.13    1.71
  -8   5  14   14.76    1.50
   8  -5 -14   11.98    1.31
  -8   5  13   13.26    1.35
   8  -5 -13   10.94    1.22
  -8   5  12    6.24    1.05
  -8   5  12    6.27    0.86
   8  -5 -12    7.29    0.98
  -8   5  11    7.86    1.07
   8   5 -11    8.03    0.69
   8  -5 -11    7.61    1.00
   8   5 -10    2.01    0.37
  -8   5  10    1.65    0.70
   8   5 -10    1.32    0.34
   8  -5 -10    2.31    0.68
  -8  -5  10    2.91    0.93
   8   5  -9   -0.41    0.18
  -8   5   9    0.32    0.53
   8   5  -9   -0.12    0.24
  -8  -5   9    0.03    0.46
   8  -5  -9    0.11    0.55
  -8   5   8    1.55    0.57
  -8  -5   8    1.86    0.53
   8  -5  -8    2.46    0.61
  -8   5   7    4.86    0.72
  -8  -5   7    5.06    0.78
  -8  -5   7    5.02    0.66
   8  -5  -7    3.91    0.64
   8  -5  -7    5.97    0.63
  -8   5   6    1.33    0.49
   8  -5  -6    1.29    0.44
   8  -5  -6    1.73    0.51
  -8  -5   6    1.81    0.57
  -8  -5   6    1.24    0.46
  -8   5   5   33.44    1.36
   8   5  -5   32.12    1.11
   8  -5  -5   33.17    1.27
   8  -5  -5   33.16    1.29
  -8  -5   5   34.56    1.35
  -8  -5   5   34.31    1.39
  -8   5   4   17.49    0.94
   8   5  -4   15.22    0.79
   8   5  -4   17.51    0.76
   8  -5  -4   15.48    0.83
   8  -5  -4   15.50    0.91
  -8  -5   4   15.82    0.96
   8  -5  -4   16.02    0.85
  -8  -5   4   15.34    0.94
   8   5  -3   13.54    0.74
   8   5  -3   13.42    0.78
  -8   5   3   15.47    0.87
   8  -5  -3   15.20    0.92
   8  -5  -3   13.78    0.78
  -8  -5   3   14.74    0.93
   8   5  -2   14.33    0.80
  -8   5   2   14.43    0.80
  -8   5   2   11.99    0.65
   8   5  -2   13.54    0.77
  -8  -5   2   13.15    0.48
   8  -5  -2   13.55    0.65
  -8  -5   2   13.12    0.87
   8  -5  -2   13.55    0.87
   8  -5  -2   12.83    0.69
   8   5  -1   20.13    0.93
   8   5  -1   19.59    0.96
  -8   5   1   19.55    0.92
   8   5  -1   17.72    0.75
   8  -5  -1   19.56    0.70
  -8  -5   1   19.93    0.94
   8  -5  -1   19.18    0.78
  -8  -5   1   18.80    0.71
   8  -5  -1   19.49    1.04
   8   5   0    8.98    0.61
   8   5   0    8.99    0.70
   8   5   0    8.04    0.73
   8   5   0    8.85    0.75
  -8  -5   0    7.47    0.69
  -8  -5   0    8.95    0.58
   8  -5   0    8.66    0.37
   8  -5   0    9.46    0.53
   8  -5   0    8.10    0.78
   8   5   1   38.76    1.46
   8   5   1   38.56    1.35
   8   5   1   36.14    1.28
   8   5   1   35.28    1.38
  -8  -5  -1   35.97    1.34
   8  -5   1   37.55    1.17
  -8  -5  -1   36.29    1.24
   8  -5   1   37.32    1.05
   8  -5   1   35.76    1.47
   8   5   2   11.80    0.83
   8   5   2   14.16    0.85
   8   5   2   12.75    0.98
   8   5   2   12.60    0.94
   8  -5   2   12.96    1.01
   8  -5   2   13.51    0.65
  -8  -5  -2   14.39    0.85
   8  -5   2   13.47    0.52
  -8  -5  -2   13.37    0.80
   8   5   3    1.73    0.49
   8   5   3    2.34    0.49
   8   5   3    1.18    0.52
   8   5   3    1.64    0.59
  -8   5  -3    2.29    0.32
   8  -5   3    1.62    0.55
  -8  -5  -3    2.59    0.48
  -8  -5  -3    2.25    0.49
   8  -5   3    2.09    0.23
   8   5   4    5.98    0.71
   8   5   4    5.87    0.75
  -8   5  -4    5.37    0.47
   8   5   4    5.36    0.72
  -8  -5  -4    4.84    0.63
  -8  -5  -4    3.80    0.60
  -8   5  -5   21.70    0.91
   8   5   5   20.73    1.22
   8   5   5   22.83    1.30
   8   5   5   19.97    1.25
  -8  -5  -5   20.60    1.07
  -8  -5  -5   21.09    1.15
  -8   5  -6    3.79    0.49
   8   5   6    4.08    0.82
   8   5   6    3.99    0.75
   8   5   6    3.78    0.74
  -8  -5  -6    3.92    0.62
  -8  -5  -6    2.42    0.62
   8   5   7    7.39    0.90
   8   5   7    4.62    0.76
   8   5   7    7.73    0.95
  -8  -5  -7    7.80    0.93
  -8  -5  -7    7.28    0.91
   8   5   8    3.50    0.81
   8   5   8    3.04    0.81
   8   5   8    2.23    0.84
  -8  -5  -8    2.73    0.75
   8   5   9    4.51    1.02
   8   5   9    7.09    1.01
   8   5   9    5.64    0.92
  -8  -5  -9    6.49    0.98
   8   5  10    5.80    1.09
   8   5  10    3.05    0.84
   8   5  10    4.41    0.86
  -8  -5 -10    5.49    0.97
   8   5  11    8.29    1.21
   8   5  11    7.54    1.11
   8   5  11    8.34    1.15
  -8  -5 -11    8.47    1.20
  -8   6  13    0.62    0.77
   8  -6 -13    0.10    0.73
  -8   6  12    0.57    0.64
  -8   6  12    0.82    0.81
   8  -6 -12    0.52    0.71
  -8   6  11   10.67    1.21
   8  -6 -11    8.70    1.07
  -8   6  10    0.88    0.63
  -8  -6  10    1.09    0.61
   8  -6 -10    0.42    0.60
  -8   6   9   31.74    1.61
   8  -6  -9   34.02    1.60
  -8  -6   9   33.05    1.56
  -8   6   8   12.52    1.10
   8  -6  -8   13.31    1.04
  -8  -6   8   13.66    1.11
  -8   6   7   18.17    1.21
   8  -6  -7   17.86    1.07
  -8  -6   7   19.98    1.21
  -8  -6   7   17.47    1.23
   8  -6  -7   16.61    1.08
  -8   6   6    8.16    0.84
   8  -6  -6    9.39    0.85
  -8  -6   6    9.59    0.92
  -8  -6   6    8.76    0.94
   8  -6  -6    7.71    0.77
  -8   6   5    4.65    0.66
  -8  -6   5    7.08    0.81
   8  -6  -5    6.42    0.74
  -8  -6   5    5.79    0.74
   8  -6  -5    6.51    0.67
   8   6  -4    0.83    0.37
   8   6  -4    0.44    0.33
  -8  -6   4    0.56    0.48
  -8  -6   4   -0.13    0.46
   8  -6  -4    0.70    0.47
   8  -6  -4    0.67    0.40
   8   6  -3    5.19    0.57
   8   6  -3    4.63    0.54
   8  -6  -3    4.98    0.67
  -8  -6   3    5.65    0.70
   8  -6  -3    4.64    0.44
   8  -6  -3    4.88    0.54
  -8  -6   3    5.30    0.73
   8   6  -2    4.47    0.59
   8   6  -2    4.01    0.55
   8   6  -2    4.22    0.36
   8  -6  -2    4.81    0.70
  -8  -6   2    3.69    0.60
   8  -6  -2    4.23    0.36
   8  -6  -2    4.15    0.45
   8   6  -1   25.73    0.93
   8   6  -1   26.97    1.17
   8   6  -1   25.97    1.18
   8  -6  -1   26.77    1.27
  -8  -6   1   27.54    1.19
   8  -6  -1   26.84    0.90
  -8  -6   1   26.94    0.72
   8   6   0    1.63    0.37
   8   6   0    2.21    0.50
   8   6   0    1.37    0.47
   8  -6   0    1.02    0.56
  -8  -6   0    1.50    0.45
   8  -6   0    1.77    0.25
  -8  -6   0    2.49    0.34
   8   6   1   15.85    0.86
   8   6   1   13.50    1.03
   8   6   1   14.02    1.00
  -8  -6  -1   14.08    0.76
  -8  -6  -1   14.48    0.91
   8  -6   1   15.63    1.12
   8   6   2    4.94    0.68
   8   6   2    7.15    0.66
   8   6   2    7.03    0.81
  -8  -6  -2    7.13    0.64
  -8  -6  -2    8.71    0.74
   8  -6   2    6.70    0.83
   8   6   3   13.88    0.95
   8   6   3   13.08    1.05
   8   6   3   15.21    1.16
   8  -6   3   10.45    1.04
  -8  -6  -3   12.77    0.87
  -8  -6  -3   13.64    0.88
   8   6   4    6.08    0.84
  -8   6  -4    5.99    0.49
   8   6   4    4.77    0.74
   8   6   4    6.68    0.84
   8  -6   4    6.81    0.92
  -8  -6  -4    5.35    0.67
  -8  -6  -4    5.60    0.66
   8   6   5   23.21    1.31
  -8   6  -5   22.10    0.90
   8   6   5   20.89    1.35
   8   6   5   22.97    1.39
  -8  -6  -5   20.92    1.15
  -8   6  -6    4.93    0.52
   8   6   6    6.20    0.87
   8   6   6    5.84    0.92
   8   6   6    5.02    0.92
  -8  -6  -6    5.86    0.78
   8   6   7    9.09    1.07
   8   6   7    8.71    1.06
   8   6   7    8.94    1.03
  -8  -6  -7    8.91    0.97
   8   6   8    0.50    0.77
   8   6   8   -0.03    0.67
   8   6   8    1.53    0.74
  -8  -6  -8    0.75    0.65
   8   6   9    4.40    1.04
   8   6   9    2.55    0.85
   8   6   9    2.98    0.82
  -8  -6  -9    3.38    0.82
   8   6  10    0.41    0.79
   8   6  10    0.03    0.86
   8   6  10    0.37    0.78
  -8  -6 -10    1.82    0.81
   8   6  11    6.38    1.15
   8   6  11    8.52    1.23
  -8  -6 -11    6.96    1.10
  -8   7  12   -0.20    0.67
  -8   7  12    0.56    0.84
   8  -7 -12    0.04    0.73
  -8   7  11    2.48    0.91
   8  -7 -11    3.55    0.82
  -8   7  10   14.78    1.36
   8  -7 -10   13.42    1.20
  -8  -7  10   16.08    1.33
  -8   7   9    3.47    0.82
  -8  -7   9    4.15    0.80
   8  -7  -9    2.70    0.70
   8  -7  -8    5.85    0.79
  -8  -7   8    6.17    0.91
   8  -7  -7    1.45    0.55
   8  -7  -7    1.96    0.63
  -8  -7   7    1.89    0.67
   8  -7  -6    6.91    0.74
   8  -7  -6    6.08    0.80
  -8  -7   6    6.04    0.88
  -8  -7   6    7.88    0.91
  -8  -7   5   17.11    1.24
  -8  -7   5   18.01    1.17
   8  -7  -5   15.62    1.11
   8  -7  -5   16.55    0.95
   8  -7  -4   -0.11    0.35
  -8  -7   4    0.24    0.57
   8  -7  -4   -0.28    0.45
  -8  -7   4   -0.30    0.44
   8   7  -3   48.21    1.78
   8   7  -3   47.72    1.64
  -8  -7   3   46.26    1.74
   8  -7  -3   46.49    1.87
   8  -7  -3   47.53    1.44
  -8  -7   3   48.68    1.97
   8   7  -2    6.60    0.70
   8   7  -2    5.46    0.44
   8   7  -2    6.57    0.70
   8  -7  -2    6.26    0.49
  -8  -7   2    5.35    0.70
   8  -7  -2    6.31    0.87
   8   7  -1   26.54    1.25
   8   7  -1   22.84    1.20
   8   7  -1   25.16    0.95
   8  -7  -1   24.87    1.35
  -8  -7   1   24.06    1.18
   8   7   0   19.82    1.10
   8   7   0   16.68    1.11
   8   7   0   16.21    0.87
  -8  -7   0   17.60    1.01
   8  -7   0   16.47    1.23
   8   7   1    3.11    0.53
   8   7   1    2.53    0.64
   8   7   1    2.11    0.66
  -8  -7  -1    3.19    0.38
  -8  -7  -1    2.71    0.54
   8  -7   1    2.97    0.74
   8   7   2   -0.06    0.57
   8   7   2   -0.14    0.53
   8   7   2    0.13    0.38
   8  -7   2    0.38    0.62
  -8  -7  -2    0.07    0.33
   8   7   3   -0.34    0.60
   8   7   3   -0.60    0.53
   8  -7   3   -0.08    0.61
  -8  -7  -3    0.22    0.38
   8   7   4    0.49    0.55
   8   7   4    1.14    0.69
  -8  -7  -4    0.58    0.45
   8  -7   4    0.22    0.69
  -8   7  -5    5.66    0.51
   8   7   5    4.55    0.85
   8   7   5    4.25    0.82
  -8  -7  -5    5.64    0.71
   8   7   6    0.95    0.75
  -8   7  -6    0.72    0.39
   8   7   6    0.30    0.64
  -8  -7  -6    0.39    0.55
   8   7   7    2.97    0.78
   8   7   7    2.64    0.89
  -8  -7  -7    2.05    0.67
   8   7   8   -1.25    0.66
   8   7   8   -0.28    0.78
  -8  -7  -8   -0.47    0.54
   8   7   9   12.94    1.35
   8   7   9   12.70    1.43
   8   7   9   12.93    1.38
  -8  -7  -9   15.86    1.36
  -8   8  11    0.52    0.70
   8  -8 -11    0.74    0.69
   8  -8 -10    1.03    0.64
  -8  -8  10    0.56    0.72
   8  -8  -9   25.31    1.45
  -8  -8   9   24.14    1.61
   8  -8  -8    0.24    0.52
  -8  -8   8    0.65    0.71
   8  -8  -7    8.63    1.13
   8  -8  -7    9.92    0.87
  -8  -8   7   10.71    1.16
   8  -8  -6    1.12    0.66
   8  -8  -6    1.66    0.49
  -8  -8   6    1.70    0.76
   8  -8  -5   38.82    1.40
  -8  -8   5   38.04    1.88
   8  -8  -5   38.18    1.77
  -8  -8   4    4.04    0.87
   8  -8  -4    4.07    0.49
  -8  -8   4    3.99    0.75
   8  -8  -4    5.43    0.88
   8  -8  -3    0.51    0.66
  -8  -8   3    0.05    0.60
  -8  -8   3    1.68    0.55
   8   8  -2    0.41    0.50
  -8  -8   2   -0.58    0.44
  -8  -8   2    1.10    0.64
   8  -8  -2    0.60    0.59
   8   8  -1    1.06    0.40
   8   8  -1   -0.18    0.48
   8   8  -1    0.12    0.48
  -8  -8   1    0.12    0.45
   8  -8  -1    0.96    0.69
   8   8   0   14.40    0.90
   8   8   0   14.32    1.07
   8   8   0   15.04    1.16
   8  -8   0   16.05    1.35
   8   8   1   23.91    1.33
   8   8   1   22.75    1.17
   8   8   1   21.70    1.39
   8  -8   1   23.58    1.58
   8   8   2   -0.12    0.62
   8   8   2    0.35    0.57
   8   8   2   -0.41    0.62
   8  -8   2   -0.16    0.67
   8   8   3   12.56    1.17
   8   8   3    9.63    1.12
  -8  -8  -3   10.65    0.82
   8  -8   3    8.11    1.15
   8   8   4    3.33    0.83
   8   8   4    3.37    0.82
   8  -8   4    4.22    0.98
  -8  -8  -4    3.16    0.55
   8   8   5   12.46    1.22
   8   8   5   12.83    1.33
  -8  -8  -5   13.60    1.02
   8  -8   5   13.43    1.43
   8   8   6    7.16    1.04
   8   8   6    7.49    1.15
  -8  -8  -6    6.12    0.82
   8   8   7    2.02    0.87
   8   8   7    2.26    0.88
  -8  -8  -7    2.96    0.71
   8   8   8    2.63    0.98
  -8  -8  -8    1.27    0.71
  -8  -9   9    1.63    0.90
   8  -9  -9    0.72    0.58
   8  -9  -9    1.91    0.68
   8  -9  -8    0.15    0.50
   8  -9  -8   -0.70    0.47
  -8  -9   8   -0.04    0.72
  -8  -9   7    0.39    0.77
   8  -9  -7    0.27    0.47
   8  -9  -7   -0.02    0.46
  -8  -9   6    0.48    0.76
   8  -9  -6    0.77    0.70
   8  -9  -5   21.99    1.53
  -8  -9   5   22.95    1.66
   8  -9  -4    1.67    0.78
  -8  -9   4    1.03    0.79
  -8  -9   3   23.92    1.68
   8  -9  -3   21.18    1.61
   8  -9  -2    2.47    0.85
  -8  -9   2    2.93    0.90
   8   9  -1   13.50    1.16
   8  -9  -1   14.99    1.40
  -8  -9   1   18.18    1.43
   8   9   0    2.93    0.77
   8   9   0    3.10    1.06
   8  -9   0    2.48    0.87
   8   9   1    4.14    0.77
   8   9   1    3.30    0.82
   8  -9   1    2.59    0.89
   8   9   2    0.56    0.64
   8   9   2    1.92    0.68
   8  -9   2    2.46    0.93
   8   9   3   -1.16    0.59
   8   9   3   -0.79    0.69
   8  -9   3    0.36    0.80
   8   9   4    1.79    0.83
   8   9   4    0.71    0.73
   8  -9   4    1.87    0.84
   8   9   5   17.63    1.58
   8   9   5   18.48    1.55
   8  -9   5   17.66    1.68
   8   9   6   -0.53    0.74
  -8 -10   6    0.42    0.81
   8 -10  -6    1.18    0.84
   8 -10  -5   14.84    1.48
  -8 -10   5   16.33    1.58
   8 -10  -4    4.61    1.01
  -8 -10   4    3.69    1.03
   8 -10  -3    1.53    0.86
  -8 -10   3    2.16    0.91
   8 -10  -2    7.14    1.17
  -8 -10   2    9.09    1.26
  -8 -10   1    0.36    0.80
   8 -10  -1    0.96    0.82
   8  10   0    2.31    0.80
   8 -10   0    1.97    0.90
  -8 -10   0    1.08    0.84
   8  10   1   16.51    1.42
   8 -10   1   12.02    1.43
  -8 -10  -1   13.32    1.39
   8  10   2   -0.81    0.73
   8  10   2   -0.26    0.65
   8 -10   2    0.78    0.83
   8  10   3   12.64    1.29
   8  10   3   13.27    1.45
   8 -10   3   14.65    1.60
  -9   0  16   11.82    1.16
  -9   0  15   -0.42    0.55
  -9   0  14   -0.14    0.54
  -9   0  13    0.07    0.52
   9   0 -13    0.19    0.54
  -9   0  12    8.14    0.87
   9   0 -12   11.53    1.07
  -9   0  11    0.63    0.48
   9   0 -11    0.13    0.47
  -9   0  10    0.01    0.42
   9   0 -10   -0.68    0.44
   9   0  -9    0.16    0.36
   9   0  -9   -0.14    0.42
  -9   0   9    0.17    0.38
  -9   0   9    0.34    0.41
  -9   0   8   21.90    1.04
   9   0  -8   22.12    1.04
   9   0  -8   21.26    0.98
  -9   0   8   22.62    1.03
  -9   0   7    0.41    0.32
   9   0  -7   -0.01    0.31
  -9   0   7    0.28    0.35
   9   0  -6  131.53    3.21
  -9   0   6  130.89    3.22
   9   0  -6  132.31    3.26
  -9   0   6  128.49    3.23
   9   0  -6  132.74    3.25
  -9   0   5    0.07    0.27
   9   0  -5   -0.16    0.25
   9   0  -5   -0.04    0.22
  -9   0   5    0.22    0.31
   9   0  -5    0.13    0.28
   9   0  -4  165.38    3.99
  -9   0   4  173.36    3.91
   9   0  -4  174.42    4.00
  -9   0   4  167.28    3.98
  -9   0   4  176.36    4.00
   9   0  -4  171.47    4.02
   9   0  -3    0.18    0.22
   9   0  -3    0.11    0.29
   9   0  -3    0.19    0.28
  -9   0   3    0.08    0.32
  -9   0   3    0.82    0.31
  -9   0   3   -0.15    0.19
   9   0  -2  164.61    3.68
  -9   0   2  154.63    3.65
   9   0  -2  152.24    3.63
  -9   0   2  153.95    3.59
   9   0  -2  150.62    3.62
  -9   0   2  154.81    3.64
  -9   0   1   -0.22    0.27
  -9   0   1   -0.57    0.33
   9   0  -1    0.07    0.21
   9   0  -1   -0.35    0.25
   9   0  -1   -0.01    0.28
  -9   0   1    0.13    0.15
   9   0   0   24.66    0.92
  -9   0   0   25.05    1.05
   9   0   0   24.83    0.94
  -9   0   0   25.02    1.00
  -9   0   0   25.59    0.94
   9   0   0   25.60    0.99
   9   0   0   26.27    0.96
   9   0   1    0.30    0.28
   9   0   1    0.21    0.31
  -9   0  -1    0.10    0.32
  -9   0  -1   -0.01    0.22
   9   0   1    0.07    0.23
   9   0   1    0.17    0.32
   9   0   2   34.86    1.23
  -9   0  -2   34.19    1.19
   9   0   2   33.33    1.26
   9   0   2   34.50    1.16
  -9   0  -2   32.15    1.22
   9   0   2   35.38    1.15
  -9   0  -3    0.00    0.27
   9   0   3   -0.24    0.33
  -9   0  -3   -0.03    0.33
   9   0   3   -0.36    0.29
   9   0   3   -0.22    0.21
   9   0   3    0.18    0.31
   9   0   4   43.34    1.55
  -9   0  -4   42.51    1.49
   9   0   4   40.54    1.45
   9   0   4   43.66    1.55
  -9   0  -4   44.49    1.50
   9   0   4   43.06    1.42
   9   0   4   44.36    1.36
   9   0   5   -0.01    0.40
   9   0   5    0.11    0.35
  -9   0  -5   -0.07    0.41
   9   0   5    0.56    0.39
   9   0   5   -0.39    0.37
  -9   0  -6   15.12    1.02
   9   0   6   13.39    0.98
   9   0   6   14.73    0.86
   9   0   6   13.10    1.01
   9   0   6   15.02    0.98
   9   0   7    0.07    0.45
  -9   0  -7   -0.36    0.44
   9   0   7    0.52    0.46
   9   0   7   -0.32    0.43
   9   0   7    0.01    0.38
  -9   0  -8  100.08    3.02
   9   0   8  101.63    2.82
   9   0   8   98.36    2.97
   9   0   8  104.72    2.99
  -9   0  -9    0.10    0.58
   9   0   9   -0.64    0.47
   9   0   9    0.65    0.58
   9   0   9    0.05    0.47
   9   0  10   20.09    1.19
  -9   0 -10   20.41    1.34
   9   0  10   19.90    1.31
   9   0  10   19.05    1.34
   9   0  11    0.36    0.61
  -9   0 -11   -0.31    0.65
   9   0  11   -0.69    0.56
  -9   0 -12    1.53    0.82
   9   0  12    1.43    0.72
   9   0  13   -0.36    0.61
  -9   1  16    1.49    0.77
  -9  -1  16    0.75    0.61
  -9   1  15    0.90    0.73
  -9  -1  15    1.47    0.61
   9  -1 -15    1.51    0.81
  -9   1  14    1.23    0.65
   9  -1 -14    1.81    0.78
  -9  -1  14    1.88    0.61
  -9   1  13    5.79    0.87
  -9  -1  13    5.40    0.75
   9  -1 -13    5.49    0.91
  -9   1  12   38.73    1.69
  -9  -1  12   35.25    1.48
   9  -1 -12   34.19    1.69
   9   1 -11    3.09    0.59
  -9   1  11    3.74    0.69
  -9  -1  11    3.31    0.59
   9  -1 -11    4.60    0.76
  -9   1  10   61.04    2.09
   9   1 -10   61.88    2.04
   9  -1 -10   62.94    2.21
   9  -1 -10   63.98    2.15
  -9  -1  10   64.67    1.95
  -9   1   9    7.42    0.75
   9   1  -9    8.12    0.67
   9   1  -9    7.92    0.75
   9  -1  -9    6.27    0.71
  -9  -1   9    6.67    0.65
  -9  -1   9    9.06    0.81
   9   1  -8   40.61    1.32
  -9   1   8   37.18    1.45
   9   1  -8   39.17    1.39
   9   1  -8   39.21    1.38
  -9   1   8   37.31    1.29
  -9  -1   8   38.86    1.46
   9  -1  -8   37.34    1.39
  -9  -1   8   37.77    1.35
   9  -1  -8   38.21    1.48
  -9   1   7    0.13    0.33
   9   1  -7    0.09    0.24
  -9   1   7    0.23    0.28
  -9   1   7    0.32    0.30
   9   1  -7   -0.02    0.29
   9   1  -7   -0.05    0.34
   9  -1  -7    0.27    0.34
   9  -1  -7   -0.20    0.37
  -9  -1   7    0.06    0.31
  -9  -1   7    0.26    0.35
  -9   1   6   -0.08    0.32
   9   1  -6    0.54    0.33
  -9   1   6    0.58    0.29
   9   1  -6    0.09    0.28
  -9   1   6   -0.01    0.28
   9   1  -6    0.03    0.23
   9  -1  -6    0.32    0.37
  -9  -1   6    0.21    0.30
   9  -1  -6    0.34    0.32
  -9  -1   6   -0.01    0.32
   9   1  -5    0.05    0.22
  -9   1   5    0.35    0.33
   9   1  -5    0.29    0.31
  -9   1   5    0.42    0.28
   9   1  -5    0.49    0.31
  -9   1   5    0.06    0.20
  -9  -1   5   -0.02    0.28
   9  -1  -5   -0.19    0.29
   9  -1  -5    0.73    0.32
  -9  -1   5    0.29    0.31
   9   1  -4    8.01    0.55
  -9   1   4    8.21    0.60
   9   1  -4   10.53    0.64
  -9   1   4    8.99    0.57
   9   1  -4    9.27    0.57
   9  -1  -4    7.62    0.60
   9  -1  -4    8.52    0.59
  -9  -1   4    7.89    0.62
  -9  -1   4    8.94    0.60
   9   1  -3   23.98    0.91
  -9   1   3   24.19    0.90
   9   1  -3   23.04    0.89
  -9   1   3   23.99    0.96
   9   1  -3   24.95    0.95
  -9   1   3   23.59    0.89
   9  -1  -3   24.40    0.89
  -9  -1   3   23.14    0.90
  -9  -1   3   23.62    0.95
   9  -1  -3   24.69    0.94
   9  -1  -3   22.21    0.90
   9   1  -2  115.06    2.86
   9   1  -2  123.23    2.80
   9   1  -2  117.72    2.87
  -9   1   2  118.05    2.85
   9   1  -2  116.82    2.85
  -9   1   2  117.28    2.85
  -9   1   2  117.80    2.89
  -9  -1   2  119.61    2.92
   9  -1  -2  118.61    2.89
   9  -1  -2  113.82    2.81
  -9  -1   2  114.63    2.71
  -9  -1   2  116.76    2.85
   9  -1  -2  117.67    2.87
   9   1  -1    0.42    0.32
  -9   1   1   -0.13    0.28
  -9   1   1   -0.04    0.31
   9   1  -1   -0.03    0.27
   9   1  -1    0.18    0.24
  -9   1   1    0.08    0.19
   9   1  -1    0.03    0.28
   9  -1  -1   -0.08    0.26
  -9  -1   1   -0.02    0.29
  -9  -1   1    0.14    0.21
  -9  -1   1   -0.02    0.33
   9  -1  -1   -0.05    0.27
   9  -1  -1    0.28    0.21
   9   1   0  168.26    3.84
  -9   1   0  153.69    3.76
   9   1   0  158.88    3.78
   9   1   0  164.86    3.81
   9   1   0  161.52    3.82
  -9   1   0  165.35    3.82
  -9  -1   0  168.50    3.89
   9  -1   0  158.52    3.75
  -9  -1   0  156.45    3.79
   9  -1   0  157.07    3.79
   9  -1   0  166.36    3.71
  -9  -1   0  161.08    3.72
   9   1   1    6.08    0.56
  -9   1  -1    6.58    0.52
   9   1   1    5.73    0.52
   9   1   1    6.75    0.61
   9   1   1    5.94    0.54
  -9   1  -1    7.13    0.61
  -9  -1  -1    5.35    0.52
  -9  -1  -1    5.87    0.64
   9  -1   1    5.96    0.42
   9  -1   1    5.71    0.51
  -9  -1  -1    6.87    0.49
   9  -1   1    5.53    0.49
   9   1   2  153.42    3.70
   9   1   2  155.30    3.71
  -9   1  -2  151.35    3.70
   9   1   2  157.34    3.75
   9   1   2  147.62    3.72
  -9   1  -2  154.06    3.70
  -9  -1  -2  160.04    3.68
   9  -1   2  158.76    3.70
   9  -1   2  152.77    3.61
   9  -1   2  157.11    3.52
  -9  -1  -2  145.04    3.71
  -9  -1  -2  154.51    3.79
   9   1   3   15.26    0.87
  -9   1  -3   16.74    0.83
   9   1   3   14.06    0.76
  -9   1  -3   15.94    0.81
   9   1   3   15.69    0.92
   9   1   3   15.15    0.84
   9  -1   3   14.55    0.72
   9  -1   3   14.92    0.81
  -9  -1  -3   16.40    0.81
  -9  -1  -3   14.19    0.82
   9   1   4    1.17    0.38
   9   1   4    1.21    0.36
  -9   1  -4    1.16    0.42
   9   1   4    1.06    0.43
   9   1   4    1.25    0.43
  -9   1  -4    1.03    0.32
   9   1   4    1.74    0.51
  -9  -1  -4    2.16    0.46
   9  -1   4    0.98    0.38
   9  -1   4    1.11    0.36
   9  -1   4    1.13    0.36
  -9  -1  -4    0.55    0.43
   9   1   5   13.86    0.93
   9   1   5   13.45    1.00
   9   1   5   12.10    0.93
  -9   1  -5   13.85    0.92
   9   1   5   14.06    0.81
  -9   1  -5   12.48    0.84
   9  -1   5   12.24    0.74
   9  -1   5   12.86    0.84
   9  -1   5   12.77    0.86
  -9  -1  -5   14.13    0.96
  -9   1  -6    0.36    0.41
   9   1   6    0.02    0.44
   9   1   6   -0.07    0.44
   9   1   6   -0.15    0.40
   9   1   6   -0.05    0.40
  -9  -1  -6    0.20    0.49
   9  -1   6    0.00    0.39
   9  -1   6   -0.32    0.34
   9  -1   6    0.21    0.34
   9   1   7    6.58    0.83
  -9   1  -7    5.16    0.72
   9   1   7    4.84    0.63
   9   1   7    5.50    0.80
   9   1   7    5.33    0.73
  -9  -1  -7    6.28    0.80
   9  -1   7    4.72    0.58
   9  -1   7    6.07    0.69
  -9   1  -8   -0.48    0.52
   9   1   8   -0.21    0.51
   9   1   8    0.13    0.46
   9   1   8    0.59    0.59
  -9  -1  -8   -0.85    0.48
   9  -1   8    0.41    0.39
   9  -1   8    0.29    0.44
   9   1   9   -0.52    0.57
   9   1   9    0.23    0.55
  -9   1  -9    0.47    0.58
   9   1   9    0.28    0.49
  -9  -1  -9   -0.26    0.51
   9  -1   9    0.11    0.50
   9   1  10   14.75    1.11
   9   1  10   15.01    1.23
   9   1  10   11.61    1.13
  -9   1 -10   15.53    1.30
   9  -1  10   16.37    1.16
  -9  -1 -10   12.27    1.21
   9   1  11    0.04    0.51
   9   1  11    0.21    0.67
   9   1  11   -0.94    0.56
  -9  -1 -11   -0.70    0.64
   9  -1  11   -0.44    0.51
   9   1  12   15.31    1.35
   9   1  12   15.29    1.36
  -9  -1 -12   15.14    1.43
   9  -1  12   13.49    1.17
   9   1  13    1.06    0.82
   9   1  13    0.39    0.85
  -9  -1 -13    0.42    0.86
   9  -1  13    0.06    0.63
  -9   2  16   15.27    1.42
  -9   2  15   -1.77    0.58
  -9  -2  15    0.66    0.52
   9  -2 -15    1.47    0.81
  -9   2  14   -0.13    0.62
   9  -2 -14    0.88    0.78
  -9  -2  14    0.49    0.45
  -9   2  13    9.63    1.10
  -9  -2  13    8.46    0.77
   9  -2 -13    9.61    1.12
  -9   2  12   16.69    1.27
   9  -2 -12   13.93    1.21
  -9  -2  12   14.07    0.90
  -9   2  11    0.67    0.52
  -9  -2  11    0.15    0.35
   9  -2 -11   -0.17    0.58
  -9   2  10   10.72    0.95
  -9  -2  10   16.05    0.85
   9  -2 -10   14.06    1.10
   9   2  -9    0.36    0.34
  -9   2   9   -0.21    0.45
   9   2  -9    0.28    0.30
   9   2  -9    0.27    0.41
  -9  -2   9   -0.09    0.32
  -9  -2   9    0.03    0.48
   9  -2  -9    0.54    0.48
   9   2  -8   86.08    2.38
   9   2  -8   88.90    2.36
  -9   2   8   86.49    2.24
   9   2  -8   83.97    2.26
  -9   2   8   85.86    2.53
   9  -2  -8   83.95    2.53
  -9  -2   8   88.38    2.56
  -9  -2   8   89.23    2.28
   9   2  -7    0.22    0.35
   9   2  -7    0.32    0.31
   9   2  -7    0.50    0.27
  -9   2   7    0.29    0.37
  -9   2   7    0.28    0.27
  -9   2   7    0.68    0.31
  -9  -2   7    0.36    0.29
   9  -2  -7    0.86    0.44
   9  -2  -7    0.50    0.36
  -9  -2   7    0.36    0.24
  -9  -2   7    0.17    0.39
  -9   2   6  132.31    3.46
   9   2  -6  136.13    3.29
   9   2  -6  144.66    3.36
  -9   2   6  138.31    3.22
   9   2  -6  134.54    3.28
   9  -2  -6  138.87    3.44
  -9  -2   6  140.01    3.50
  -9  -2   6  136.41    3.25
  -9  -2   6  141.61    3.12
   9  -2  -6  136.18    3.48
   9   2  -5    0.73    0.27
   9   2  -5    0.19    0.28
  -9   2   5    0.60    0.24
  -9   2   5    0.50    0.27
  -9   2   5    0.08    0.32
   9   2  -5    0.63    0.29
  -9  -2   5    0.68    0.28
   9  -2  -5    0.81    0.18
   9  -2  -5    0.89    0.36
  -9  -2   5    0.51    0.36
  -9  -2   5    0.73    0.22
   9  -2  -5    0.37    0.36
   9   2  -4    0.38    0.27
  -9   2   4    0.26    0.21
  -9   2   4    0.57    0.36
   9   2  -4    0.65    0.25
  -9   2   4    0.29    0.26
   9   2  -4    0.64    0.30
   9   2  -4    0.22    0.21
   9  -2  -4    0.74    0.32
   9  -2  -4    0.58    0.20
  -9  -2   4    0.12    0.33
  -9  -2   4    0.29    0.27
   9  -2  -4    0.71    0.33
   9   2  -3  106.36    2.68
  -9   2   3  110.96    2.76
   9   2  -3  109.91    2.56
   9   2  -3  114.09    2.65
  -9   2   3  112.33    2.73
  -9   2   3  106.78    2.61
   9   2  -3  111.69    2.71
  -9  -2   3  105.28    2.62
   9  -2  -3  104.56    2.72
  -9  -2   3  108.53    2.78
   9  -2  -3  104.64    2.72
  -9   2   2  126.81    3.09
  -9   2   2  128.50    3.03
   9   2  -2  127.32    3.10
   9   2  -2  126.03    3.04
   9   2  -2  126.40    3.08
  -9   2   2  129.67    3.13
   9   2  -2  126.63    3.01
  -9  -2   2  134.24    3.20
   9  -2  -2  125.81    3.11
  -9  -2   2  128.08    3.05
   9  -2  -2  129.10    3.11
   9   2  -1    9.19    0.61
   9   2  -1    7.86    0.60
   9   2  -1    7.52    0.54
  -9   2   1    8.68    0.63
   9   2  -1    6.30    0.55
  -9   2   1    8.21    0.62
  -9   2   1    7.47    0.54
   9  -2  -1    7.79    0.59
  -9  -2   1    8.18    0.65
   9  -2  -1    7.99    0.59
  -9  -2   1    8.57    0.59
  -9   2   0   12.15    0.71
   9   2   0   11.97    0.65
   9   2   0   12.64    0.70
  -9   2   0   13.15    0.67
   9   2   0   11.72    0.68
   9   2   0   11.71    0.68
  -9  -2   0   12.02    0.70
   9  -2   0   11.18    0.66
  -9  -2   0   12.12    0.80
   9  -2   0   12.21    0.63
   9   2   1   18.72    0.89
   9   2   1   18.56    0.85
   9   2   1   19.94    0.94
  -9   2  -1   18.74    0.82
   9   2   1   19.94    0.88
  -9   2  -1   19.39    0.89
  -9  -2  -1   20.96    0.91
   9  -2   1   18.68    0.83
   9  -2   1   18.93    0.81
  -9  -2  -1   20.48    0.94
   9   2   2    8.93    0.70
   9   2   2    8.31    0.65
   9   2   2   10.12    0.72
  -9   2  -2    8.85    0.63
  -9   2  -2    8.58    0.67
   9   2   2    9.62    0.66
   9  -2   2   10.05    0.62
  -9  -2  -2    9.14    0.72
   9  -2   2    8.71    0.64
  -9  -2  -2    9.83    0.79
  -9   2  -3   11.35    0.71
   9   2   3    9.95    0.74
  -9   2  -3   11.26    0.69
   9   2   3   11.89    0.81
   9   2   3   12.84    0.76
   9  -2   3   11.13    0.72
  -9  -2  -3   12.37    0.90
   9  -2   3    9.47    0.67
  -9  -2  -3   11.43    0.76
   9  -2   3   12.52    0.65
   9   2   4  103.91    2.80
   9   2   4   99.31    2.72
  -9   2  -4  100.77    2.70
   9   2   4  104.08    2.89
   9   2   4  102.64    2.83
  -9   2  -4  100.14    2.68
   9  -2   4   99.03    2.62
  -9  -2  -4  103.31    2.80
   9  -2   4   99.32    2.64
   9  -2   4  101.19    2.54
  -9   2  -5    5.96    0.64
   9   2   5    5.08    0.65
   9   2   5    7.04    0.77
   9   2   5    5.84    0.69
   9   2   5    6.83    0.78
  -9   2  -5    4.00    0.46
   9  -2   5    6.61    0.59
   9  -2   5    6.62    0.56
  -9  -2  -5    6.00    0.73
   9  -2   5    5.91    0.59
   9   2   6    2.81    0.60
  -9   2  -6    1.76    0.51
   9   2   6    2.33    0.61
   9   2   6    4.04    0.64
   9   2   6    1.58    0.56
   9  -2   6    2.46    0.50
  -9  -2  -6    1.89    0.55
   9  -2   6    3.04    0.44
  -9   2  -7   15.75    1.09
   9   2   7   13.87    1.04
   9   2   7   15.65    1.26
   9   2   7   15.72    1.11
   9   2   7   18.46    1.14
  -9  -2  -7   17.74    1.17
   9  -2   7   17.07    0.95
   9  -2   7   17.17    0.88
   9   2   8   32.43    1.71
   9   2   8   38.53    1.61
   9   2   8   35.92    1.70
   9   2   8   35.73    1.62
  -9  -2  -8   36.34    1.69
   9  -2   8   35.46    1.44
   9   2   9    0.49    0.54
   9   2   9    0.60    0.66
   9   2   9    0.06    0.55
  -9  -2  -9    0.89    0.68
   9  -2   9   -0.04    0.46
   9   2  10    1.60    0.66
   9   2  10    1.62    0.73
   9   2  10    1.81    0.77
  -9  -2 -10    1.17    0.65
   9  -2  10    2.03    0.60
   9   2  11    3.81    0.86
   9   2  11    3.03    0.75
   9   2  11    3.48    0.87
   9  -2  11    3.72    0.68
  -9  -2 -11    2.34    0.89
   9   2  12    0.41    0.72
   9   2  12   -0.67    0.74
   9   2  12    1.83    0.73
   9  -2  12    0.02    0.54
  -9  -2 -12    0.43    0.82
   9   2  13    6.76    1.14
   9   2  13    5.62    1.05
  -9  -2 -13    2.94    0.99
   9  -2  13    6.39    0.87
  -9   3  15    1.40    0.83
   9  -3 -15    0.11    0.72
  -9   3  14    5.29    0.93
   9  -3 -14    5.70    1.03
  -9   3  13    1.73    0.79
   9  -3 -13    2.08    0.78
  -9   3  12    4.92    0.82
  -9  -3  12    4.91    0.51
   9  -3 -12    5.33    0.92
  -9   3  11    0.32    0.55
   9  -3 -11    0.01    0.57
  -9  -3  11    0.32    0.33
  -9   3  10    6.21    0.87
   9   3 -10    7.71    0.68
  -9  -3  10    8.70    0.61
   9  -3 -10    8.36    0.93
   9   3  -9    2.25    0.40
  -9   3   9    2.17    0.64
  -9  -3   9    2.53    0.37
  -9  -3   9    2.10    0.59
   9  -3  -9    1.22    0.58
   9   3  -8    1.82    0.36
  -9   3   8    2.31    0.59
   9   3  -8    1.63    0.37
  -9  -3   8    2.04    0.55
   9  -3  -8    1.78    0.57
  -9  -3   8    1.16    0.30
  -9  -3   8    2.30    0.40
   9   3  -7   -0.15    0.22
  -9   3   7   -0.23    0.38
   9   3  -7    0.56    0.31
  -9   3   7    0.04    0.24
  -9  -3   7    0.03    0.41
  -9  -3   7    0.46    0.31
  -9  -3   7    0.14    0.24
   9  -3  -7   -0.12    0.43
   9   3  -6   -0.20    0.27
   9   3  -6   -0.13    0.20
   9   3  -6   -0.10    0.29
  -9   3   6    0.20    0.41
  -9   3   6   -0.03    0.23
  -9   3   6   -0.22    0.22
   9  -3  -6    0.18    0.21
  -9  -3   6   -0.15    0.22
   9  -3  -6   -0.07    0.35
  -9  -3   6   -0.18    0.24
  -9  -3   6    0.69    0.43
   9  -3  -6    0.21    0.35
   9   3  -5    0.32    0.22
  -9   3   5    0.58    0.28
   9   3  -5    0.35    0.19
   9   3  -5    0.23    0.28
  -9   3   5    0.72    0.24
   9   3  -5    0.58    0.29
  -9   3   5    0.22    0.37
  -9  -3   5    0.55    0.39
  -9  -3   5    0.25    0.23
   9  -3  -5    0.34    0.36
   9  -3  -5    0.43    0.35
  -9  -3   5   -0.04    0.27
   9  -3  -5    0.54    0.25
   9   3  -4    1.98    0.35
   9   3  -4    1.16    0.26
   9   3  -4    1.62    0.28
  -9   3   4    1.29    0.32
  -9   3   4    1.25    0.41
  -9   3   4    1.52    0.29
   9   3  -4    1.55    0.36
  -9  -3   4    1.74    0.30
   9  -3  -4    1.04    0.41
   9  -3  -4    1.88    0.31
   9  -3  -4    2.14    0.43
  -9  -3   4    2.24    0.47
   9   3  -3    0.67    0.35
   9   3  -3    1.19    0.32
  -9   3   3    0.64    0.33
   9   3  -3    0.98    0.25
  -9   3   3    1.21    0.32
  -9   3   3    1.17    0.29
   9   3  -3    1.01    0.28
  -9  -3   3    1.01    0.29
   9  -3  -3    0.67    0.27
   9  -3  -3    0.58    0.30
  -9  -3   3    1.21    0.39
   9  -3  -3    0.43    0.36
   9   3  -2   15.94    0.73
   9   3  -2   14.22    0.74
  -9   3   2   15.79    0.75
  -9   3   2   14.44    0.71
  -9   3   2   16.47    0.82
   9   3  -2   15.49    0.68
   9   3  -2   15.94    0.81
   9  -3  -2   14.64    0.74
   9  -3  -2   15.86    0.73
   9  -3  -2   17.01    0.80
  -9  -3   2   15.05    0.82
  -9  -3   2   15.69    0.70
  -9   3   1   29.01    1.03
   9   3  -1   28.80    1.04
  -9   3   1   29.19    1.09
   9   3  -1   30.37    1.02
   9   3  -1   27.58    1.09
   9   3  -1   27.52    1.06
  -9  -3   1   28.66    1.03
   9  -3  -1   28.50    1.05
   9  -3  -1   28.65    1.04
  -9  -3   1   28.52    1.16
   9  -3  -1   29.63    1.07
  -9   3   0   98.23    2.48
  -9   3   0   97.21    2.53
   9   3   0  101.06    2.53
   9   3   0   99.49    2.60
   9   3   0  102.06    2.58
   9   3   0   98.94    2.55
   9  -3   0   95.36    2.47
  -9  -3   0   96.85    2.61
  -9  -3   0   95.53    2.50
   9  -3   0  100.47    2.48
  -9   3  -1   83.09    2.27
   9   3   1   90.82    2.33
   9   3   1   85.96    2.35
   9   3   1   88.50    2.34
   9   3   1   84.57    2.34
  -9  -3  -1   84.98    2.30
   9  -3   1   86.37    2.19
   9  -3   1   83.64    2.21
  -9  -3  -1   83.20    2.36
  -9   3  -2   54.40    1.68
   9   3   2   56.87    1.75
   9   3   2   56.47    1.77
  -9   3  -2   56.75    1.64
   9   3   2   54.12    1.75
   9   3   2   57.65    1.82
   9  -3   2   54.89    1.60
   9  -3   2   55.52    1.58
  -9  -3  -2   57.02    1.77
  -9  -3  -2   60.73    1.79
   9   3   3    6.48    0.69
   9   3   3    6.13    0.64
   9   3   3    5.43    0.66
   9   3   3    5.75    0.65
   9   3   3    7.44    0.68
  -9   3  -3    5.62    0.53
  -9   3  -3    8.06    0.66
   9  -3   3    6.80    0.55
  -9  -3  -3    5.86    0.63
   9  -3   3    5.85    0.50
  -9  -3  -3    6.87    0.74
   9   3   4   81.18    2.48
   9   3   4   84.78    2.56
  -9   3  -4   85.98    2.29
   9   3   4   79.73    2.41
   9   3   4   85.69    2.45
  -9   3  -4   83.69    2.34
   9  -3   4   83.77    2.13
  -9  -3  -4   83.43    2.41
  -9  -3  -4   84.90    2.45
   9  -3   4   79.47    2.14
   9  -3   4   84.58    2.22
  -9   3  -5    0.36    0.42
  -9   3  -5    0.35    0.29
   9   3   5    0.01    0.43
   9   3   5   -0.11    0.48
   9   3   5    0.63    0.50
   9   3   5    0.15    0.42
  -9  -3  -5    0.27    0.47
   9  -3   5    0.64    0.35
  -9  -3  -5   -0.44    0.43
   9  -3   5   -0.41    0.22
   9  -3   5    0.25    0.28
   9   3   6    9.15    0.85
   9   3   6    8.90    0.88
   9   3   6    8.22    0.87
   9  -3   6   10.10    0.72
  -9  -3  -6    8.38    0.87
  -9  -3  -6    8.95    0.91
   9   3   7    2.47    0.64
   9   3   7    3.02    0.71
   9   3   7    4.90    0.83
  -9  -3  -7    2.52    0.69
   9  -3   7    3.36    0.51
   9   3   8   11.82    1.11
   9   3   8   13.18    1.11
   9   3   8   11.91    1.17
  -9  -3  -8   11.01    1.09
   9  -3   8   11.96    0.84
   9   3   9    1.01    0.67
   9   3   9    1.99    0.67
   9   3   9    2.33    0.77
  -9  -3  -9    2.59    0.75
   9  -3   9    2.19    0.51
   9   3  10   27.24    1.71
   9   3  10   31.46    1.64
   9   3  10   30.56    1.75
   9  -3  10   28.93    1.27
  -9  -3 -10   28.76    1.73
   9   3  11   24.70    1.73
   9   3  11   25.09    1.70
   9   3  11   26.76    1.60
   9  -3  11   25.44    1.24
  -9  -3 -11   23.37    1.62
   9   3  12    4.27    1.05
   9   3  12    5.67    0.98
   9   3  12    2.68    0.95
  -9  -3 -12    4.81    1.04
  -9   4  15   17.33    1.55
   9  -4 -15   18.60    1.67
  -9   4  14    2.46    0.97
   9  -4 -14    3.72    1.00
  -9   4  13    9.20    1.17
   9  -4 -13   10.03    1.17
  -9   4  12    0.42    0.68
   9  -4 -12   -0.06    0.59
  -9   4  11    3.63    0.81
   9   4 -11    0.84    0.39
   9  -4 -11    2.59    0.69
   9   4 -10    4.61    0.52
  -9   4  10    3.14    0.75
   9  -4 -10    3.60    0.76
   9   4  -9    0.09    0.27
  -9   4   9   -0.85    0.49
  -9  -4   9   -0.36    0.48
   9  -4  -9    0.89    0.57
  -9   4   8   10.44    0.97
   9   4  -8    9.98    0.59
  -9  -4   8   13.09    1.09
  -9  -4   8   10.51    0.77
   9  -4  -8    9.28    0.87
   9   4  -7    0.56    0.23
  -9   4   7    0.54    0.49
   9   4  -7    0.60    0.31
  -9  -4   7    1.22    0.50
   9  -4  -7   -0.10    0.37
  -9  -4   7    0.74    0.18
  -9  -4   7   -0.69    0.31
  -9   4   6   36.23    1.42
   9   4  -6   35.87    1.02
   9   4  -6   34.63    1.18
  -9  -4   6   36.54    0.90
  -9  -4   6   35.81    1.49
  -9  -4   6   37.28    1.30
   9  -4  -6   36.71    1.19
   9  -4  -6   35.62    1.38
   9   4  -5   32.73    0.94
   9   4  -5   33.96    0.99
  -9   4   5   32.12    1.33
   9   4  -5   33.27    1.14
  -9  -4   5   34.96    1.42
   9  -4  -5   33.13    1.13
  -9  -4   5   31.91    1.22
  -9  -4   5   34.35    0.89
   9  -4  -5   33.62    1.34
   9  -4  -5   31.32    1.28
   9   4  -4    6.32    0.40
   9   4  -4    6.58    0.48
  -9   4   4    6.19    0.41
   9   4  -4    5.31    0.52
  -9   4   4    5.44    0.59
  -9  -4   4    5.71    0.65
   9  -4  -4    6.86    0.66
   9  -4  -4    5.73    0.53
   9  -4  -4    5.52    0.59
  -9  -4   4    5.43    0.39
   9   4  -3   44.70    1.33
   9   4  -3   43.89    1.36
  -9   4   3   42.66    1.47
   9   4  -3   45.32    1.44
   9   4  -3   44.92    1.22
  -9   4   3   43.56    1.22
  -9  -4   3   42.54    1.51
   9  -4  -3   41.43    1.41
  -9  -4   3   44.97    1.21
   9  -4  -3   44.80    1.47
   9  -4  -3   44.25    1.41
   9   4  -2   46.84    1.43
   9   4  -2   46.63    1.34
   9   4  -2   45.32    1.49
  -9   4   2   47.95    1.36
  -9   4   2   48.24    1.53
   9   4  -2   46.81    1.44
  -9  -4   2   47.15    1.58
  -9  -4   2   47.47    1.33
   9  -4  -2   47.66    1.53
   9  -4  -2   45.18    1.43
   9  -4  -2   47.80    1.48
  -9   4   1    0.46    0.34
   9   4  -1   -0.39    0.33
   9   4  -1    0.02    0.23
  -9   4   1   -0.12    0.21
   9   4  -1    0.03    0.33
   9   4  -1    0.13    0.30
  -9  -4   1   -0.50    0.24
  -9  -4   1    0.75    0.41
   9  -4  -1   -0.01    0.26
   9  -4  -1   -0.14    0.27
   9  -4  -1    0.22    0.37
   9   4   0    3.75    0.52
   9   4   0    5.15    0.55
   9   4   0    4.65    0.58
   9   4   0    4.35    0.45
  -9   4   0    4.52    0.53
  -9   4   0    4.54    0.45
   9  -4   0    3.75    0.43
  -9  -4   0    4.28    0.48
  -9  -4   0    3.89    0.52
   9  -4   0    3.95    0.58
   9  -4   0    3.92    0.46
  -9   4  -1    0.97    0.37
   9   4   1    0.25    0.29
   9   4   1    1.10    0.42
  -9   4  -1    0.29    0.24
   9   4   1    0.20    0.36
   9   4   1    0.34    0.38
  -9  -4  -1    0.38    0.33
   9  -4   1    0.04    0.28
  -9  -4  -1    0.48    0.36
   9  -4   1    0.75    0.29
   9  -4   1    0.10    0.36
   9   4   2   17.07    0.96
   9   4   2   16.09    0.91
  -9   4  -2   17.87    0.79
  -9   4  -2   16.48    0.86
   9   4   2   18.37    0.98
   9   4   2   16.99    1.00
   9  -4   2   16.52    0.67
  -9  -4  -2   15.33    0.94
   9  -4   2   16.05    0.74
   9  -4   2   17.46    0.76
  -9  -4  -2   16.91    0.92
   9   4   3   11.80    0.88
   9   4   3   12.32    0.94
   9   4   3    8.49    0.80
   9   4   3   10.55    0.82
  -9   4  -3   10.51    0.65
   9  -4   3   11.62    0.62
   9  -4   3   11.66    0.63
  -9  -4  -3   10.32    0.86
   9  -4   3   10.75    0.51
  -9  -4  -3   11.92    0.84
   9   4   4   55.64    1.91
  -9   4  -4   52.07    1.59
   9   4   4   53.01    1.84
   9   4   4   49.63    1.80
   9  -4   4   51.97    1.48
  -9  -4  -4   51.97    1.74
  -9  -4  -4   49.23    1.76
   9  -4   4   48.86    1.29
   9   4   5   16.68    1.14
  -9   4  -5   17.28    0.90
   9   4   5   16.08    1.05
   9   4   5   17.68    1.08
  -9  -4  -5   17.25    1.07
   9  -4   5   18.45    0.79
  -9  -4  -5   16.18    1.01
   9   4   6   34.24    1.58
   9   4   6   33.77    1.59
   9   4   6   33.77    1.56
  -9  -4  -6   30.67    1.44
   9  -4   6   32.10    1.12
  -9  -4  -6   36.69    1.59
   9   4   7   23.34    1.43
   9   4   7   23.89    1.33
   9   4   7   26.48    1.57
   9  -4   7   25.16    0.98
  -9  -4  -7   26.72    1.33
  -9  -4  -7   23.33    1.37
   9   4   8   21.04    1.30
   9   4   8   20.27    1.34
   9   4   8   20.35    1.41
  -9  -4  -8   19.81    1.33
   9  -4   8   19.15    0.85
  -9  -4  -8   18.59    1.37
   9   4   9   -0.33    0.72
   9   4   9    0.91    0.62
   9   4   9    0.63    0.70
  -9  -4  -9   -0.57    0.64
  -9  -4  -9   -0.93    0.62
   9   4  10    0.00    0.75
   9   4  10    1.20    0.71
   9   4  10   -0.73    0.67
  -9  -4 -10   -0.12    0.73
   9   4  11    2.92    0.95
   9   4  11    1.45    0.80
   9   4  11    3.05    0.96
  -9  -4 -11    3.63    0.98
   9   4  12    3.63    1.06
   9   4  12    2.85    1.03
   9   4  12    2.79    0.89
  -9  -4 -12    4.25    1.11
  -9   5  14   -0.23    0.74
   9  -5 -14   -0.24    0.76
  -9   5  13    8.66    1.22
   9  -5 -13    5.20    1.03
  -9   5  12    1.77    0.82
  -9   5  12    1.68    1.02
   9  -5 -12    1.96    0.71
  -9   5  11   12.84    1.28
   9  -5 -11   15.00    1.27
   9   5 -10   10.11    0.68
  -9   5  10   10.22    1.08
   9   5 -10   10.08    0.68
   9  -5 -10   10.16    1.09
   9   5  -9    7.49    0.56
   9   5  -9    7.59    0.55
  -9   5   9    7.20    0.94
  -9  -5   9    9.51    0.88
   9  -5  -9    5.99    0.84
   9   5  -8   18.17    0.69
  -9   5   8   18.72    1.25
   9   5  -8   18.71    0.71
   9  -5  -8   18.56    1.17
  -9  -5   8   17.96    1.05
  -9  -5   8   18.82    1.27
  -9   5   7    2.52    0.64
  -9  -5   7    2.65    0.68
   9  -5  -7    2.64    0.62
  -9  -5   7    3.41    0.58
  -9   5   6    0.63    0.44
   9   5  -6    0.38    0.48
  -9  -5   6    0.19    0.42
   9  -5  -6   -0.10    0.35
  -9  -5   6    0.06    0.50
   9  -5  -6   -0.06    0.42
   9   5  -5   10.52    0.70
  -9   5   5    9.94    0.84
   9  -5  -5    9.85    0.75
  -9  -5   5    9.73    0.81
  -9  -5   5    8.96    0.84
   9  -5  -5    8.91    0.77
  -9   5   4    0.76    0.45
   9   5  -4    1.79    0.40
   9   5  -4    0.50    0.31
  -9  -5   4    0.83    0.44
[truncated: 988,127 more chars]
