# Supplementary material for: Synthesis and crystal structures of 2-(ferrocenyl­carbon­yl)benzoic acid and 3-ferrocenylphthalide
Source: Acta Crystallogr E Crystallogr Commun. 2020 Jun 30;76(Pt 7):1163–7. doi: 10.1107/S2056989020008452 (PMC7336771; doi:10.1107/S2056989020008452)
Supplement: Supplementary file 2 [file e-76-01163-1sup2.hkl]

data_1                                                                          
_shelx_title ' Uttam91 in P2(1)/c'                                              
_shelx_refln_list_code          4                                               
_shelx_F_calc_maximum      180.91                                               
_exptl_crystal_F_000       688.00                                               
_reflns_d_resolution_high  0.6686                                               
                                                                                
loop_                                                                           
 _space_group_symop_operation_xyz                                               
 'x, y, z'                                                                      
 '-x, y+1/2, -z+1/2'                                                            
 '-x, -y, -z'                                                                   
 'x, -y-1/2, z-1/2'                                                             
                                                                                
_cell_length_a    17.1332                                                       
_cell_length_b     7.4478                                                       
_cell_length_c    11.0345                                                       
_cell_angle_alpha  90.000                                                       
_cell_angle_beta  105.758                                                       
_cell_angle_gamma  90.000                                                       
                                                                                
_shelx_F_squared_multiplier     1.000                                           
                                                                                
loop_                                                                           
 _refln_index_h                                                                 
 _refln_index_k                                                                 
 _refln_index_l                                                                 
 _refln_F_squared_calc                                                          
 _refln_F_squared_meas                                                          
 _refln_F_squared_sigma                                                         
 _refln_observed_status                                                         
   1   0   0         17.75          9.96        11.13 o                         
   2   0   0        436.61        502.33        10.28 o                         
   3   0   0       2448.41       2543.72        23.87 o                         
   4   0   0      12012.74      13162.04       116.59 o                         
   5   0   0        686.95        661.06        10.09 o                         
   6   0   0       3791.99       3833.75        38.49 o                         
   7   0   0       6523.40       6514.30        55.71 o                         
   8   0   0        602.71        496.55         9.77 o                         
   9   0   0        852.20        938.24        13.58 o                         
  10   0   0       2735.39       2599.42        32.44 o                         
  11   0   0       9161.32       9131.88        85.42 o                         
  12   0   0       1941.50       2222.04        30.40 o                         
  13   0   0         53.47         49.19         7.34 o                         
  14   0   0        999.55        912.69        22.59 o                         
  15   0   0        104.50        103.30        11.26 o                         
  16   0   0         58.61         43.46        10.22 o                         
  17   0   0       2514.06       2431.46        49.78 o                         
  18   0   0        217.99        261.07        16.55 o                         
  19   0   0       1304.88       1311.79        34.69 o                         
  20   0   0         77.04        100.36        14.65 o                         
  21   0   0        259.51        251.18        18.96 o                         
  22   0   0        557.88        570.29        25.58 o                         
  23   0   0        198.99        189.80        18.05 o                         
  24   0   0        542.60        537.14        44.65 o                         
   1   1   0      22129.71      24027.18       250.39 o                         
   2   1   0      10132.11      10959.24        80.99 o                         
   3   1   0       5783.38       6417.54        41.53 o                         
   4   1   0        796.90        799.87         7.62 o                         
   5   1   0        224.33        329.45         4.95 o                         
   6   1   0       2994.00       3021.60        23.41 o                         
   7   1   0          4.98          8.39         2.61 o                         
   8   1   0       1756.09       1748.40        14.69 o                         
   9   1   0       5991.02       6000.96        46.33 o                         
  10   1   0       4384.92       4439.71        30.62 o                         
  11   1   0       1464.58       1454.54        13.86 o                         
  12   1   0        839.26        771.28        10.72 o                         
  13   1   0       1310.92       1243.54        16.61 o                         
  14   1   0         15.97         23.35         5.80 o                         
  15   1   0       2010.69       1995.00        23.49 o                         
  16   1   0       1869.98       1857.13        24.65 o                         
  17   1   0        582.16        549.56        15.96 o                         
  18   1   0        201.52        204.57        10.95 o                         
  19   1   0        722.62        685.15        17.26 o                         
  20   1   0        978.08        985.08        20.42 o                         
  21   1   0        166.94        200.43        14.15 o                         
  22   1   0         14.08          9.42         9.55 o                         
  23   1   0        930.68        974.53        23.92 o                         
  24   1   0         22.94         53.90        11.14 o                         
   0   2   0       6542.32       6606.24        80.22 o                         
   1   2   0        582.50        615.77         8.78 o                         
   2   2   0       1171.50       1258.89        13.21 o                         
   3   2   0          7.93          6.85         2.85 o                         
   4   2   0         87.79        147.99         4.12 o                         
   5   2   0        888.95        935.18         9.57 o                         
   6   2   0       2564.88       2617.94        19.97 o                         
   7   2   0       3542.69       3446.48        25.49 o                         
   8   2   0       3120.78       3157.16        25.60 o                         
   9   2   0        415.03        448.92         8.02 o                         
  10   2   0       2121.80       2150.51        20.21 o                         
  11   2   0       3601.60       3603.25        31.97 o                         
  12   2   0        698.94        676.30        10.74 o                         
  13   2   0        722.97        729.81        13.21 o                         
  14   2   0       1596.57       1553.42        19.81 o                         
  15   2   0       1248.31       1231.16        18.05 o                         
  16   2   0         12.10         13.31        10.88 o                         
  17   2   0       4927.52       4794.14        44.80 o                         
  18   2   0        925.18        951.29        20.42 o                         
  19   2   0        416.35        435.50        14.77 o                         
  20   2   0        421.34        429.61        18.09 o                         
  21   2   0        294.47        295.08        13.96 o                         
  22   2   0        269.71        281.67        14.30 o                         
  23   2   0        175.06        176.86        12.89 o                         
  24   2   0        639.41        644.90        26.03 o                         
   1   3   0          6.01         24.65         4.32 o                         
   2   3   0      11831.95      12858.61       135.88 o                         
   3   3   0         86.25         42.96         2.87 o                         
   4   3   0       1445.69       1471.01        12.81 o                         
   5   3   0       1833.20       1742.71        15.03 o                         
   6   3   0       3839.98       3844.40        29.25 o                         
   7   3   0        974.16       1129.41        12.06 o                         
   8   3   0       7996.40       8543.37        60.96 o                         
   9   3   0       3825.81       3654.95        29.69 o                         
  10   3   0         26.67         27.94         4.09 o                         
  11   3   0         68.81         73.64         5.15 o                         
  12   3   0        550.76        568.82        10.75 o                         
  13   3   0       1722.83       1699.61        20.51 o                         
  14   3   0        315.00        322.62        10.21 o                         
  15   3   0         43.29         61.60         7.07 o                         
  16   3   0       1143.65       1106.08        18.74 o                         
  17   3   0       1203.94       1189.02        19.16 o                         
  18   3   0        335.65        324.72        12.23 o                         
  19   3   0        831.07        831.79        20.74 o                         
  20   3   0         21.53         24.24         8.54 o                         
  21   3   0          5.08         13.58         8.99 o                         
  22   3   0          8.46          5.53         9.52 o                         
  23   3   0        535.71        560.75        19.19 o                         
   0   4   0        716.51        691.73        22.62 o                         
   1   4   0       4117.48       4279.91        49.60 o                         
   2   4   0        117.36        143.64         7.23 o                         
   3   4   0       5163.82       5602.08        56.29 o                         
   4   4   0       2579.19       2637.93        23.51 o                         
   5   4   0          1.85         -1.62         3.01 o                         
   6   4   0       2415.97       2476.43        19.54 o                         
   7   4   0       3844.31       3814.57        30.04 o                         
   8   4   0       1200.76       1132.38        12.93 o                         
   9   4   0        145.35        158.13         5.56 o                         
  10   4   0       1957.25       1899.07        18.34 o                         
  11   4   0          3.91          4.31         4.17 o                         
  12   4   0        268.57        296.01         9.62 o                         
  13   4   0         44.68         46.58         6.57 o                         
  14   4   0        514.57        541.15        12.71 o                         
  15   4   0        145.48        131.32         8.23 o                         
  16   4   0         21.76         29.81         6.96 o                         
  17   4   0        223.93        243.16        10.87 o                         
  18   4   0        280.86        307.85        12.23 o                         
  19   4   0        119.74        119.92         9.92 o                         
  20   4   0         48.78         44.23         9.51 o                         
  21   4   0        209.26        219.72        13.08 o                         
  22   4   0          2.80         12.73         9.45 o                         
  23   4   0         14.18         -6.55        13.06 o                         
   1   5   0        179.10        164.29         7.31 o                         
   2   5   0       1102.58       1067.46        20.13 o                         
   3   5   0        512.12        572.08        16.75 o                         
   4   5   0         19.82         18.83         3.59 o                         
   5   5   0       1124.22       1110.08        13.88 o                         
   6   5   0        677.41        691.11        10.26 o                         
   7   5   0        303.99        311.80         8.45 o                         
   8   5   0        308.81        323.82         7.28 o                         
   9   5   0       1838.91       1753.60        17.65 o                         
  10   5   0        326.04        322.45         7.91 o                         
  11   5   0        194.54        213.12         7.89 o                         
  12   5   0        173.52        200.49         9.13 o                         
  13   5   0        748.69        779.37        17.18 o                         
  14   5   0         39.00         38.07         7.86 o                         
  15   5   0        219.70        230.52        15.50 o                         
  16   5   0        537.87        523.47        16.88 o                         
  17   5   0         18.91         32.71         8.67 o                         
  18   5   0         15.75         22.16         8.47 o                         
  19   5   0        641.62        675.66        31.40 o                         
  20   5   0        189.92        202.49        15.93 o                         
  21   5   0        193.99        209.86        15.19 o                         
  22   5   0        109.21        145.32        22.99 o                         
   0   6   0         11.58         -6.20        12.98 o                         
   1   6   0        151.28        145.61         8.54 o                         
   2   6   0        142.11        147.91         8.60 o                         
   3   6   0          1.22         -5.26         5.26 o                         
   4   6   0        365.95        400.40        13.78 o                         
   5   6   0         49.28         59.41         8.14 o                         
   6   6   0        214.30        228.52         8.82 o                         
   7   6   0        177.41        177.44         6.37 o                         
   8   6   0         63.28         69.43         6.55 o                         
   9   6   0        539.83        470.78        13.74 o                         
  10   6   0        689.56        680.70        15.06 o                         
  11   6   0        201.37        206.22        10.58 o                         
  12   6   0         25.51         24.88         5.93 o                         
  13   6   0        180.23        175.03        14.85 o                         
  14   6   0        222.37        232.08        11.30 o                         
  15   6   0        211.87        223.41        11.82 o                         
  16   6   0        450.35        426.62        17.14 o                         
  17   6   0          6.96         16.60         9.62 o                         
  18   6   0         96.38        128.65        12.78 o                         
  19   6   0        175.86        189.36        14.57 o                         
  20   6   0        149.44        157.70        14.67 o                         
   1   7   0         78.62         99.11        15.19 o                         
   2   7   0          2.28         19.49        13.68 o                         
   3   7   0        211.58        175.28        12.82 o                         
   4   7   0       1693.35       1596.88        44.27 o                         
   5   7   0         32.71         40.34         8.91 o                         
   6   7   0        197.19        197.88        12.76 o                         
   7   7   0          2.24          1.82         6.37 o                         
   8   7   0        644.63        644.31        20.15 o                         
   9   7   0          0.44         -5.61         7.15 o                         
  10   7   0          4.90         -2.98        10.42 o                         
  11   7   0         68.47         75.60         8.86 o                         
  12   7   0        117.98        139.61        10.91 o                         
  13   7   0          0.81         -8.08         8.08 o                         
  14   7   0        118.19        131.07        13.05 o                         
  15   7   0        119.61         86.16        12.50 o                         
  16   7   0          3.28         -8.72        10.42 o                         
  17   7   0         24.06         19.92        12.14 o                         
  18   7   0         93.80        101.53        17.04 o                         
  19   7   0         22.62         42.59        15.39 o                         
   0   8   0        142.91        124.62        29.30 o                         
   1   8   0          8.12          7.59        10.21 o                         
   2   8   0          0.66          7.99        10.44 o                         
   3   8   0         16.23         19.39        10.86 o                         
   4   8   0        198.00        189.14        13.94 o                         
   5   8   0        135.08        125.39        14.55 o                         
   6   8   0          0.03         -0.56        10.85 o                         
   7   8   0        367.54        377.87        16.72 o                         
   8   8   0        545.82        549.36        20.12 o                         
   9   8   0        297.07        294.74        17.42 o                         
  10   8   0          3.75          8.87         9.83 o                         
  11   8   0        123.89        130.49        14.42 o                         
  12   8   0         33.80         25.80        14.07 o                         
  13   8   0         30.19         27.59        13.56 o                         
  14   8   0         11.69          8.62        14.73 o                         
  15   8   0          5.51          4.77        16.45 o                         
  16   8   0          2.56          6.39        19.24 o                         
  17   8   0         32.36         29.42        31.34 o                         
   1   9   0         69.52         60.44        20.15 o                         
   2   9   0          1.98          5.23        16.16 o                         
   3   9   0        153.94        143.44        29.12 o                         
   4   9   0         36.36         37.20        14.22 o                         
   5   9   0         14.54          2.89        13.08 o                         
   6   9   0          3.20        -15.76        15.76 o                         
   7   9   0         38.75         37.56        15.20 o                         
   8   9   0        121.39        105.13        18.79 o                         
   9   9   0         14.02         25.69        14.43 o                         
  10   9   0         18.77          4.74        18.90 o                         
  11   9   0         82.76         92.76        17.47 o                         
  12   9   0          6.47        -14.70        14.70 o                         
  13   9   0          8.78         40.02        20.59 o                         
  14   9   0         19.93          0.00        24.48 o                         
   0  10   0         78.91        153.18        33.75 o                         
   1  10   0         78.17         35.15        22.25 o                         
   2  10   0          1.25          6.07        44.32 o                         
   3  10   0        192.44        196.34        20.66 o                         
   4  10   0         12.67         41.47        15.90 o                         
   5  10   0         32.34         50.40        16.22 o                         
   6  10   0         20.00         24.54        15.71 o                         
   7  10   0        407.17        430.16        27.55 o                         
   8  10   0         72.08         66.44        18.07 o                         
   9  10   0         64.90         77.30        19.44 o                         
  10  10   0         21.70         23.42        30.41 o                         
   1  11   0         62.28         44.52        21.76 o                         
   2  11   0         15.47         28.70        15.69 o                         
   3  11   0        234.49        224.26        23.23 o                         
 -24   1   1          8.12          8.14        10.21 o                         
 -23   1   1         56.19         46.24        10.34 o                         
 -22   1   1         29.75         28.83         9.38 o                         
 -21   1   1         54.35         63.43         9.55 o                         
 -20   1   1         78.37         96.25        10.95 o                         
 -19   1   1        125.64        120.58         9.89 o                         
 -18   1   1          3.45         -6.67         6.67 o                         
 -17   1   1        154.51        159.91         9.59 o                         
 -16   1   1        481.47        472.68        13.09 o                         
 -15   1   1        238.18        258.86        10.26 o                         
 -14   1   1         16.40         19.59         5.82 o                         
 -13   1   1         20.02         26.69         4.36 o                         
 -12   1   1        187.00        162.21         6.40 o                         
 -11   1   1        831.55        922.61        11.05 o                         
 -10   1   1        106.84        128.96         4.57 o                         
  -9   1   1          8.32          2.41         2.63 o                         
  -8   1   1       2720.76       2900.32        20.57 o                         
  -7   1   1          2.30          6.42         2.51 o                         
  -6   1   1        184.79        231.47         4.36 o                         
  -5   1   1       3959.97       4399.66        28.68 o                         
  -4   1   1      23072.10      25361.90       159.34 o                         
  -3   1   1        113.63        113.84         2.89 o                         
  -2   1   1         13.59         16.59         2.21 o                         
  -1   1   1         87.46         88.86         3.85 o                         
   0   1   1         40.51         52.97         3.46 o                         
   1   1   1       2851.69       3115.31        29.61 o                         
   2   1   1       3192.31       3428.75        36.10 o                         
   3   1   1       4601.20       5058.53        49.09 o                         
   4   1   1      11099.92      11887.03        76.25 o                         
   5   1   1         14.64         10.22         2.28 o                         
   6   1   1        111.47        123.43         3.76 o                         
   7   1   1        420.60        462.53         6.71 o                         
   8   1   1       1910.81       2095.86        17.03 o                         
   9   1   1        235.44        227.54         5.63 o                         
  10   1   1        240.13        280.94         6.43 o                         
  11   1   1        106.48         88.63         4.76 o                         
  12   1   1        138.64        157.37         5.72 o                         
  13   1   1        365.23        361.19        10.15 o                         
  14   1   1        481.11        491.02        12.19 o                         
  15   1   1          3.58          2.21         5.90 o                         
  16   1   1          6.47          5.06         6.65 o                         
  17   1   1          1.86         -1.73         6.84 o                         
  18   1   1         62.95         69.79         8.87 o                         
  19   1   1         67.76         78.34         9.55 o                         
  20   1   1         99.91         94.25        10.06 o                         
  21   1   1        115.66        116.98        10.88 o                         
  22   1   1          1.42         -2.14         9.17 o                         
  23   1   1         17.77          2.20        10.25 o                         
  24   1   1        372.12        372.41        17.08 o                         
 -24   2   1        231.62        262.24        15.14 o                         
 -23   2   1         63.40         73.22        11.27 o                         
 -22   2   1         37.57         40.11         9.86 o                         
 -21   2   1         42.88         28.67         9.01 o                         
 -20   2   1         19.12         16.43         8.57 o                         
 -19   2   1        611.82        601.93        16.41 o                         
 -18   2   1        741.26        743.36        16.60 o                         
 -17   2   1        108.78        121.44         8.16 o                         
 -16   2   1         15.65         20.33         6.37 o                         
 -15   2   1          0.31          2.62         5.70 o                         
 -14   2   1       1899.30       1907.87        22.00 o                         
 -13   2   1        464.94        467.75        10.27 o                         
 -12   2   1         69.45         79.27         5.10 o                         
 -11   2   1        764.71        700.39        10.29 o                         
 -10   2   1        318.40        336.69         7.21 o                         
  -9   2   1        304.47        296.26         6.58 o                         
  -8   2   1         57.39         59.19         3.66 o                         
  -7   2   1       4291.02       4692.91        33.12 o                         
  -6   2   1       3158.05       3663.53        26.20 o                         
  -5   2   1       2689.90       2882.37        23.02 o                         
  -4   2   1       1216.08       1423.31        13.60 o                         
  -3   2   1        706.42        803.14         8.78 o                         
  -2   2   1       3983.26       4442.55        49.06 o                         
  -1   2   1       2388.94       2539.54        29.52 o                         
   0   2   1        103.39        105.33         4.40 o                         
   1   2   1        536.58        653.70        10.51 o                         
   2   2   1       1061.97       1130.33        11.62 o                         
   3   2   1       6425.09       6915.44        50.22 o                         
   4   2   1         81.38        126.85         4.67 o                         
   5   2   1          4.97          5.00         2.20 o                         
   6   2   1       1447.37       1552.93        13.48 o                         
   7   2   1       1327.98       1330.61        13.33 o                         
   8   2   1       1279.35       1379.93        14.20 o                         
   9   2   1        711.70        719.72        10.23 o                         
  10   2   1       1078.57       1087.60        13.32 o                         
  11   2   1         39.53         37.28         4.62 o                         
  12   2   1        718.69        712.93        11.92 o                         
  13   2   1        392.51        349.92        13.05 o                         
  14   2   1        340.75        304.22        10.04 o                         
  15   2   1         65.26         90.26         7.52 o                         
  16   2   1         30.21         23.62         6.86 o                         
  17   2   1         83.65         70.83         7.94 o                         
  18   2   1         22.45         15.06         7.48 o                         
  19   2   1         93.37         93.67        10.27 o                         
  20   2   1         25.77         33.08         9.31 o                         
  21   2   1        167.42        146.32        11.43 o                         
  22   2   1        229.83        210.40        13.77 o                         
  23   2   1        119.41        141.66        12.80 o                         
 -24   3   1        124.81        154.49        13.09 o                         
 -23   3   1        278.82        296.15        15.08 o                         
 -22   3   1        202.33        206.79        13.03 o                         
 -21   3   1        100.76        108.07        10.92 o                         
 -20   3   1         91.41         86.51         9.61 o                         
 -19   3   1        159.62        163.38         9.95 o                         
 -18   3   1         19.32         22.17         7.17 o                         
 -17   3   1         61.55         56.17         7.36 o                         
 -16   3   1        723.01        692.52        14.54 o                         
 -15   3   1       1765.92       1687.47        21.38 o                         
 -14   3   1       1245.10       1215.32        17.36 o                         
 -13   3   1        315.52        298.79         9.01 o                         
 -12   3   1       1756.58       1690.20        21.51 o                         
 -11   3   1        124.90        118.68         5.37 o                         
 -10   3   1        275.84        288.56         7.41 o                         
  -9   3   1       1013.12       1068.39        11.85 o                         
  -8   3   1        913.89        873.59        10.09 o                         
  -7   3   1       1818.02       2198.17        18.81 o                         
  -6   3   1        305.63        292.82         6.21 o                         
  -5   3   1        181.68        157.19         4.68 o                         
  -4   3   1       4278.73       4576.63        36.89 o                         
  -3   3   1       1193.04       1265.36        13.05 o                         
  -2   3   1         88.03         65.42         3.91 o                         
  -1   3   1       3035.84       3083.79        36.68 o                         
   0   3   1       1031.24       1097.09        15.02 o                         
   1   3   1         45.45         56.40         3.16 o                         
   2   3   1       6115.75       6445.81        63.83 o                         
   3   3   1         36.52         23.23         4.79 o                         
   4   3   1        196.60        251.73         5.37 o                         
   5   3   1        643.87        635.66         8.14 o                         
   6   3   1       3195.29       3257.78        25.77 o                         
   7   3   1       7907.54       8466.12        57.29 o                         
   8   3   1        139.32        157.90         5.37 o                         
   9   3   1       3119.03       3179.44        28.39 o                         
  10   3   1         73.37         60.96         4.74 o                         
  11   3   1         34.37         20.94         4.47 o                         
  12   3   1         50.71         52.47         5.36 o                         
  13   3   1       3060.99       3032.52        31.94 o                         
  14   3   1        101.55        104.93         7.98 o                         
  15   3   1         21.45         27.69         6.77 o                         
  16   3   1        840.30        792.80        15.75 o                         
  17   3   1         13.33         22.80         7.41 o                         
  18   3   1          4.51         -6.93         6.93 o                         
  19   3   1        376.52        354.18        13.61 o                         
  20   3   1        458.05        463.16        17.62 o                         
  21   3   1         62.35         34.36         8.94 o                         
  22   3   1         58.31         54.80        10.90 o                         
  23   3   1        214.65        223.01        14.22 o                         
 -23   4   1        117.91        127.74        18.79 o                         
 -22   4   1          1.74          5.93         9.19 o                         
 -21   4   1        628.19        602.78        17.04 o                         
 -20   4   1          6.33          5.33         8.04 o                         
 -19   4   1         20.24         17.56         7.86 o                         
 -18   4   1         94.50         92.41         8.58 o                         
 -17   4   1        476.09        465.26        13.21 o                         
 -16   4   1         25.60         25.18         6.70 o                         
 -15   4   1        934.64        894.37        15.69 o                         
 -14   4   1        910.97        945.14        15.65 o                         
 -13   4   1        125.80        139.05         7.00 o                         
 -12   4   1         31.43         34.69         5.11 o                         
 -11   4   1          2.81          0.84         3.69 o                         
 -10   4   1       2201.64       2225.22        21.04 o                         
  -9   4   1          3.10         -0.01         3.15 o                         
  -8   4   1         46.43         55.81         4.55 o                         
  -7   4   1       1890.99       1930.91        17.48 o                         
  -6   4   1       1583.12       1577.92        15.43 o                         
  -5   4   1          6.24          3.96         2.52 o                         
  -4   4   1       3868.31       3876.14        41.72 o                         
  -3   4   1       1326.60       1258.10        15.04 o                         
  -2   4   1       4425.78       4819.04        45.25 o                         
  -1   4   1       3120.74       3367.41        32.69 o                         
   0   4   1       2407.35       2480.03        27.57 o                         
   1   4   1        757.21        681.61        10.10 o                         
   2   4   1         29.83         22.01         3.83 o                         
   3   4   1       2617.26       2708.58        28.42 o                         
   4   4   1       4404.74       4642.82        37.89 o                         
   5   4   1       1898.22       1879.91        17.60 o                         
   6   4   1         33.28         63.40         3.86 o                         
   7   4   1       2416.40       2323.02        19.32 o                         
   8   4   1       1339.24       1360.10        13.87 o                         
   9   4   1         23.84         15.68         3.60 o                         
  10   4   1       1198.05       1174.42        14.39 o                         
  11   4   1         19.82         17.18         4.56 o                         
  12   4   1          1.72         -5.31         5.31 o                         
  13   4   1         83.38         76.95         7.26 o                         
  14   4   1        359.24        343.66        11.51 o                         
  15   4   1        920.32        922.26        17.47 o                         
  16   4   1        104.11         88.82         8.76 o                         
  17   4   1         11.46         12.01         7.71 o                         
  18   4   1        529.50        495.63        15.47 o                         
  19   4   1         76.24         84.93        10.71 o                         
  20   4   1        234.65        226.47        12.91 o                         
  21   4   1         69.73         85.70        10.64 o                         
  22   4   1        322.26        346.20        15.81 o                         
 -22   5   1          4.08          5.65        11.68 o                         
 -21   5   1        580.61        607.07        22.86 o                         
 -20   5   1        491.07        483.19        18.44 o                         
 -19   5   1         80.51         91.56        10.88 o                         
 -18   5   1        312.63        323.90        14.68 o                         
 -17   5   1         40.20         48.25         9.38 o                         
 -16   5   1        751.46        810.69        18.28 o                         
 -15   5   1        565.34        556.60        15.16 o                         
 -14   5   1          1.76          3.19         6.45 o                         
 -13   5   1        216.72        258.02         9.65 o                         
 -12   5   1        406.50        407.16        10.32 o                         
 -11   5   1        992.19        995.60        14.30 o                         
 -10   5   1        379.53        364.45         8.05 o                         
  -9   5   1       1503.52       1517.73        15.89 o                         
  -8   5   1        804.73        713.90        10.32 o                         
  -7   5   1        419.18        445.67         7.66 o                         
  -6   5   1       1361.31       1307.00        14.21 o                         
  -5   5   1       2706.69       2745.43        33.54 o                         
  -4   5   1       1617.73       1655.24        21.93 o                         
  -3   5   1        372.51        396.91        15.50 o                         
  -2   5   1        364.48        308.57         8.05 o                         
  -1   5   1       2744.56       2691.69        32.52 o                         
   0   5   1         32.20         35.51         4.18 o                         
   1   5   1       1966.48       2002.64        23.02 o                         
   2   5   1       1172.50       1161.21        19.06 o                         
   3   5   1         91.92         79.81         5.15 o                         
   4   5   1        140.85        156.40         6.45 o                         
   5   5   1       4273.75       4292.80        37.78 o                         
   6   5   1       1416.55       1321.78        15.21 o                         
   7   5   1         32.13         31.82         4.49 o                         
   8   5   1       1440.83       1369.04        15.87 o                         
   9   5   1        213.67        209.91         6.74 o                         
  10   5   1        181.91        187.46         5.56 o                         
  11   5   1        479.16        471.49        10.66 o                         
  12   5   1        740.42        793.10        15.95 o                         
  13   5   1        130.74        152.59         9.06 o                         
  14   5   1        644.93        631.98        15.69 o                         
  15   5   1         13.93         16.92         7.31 o                         
  16   5   1       1520.05       1503.95        24.62 o                         
  17   5   1        254.63        277.49        13.27 o                         
  18   5   1          0.20         -2.72         9.12 o                         
  19   5   1        551.30        581.13        20.15 o                         
  20   5   1          6.41         11.78        10.21 o                         
  21   5   1        625.99        621.21        25.29 o                         
 -21   6   1        712.36        804.65        28.69 o                         
 -20   6   1        333.07        381.37        20.60 o                         
 -19   6   1          8.30         11.73        10.20 o                         
 -18   6   1        291.49        327.16        18.47 o                         
 -17   6   1       1392.89       1400.80        25.73 o                         
 -16   6   1          2.11         -2.44         8.82 o                         
 -15   6   1        567.36        591.11        16.55 o                         
 -14   6   1        669.60        740.10        17.41 o                         
 -13   6   1        774.75        764.37        14.97 o                         
 -12   6   1          1.77          9.55         5.68 o                         
 -11   6   1        249.87        268.32         8.46 o                         
 -10   6   1       2277.48       2306.78        23.89 o                         
  -9   6   1        141.27        117.38         6.63 o                         
  -8   6   1       1115.46        989.80        13.92 o                         
  -7   6   1       1068.72       1071.01        18.94 o                         
  -6   6   1        773.58        867.90        16.19 o                         
  -5   6   1         45.14         51.55         5.55 o                         
  -4   6   1       1386.80       1299.92        20.71 o                         
  -3   6   1        423.81        391.09        14.10 o                         
  -2   6   1        672.42        676.45        19.81 o                         
  -1   6   1         25.93         18.93         4.76 o                         
   0   6   1        208.83        196.21        10.27 o                         
   1   6   1       1328.74       1287.46        36.30 o                         
   2   6   1         61.50         58.68         6.88 o                         
   3   6   1        601.73        577.14        13.25 o                         
   4   6   1        702.68        753.95        15.68 o                         
   5   6   1        688.17        656.52        14.60 o                         
   6   6   1        176.60        182.76         8.16 o                         
   7   6   1       1524.37       1462.20        21.36 o                         
   8   6   1        491.30        542.50        13.99 o                         
   9   6   1          8.34          3.73         6.08 o                         
  10   6   1        817.45        794.29        13.64 o                         
  11   6   1       1595.78       1717.87        23.19 o                         
  12   6   1        561.38        571.79        16.32 o                         
  13   6   1         59.11         68.78         8.95 o                         
  14   6   1        956.70        985.65        22.36 o                         
  15   6   1       3292.29       3348.21        55.81 o                         
  16   6   1          6.90          0.04         8.69 o                         
  17   6   1        244.66        245.34        14.93 o                         
  18   6   1        805.82        840.05        24.16 o                         
  19   6   1         88.11         96.03        13.18 o                         
  20   6   1         49.82         53.28        12.48 o                         
 -19   7   1        784.24        876.88        50.63 o                         
 -18   7   1        137.50        158.74        28.56 o                         
 -17   7   1        378.49        397.23        31.12 o                         
 -16   7   1        426.40        426.45        22.08 o                         
 -15   7   1        300.80        330.59        23.45 o                         
 -14   7   1          8.62          5.35         9.84 o                         
 -13   7   1        286.49        313.07        16.13 o                         
 -12   7   1       1098.50       1088.60        20.81 o                         
 -11   7   1        190.24        193.86        12.15 o                         
 -10   7   1         46.48         53.02         8.65 o                         
  -9   7   1       1480.73       1386.99        24.86 o                         
  -8   7   1        907.58        918.48        19.26 o                         
  -7   7   1         87.27         83.72        10.23 o                         
  -6   7   1        919.96        941.49        22.34 o                         
  -5   7   1       1712.67       1632.77        35.33 o                         
  -4   7   1        255.38        289.02        14.67 o                         
  -3   7   1          3.03         11.68         9.57 o                         
  -2   7   1        536.38        516.92        20.15 o                         
  -1   7   1       2421.56       2352.80        43.83 o                         
   0   7   1        380.08        371.78        17.79 o                         
   1   7   1        227.20        234.46        21.05 o                         
   2   7   1       2703.69       2695.26        59.94 o                         
   3   7   1        248.00        258.77        20.23 o                         
   4   7   1        125.47        158.83        14.21 o                         
   5   7   1       1006.88       1083.51        24.47 o                         
   6   7   1       1779.81       1761.86        27.81 o                         
   7   7   1          9.83         21.36         5.84 o                         
   8   7   1        114.92        108.34         8.20 o                         
   9   7   1        953.70        975.97        24.22 o                         
  10   7   1        843.75        881.48        18.64 o                         
  11   7   1         24.74         36.24         8.97 o                         
  12   7   1       1893.44       1954.02        33.05 o                         
  13   7   1        980.79        963.37        25.97 o                         
  14   7   1        240.93        276.40        16.96 o                         
  15   7   1          1.34         -4.80        10.27 o                         
  16   7   1       1478.52       1567.13        35.90 o                         
  17   7   1        187.98        232.12        17.80 o                         
  18   7   1         34.64         36.52        13.86 o                         
 -17   8   1        449.13        415.05        32.49 o                         
 -16   8   1          0.80        -17.04        17.04 o                         
 -15   8   1          6.59         34.56        17.93 o                         
 -14   8   1        310.14        349.76        23.78 o                         
 -13   8   1        315.45        337.89        20.60 o                         
 -12   8   1        233.56        234.34        21.20 o                         
 -11   8   1       1345.64       1276.83        30.96 o                         
 -10   8   1        193.34        226.11        15.55 o                         
  -9   8   1        114.16         93.87        13.97 o                         
  -8   8   1         10.29         15.01         8.77 o                         
  -7   8   1       2692.01       2538.27        35.89 o                         
  -6   8   1        423.22        406.38        18.63 o                         
  -5   8   1         61.74         62.82        13.88 o                         
  -4   8   1        816.95        874.49        38.94 o                         
  -3   8   1       1959.34       1779.80        53.22 o                         
  -2   8   1       1079.28       1015.99        41.04 o                         
  -1   8   1        272.94        246.71        23.46 o                         
   0   8   1       3197.45       2985.88        71.85 o                         
   1   8   1       1149.48       1130.72        31.62 o                         
   2   8   1        116.22         94.46        13.89 o                         
   3   8   1        742.47        772.97        32.73 o                         
   4   8   1       2365.59       2229.10        46.27 o                         
   5   8   1        243.61        261.90        22.48 o                         
   6   8   1        357.40        387.62        20.61 o                         
   7   8   1        134.22        146.79        12.88 o                         
   8   8   1        871.69        852.35        24.93 o                         
   9   8   1          0.21         -4.56         9.19 o                         
  10   8   1        542.90        527.77        26.48 o                         
  11   8   1        370.91        400.41        33.78 o                         
  12   8   1        551.60        570.16        43.25 o                         
  13   8   1        159.37        149.41        23.71 o                         
  14   8   1        209.47        254.71        26.72 o                         
  15   8   1        238.43        233.67        28.43 o                         
  16   8   1         16.62         -7.64        19.51 o                         
 -14   9   1         25.14         17.43        30.41 o                         
 -13   9   1        204.91        203.25        39.69 o                         
 -12   9   1        233.94        200.29        39.32 o                         
 -11   9   1        873.72        978.43        64.54 o                         
 -10   9   1        482.69        544.35        32.38 o                         
  -9   9   1        107.73        102.49        17.68 o                         
  -8   9   1        535.60        574.70        45.33 o                         
  -7   9   1         51.18         34.91        15.28 o                         
  -6   9   1        372.19        316.72        42.04 o                         
  -5   9   1       1070.47       1034.91        34.53 o                         
  -4   9   1        340.16        309.00        28.75 o                         
  -3   9   1        301.83        359.97        32.64 o                         
  -2   9   1        855.21        758.07        39.86 o                         
  -1   9   1        805.53        842.42        84.01 o                         
   0   9   1         18.25          5.67        16.21 o                         
   1   9   1        352.34        307.27        33.01 o                         
   2   9   1        907.91        881.01        54.89 o                         
   3   9   1        588.11        548.85        41.38 o                         
   4   9   1         57.01         61.05        12.67 o                         
   5   9   1        124.74        132.53        14.58 o                         
   6   9   1        742.70        715.88        29.10 o                         
   7   9   1         13.19         25.87        14.37 o                         
   8   9   1        105.03        130.84        17.61 o                         
   9   9   1        702.24        735.44        31.10 o                         
  10   9   1        100.31        111.31        18.05 o                         
  11   9   1         13.93         23.88        15.93 o                         
  12   9   1        494.73        481.91        28.51 o                         
  13   9   1        449.17        436.85        28.14 o                         
  14   9   1         20.50         25.96        28.93 o                         
 -11  10   1       1278.05       1346.90        84.01 o                         
 -10  10   1         18.11         -3.24        20.31 o                         
  -9  10   1        186.47        154.22        26.49 o                         
  -8  10   1         23.98         24.34        21.24 o                         
  -7  10   1        741.88        750.70        44.32 o                         
  -6  10   1        148.25        167.19        22.57 o                         
  -5  10   1         14.31         28.94        16.37 o                         
  -4  10   1        239.53        228.52        21.70 o                         
  -3  10   1        249.91        197.92        25.98 o                         
  -2  10   1         39.65         70.27        21.50 o                         
  -1  10   1        162.03        133.19        70.66 o                         
   0  10   1        483.99        510.91        37.50 o                         
   1  10   1         11.10         -0.20        18.45 o                         
   2  10   1        136.74        101.34        22.22 o                         
   3  10   1        128.78        139.57        19.51 o                         
   4  10   1        401.44        404.77        26.74 o                         
   5  10   1        266.79        241.78        22.95 o                         
   6  10   1        339.02        352.74        35.06 o                         
   7  10   1        114.02        105.44        19.26 o                         
   8  10   1        473.74        526.73        46.96 o                         
   9  10   1         15.58         38.27        52.67 o                         
  10  10   1        663.67        567.29        39.45 o                         
  -4  11   1        274.46        273.72        31.73 o                         
  -3  11   1         31.69         37.59        22.02 o                         
  -2  11   1        179.57        162.43        26.46 o                         
  -1  11   1        121.47         95.86        25.56 o                         
   0  11   1          8.14         22.90        21.37 o                         
   1  11   1         10.23         24.74        20.03 o                         
   2  11   1        777.78        801.54        36.20 o                         
   3  11   1         44.28         29.42        17.10 o                         
 -25   0   2        694.91        624.84        28.96 o                         
 -24   0   2        227.73        214.58        19.86 o                         
 -23   0   2         12.92         -9.78        12.96 o                         
 -22   0   2        355.85        333.40        20.74 o                         
 -21   0   2        836.56        815.63        27.52 o                         
 -20   0   2        710.64        717.53        25.29 o                         
 -19   0   2        231.72        210.08        15.85 o                         
 -18   0   2       1244.87       1188.69        28.82 o                         
 -17   0   2       1300.97       1268.69        28.55 o                         
 -16   0   2       1814.87       1638.56        31.88 o                         
 -15   0   2          1.69         -3.56         7.98 o                         
 -14   0   2        463.67        423.15        16.38 o                         
 -13   0   2        707.66        673.68        14.40 o                         
 -12   0   2        163.63        159.53        10.65 o                         
 -11   0   2       2121.71       2126.98        31.35 o                         
 -10   0   2       5401.60       5250.43        52.91 o                         
  -9   0   2       5602.28       5757.10        55.04 o                         
  -8   0   2        125.20        110.99         5.68 o                         
  -7   0   2       6511.52       6566.04        60.26 o                         
  -6   0   2       7277.08       7357.14        72.42 o                         
  -5   0   2          5.86          5.47         5.06 o                         
  -4   0   2        684.44        680.92         9.30 o                         
  -3   0   2      24403.88      26099.47       222.38 o                         
  -2   0   2      32717.75      35263.95       420.60 o                         
  -1   0   2       9101.92       9870.92        84.36 o                         
   0   0   2       9838.65      10955.92        81.27 o                         
   1   0   2      32728.47      34812.83       358.67 o                         
   2   0   2         81.27         92.30         3.98 o                         
   3   0   2          4.66          0.95         3.34 o                         
   4   0   2       4140.01       4004.45        37.80 o                         
   5   0   2       5934.25       5961.42        54.86 o                         
   6   0   2       4052.73       4421.87        42.75 o                         
   7   0   2       1808.57       1591.29        19.52 o                         
   8   0   2       7259.57       7349.87        68.76 o                         
   9   0   2       1350.09       1266.30        18.17 o                         
  10   0   2       1302.56       1309.33        22.95 o                         
  11   0   2        681.59        579.93        15.20 o                         
  12   0   2       1614.78       1560.77        27.67 o                         
  13   0   2         92.01         95.57        10.32 o                         
  14   0   2         47.49         34.11         9.64 o                         
  15   0   2        947.99        915.53        36.23 o                         
  16   0   2        442.27        429.57        19.34 o                         
  17   0   2        171.12        158.34        15.26 o                         
  18   0   2        558.11        498.98        35.65 o                         
  19   0   2          4.34         20.70        11.61 o                         
  20   0   2        523.78        525.15        24.16 o                         
  21   0   2        238.37        304.78        42.35 o                         
  22   0   2       1419.27       1411.90        37.73 o                         
  23   0   2         43.81         83.29        17.30 o                         
 -25   1   2        457.74        468.01        18.21 o                         
 -24   1   2        159.12        149.88        12.98 o                         
 -23   1   2         22.56         40.53        10.35 o                         
 -22   1   2       1201.78       1204.96        23.31 o                         
 -21   1   2        135.13        126.28        10.75 o                         
 -20   1   2        155.86        162.23        14.54 o                         
 -19   1   2       1732.59       1688.33        25.25 o                         
 -18   1   2       2280.20       2217.81        28.52 o                         
 -17   1   2        244.32        234.72        10.61 o                         
 -16   1   2       1641.70       1618.88        23.60 o                         
 -15   1   2        820.31        768.96        20.65 o                         
 -14   1   2         27.70         25.51         5.92 o                         
 -13   1   2        173.88        150.13         6.23 o                         
 -12   1   2       2464.61       2393.12        21.46 o                         
 -11   1   2       3140.75       3133.53        24.38 o                         
 -10   1   2        750.99        769.25         9.45 o                         
  -9   1   2       4292.68       4357.56        29.28 o                         
  -8   1   2       4978.24       4744.41        30.96 o                         
  -7   1   2       1108.74       1096.55        10.04 o                         
  -6   1   2       1089.48       1272.57        10.64 o                         
  -5   1   2      28234.85      29777.41       179.05 o                         
  -4   1   2       2651.94       3057.79        21.12 o                         
  -3   1   2       2152.21       2261.48        17.65 o                         
  -2   1   2       6435.31       6872.05        55.32 o                         
  -1   1   2      24863.35      26575.84       209.07 o                         
   0   1   2       6050.47       6491.96        57.20 o                         
   1   1   2       2064.51       2231.69        21.28 o                         
   2   1   2        925.85        942.21         8.27 o                         
   3   1   2        122.25         85.41         2.91 o                         
   4   1   2       1130.70       1220.27        10.84 o                         
   5   1   2        869.54        817.28         8.56 o                         
   6   1   2      13709.74      14193.13        91.87 o                         
   7   1   2          8.29         25.69         3.11 o                         
   8   1   2          0.86         -1.91         2.65 o                         
   9   1   2       5716.48       5714.99        39.50 o                         
  10   1   2       3072.41       2934.82        24.36 o                         
  11   1   2        587.94        584.35         9.87 o                         
  12   1   2       1950.87       1935.28        21.66 o                         
  13   1   2        436.84        384.79        12.00 o                         
  14   1   2       1439.25       1431.90        19.68 o                         
  15   1   2         67.80         74.91         7.53 o                         
  16   1   2       1506.89       1482.25        21.31 o                         
  17   1   2       1196.49       1175.42        21.04 o                         
  18   1   2          0.60         -4.47         7.48 o                         
  19   1   2         47.96         41.71         8.82 o                         
  20   1   2        711.82        732.56        19.32 o                         
  21   1   2        233.01        237.32        13.35 o                         
  22   1   2         57.59         57.06        10.89 o                         
  23   1   2        843.67        820.17        22.56 o                         
 -24   2   2        654.89        688.43        20.79 o                         
 -23   2   2        171.14        186.82        14.79 o                         
 -22   2   2        229.44        208.63        13.27 o                         
 -21   2   2        109.74        127.86        10.90 o                         
 -20   2   2        958.39        941.69        19.75 o                         
 -19   2   2        655.59        630.06        16.62 o                         
 -18   2   2       1746.23       1705.80        24.75 o                         
 -17   2   2        835.04        786.87        16.31 o                         
 -16   2   2       1173.05       1184.54        18.83 o                         
 -15   2   2        170.17        162.63         8.12 o                         
 -14   2   2       1318.07       1277.09        17.36 o                         
 -13   2   2        588.92        617.18        15.28 o                         
 -12   2   2         40.79         40.90         4.49 o                         
 -11   2   2       3336.74       3343.61        26.94 o                         
 -10   2   2       1663.06       1509.35        14.87 o                         
  -9   2   2       4534.64       4749.02        34.50 o                         
  -8   2   2        378.51        379.36         6.18 o                         
  -7   2   2       2893.02       2880.26        20.79 o                         
  -6   2   2        245.15        159.08         4.30 o                         
  -5   2   2       1611.32       1690.88        14.15 o                         
  -4   2   2       1531.51       1514.99        13.22 o                         
  -3   2   2       3032.39       3077.41        26.60 o                         
  -2   2   2       2242.46       2187.49        22.01 o                         
  -1   2   2        363.52        353.74         8.23 o                         
   0   2   2        216.67        204.74         5.73 o                         
   1   2   2       2937.86       2939.49        25.99 o                         
   2   2   2         90.06         78.88         3.29 o                         
   3   2   2         15.49         22.14         2.91 o                         
   4   2   2        509.89        381.83         5.83 o                         
   5   2   2       2218.04       2293.87        18.98 o                         
   6   2   2        209.53        211.08         5.17 o                         
   7   2   2       6361.41       6684.10        49.48 o                         
   8   2   2       6273.27       6180.15        43.78 o                         
   9   2   2        335.28        342.30         7.92 o                         
  10   2   2       1190.96       1167.06        14.25 o                         
  11   2   2       2596.03       2585.70        24.43 o                         
  12   2   2       1678.67       1653.03        20.93 o                         
  13   2   2         19.82         19.84         6.12 o                         
  14   2   2       1769.41       1730.82        23.08 o                         
  15   2   2       2740.94       2647.41        30.87 o                         
  16   2   2        615.70        594.13        14.64 o                         
  17   2   2        405.37        409.69        13.32 o                         
  18   2   2       1797.23       1765.27        26.37 o                         
  19   2   2        211.96        238.12        11.69 o                         
  20   2   2          9.62         -2.46         8.86 o                         
  21   2   2        651.27        628.55        19.13 o                         
  22   2   2        321.38        308.84        15.22 o                         
  23   2   2         75.21         83.70        12.08 o                         
 -24   3   2          1.60         -0.64         9.83 o                         
 -23   3   2        125.37        139.21        12.35 o                         
 -22   3   2        111.72        113.65        11.23 o                         
 -21   3   2         20.97         30.10         8.99 o                         
 -20   3   2         91.37         94.14         9.78 o                         
 -19   3   2        895.07        889.42        19.00 o                         
 -18   3   2        389.90        380.38        12.42 o                         
 -17   3   2         15.23         12.16         6.81 o                         
 -16   3   2        383.78        337.81        10.99 o                         
 -15   3   2        536.12        584.68        12.87 o                         
 -14   3   2        117.96        130.64         6.92 o                         
 -13   3   2        568.22        570.91        11.10 o                         
 -12   3   2       1407.84       1368.61        15.29 o                         
 -11   3   2       1008.91        963.12        14.58 o                         
 -10   3   2        200.63        247.30         6.13 o                         
  -9   3   2        584.35        576.64         8.01 o                         
  -8   3   2       5119.36       5212.08        35.34 o                         
  -7   3   2        951.42        894.50         9.44 o                         
  -6   3   2         44.49         24.70         2.98 o                         
  -5   3   2       1498.05       1445.47        13.56 o                         
  -4   3   2       2357.97       2449.15        25.55 o                         
  -3   3   2        162.55        157.72         7.02 o                         
  -2   3   2       4897.10       5045.95        43.35 o                         
  -1   3   2       4514.18       4562.00        39.43 o                         
   0   3   2       1453.64       1622.26        17.80 o                         
   1   3   2        937.38       1040.71        13.38 o                         
   2   3   2        360.14        265.12         9.96 o                         
   3   3   2       3821.22       3792.26        31.98 o                         
   4   3   2         82.37        105.27         3.86 o                         
   5   3   2       5692.31       6025.07        41.36 o                         
   6   3   2       2156.35       2113.49        16.68 o                         
   7   3   2       1682.00       1649.92        15.58 o                         
   8   3   2       1565.36       1618.65        16.30 o                         
   9   3   2       2061.42       2092.20        20.05 o                         
  10   3   2       1094.02       1054.30        14.45 o                         
  11   3   2          8.03         -4.09         4.09 o                         
  12   3   2       1188.50       1190.11        18.51 o                         
  13   3   2         67.80         70.93         7.22 o                         
  14   3   2       2071.91       2018.28        38.99 o                         
  15   3   2        501.31        491.54        13.98 o                         
  16   3   2       1147.79       1095.24        19.92 o                         
  17   3   2        702.67        710.36        16.56 o                         
  18   3   2        149.79        138.91        11.77 o                         
  19   3   2        123.76        135.26        10.66 o                         
  20   3   2        268.72        281.67        12.90 o                         
  21   3   2        193.65        202.89        12.35 o                         
  22   3   2         52.19         43.89        10.79 o                         
 -23   4   2         14.94         29.67        14.07 o                         
 -22   4   2         31.20         21.38        11.12 o                         
 -21   4   2        339.25        352.65        24.43 o                         
 -20   4   2         99.81        106.06         9.90 o                         
 -19   4   2          1.15          0.43         7.37 o                         
 -18   4   2        168.29        169.50         9.82 o                         
 -17   4   2        971.30       1001.36        17.54 o                         
 -16   4   2         40.28         43.28         7.29 o                         
 -15   4   2          0.17         -4.91         5.66 o                         
 -14   4   2        291.10        301.71         9.31 o                         
 -13   4   2       1871.45       1872.28        20.27 o                         
 -12   4   2         54.16         46.07         5.14 o                         
 -11   4   2        340.31        306.62         7.30 o                         
 -10   4   2       2424.22       2266.71        19.18 o                         
  -9   4   2       1744.81       1743.89        16.13 o                         
  -8   4   2         50.47         56.02         4.36 o                         
  -7   4   2       2133.71       2164.67        17.96 o                         
  -6   4   2        993.97        950.59        10.81 o                         
  -5   4   2         27.25         26.12         3.78 o                         
  -4   4   2        337.29        348.60         8.23 o                         
  -3   4   2       8274.40       8454.72        76.33 o                         
  -2   4   2        168.56        165.25         5.42 o                         
  -1   4   2         92.01         85.51         6.21 o                         
   0   4   2       2015.69       2048.85        22.00 o                         
   1   4   2       5493.72       5634.16        58.39 o                         
   2   4   2        405.07        384.11         9.96 o                         
   3   4   2       1465.90       1515.91        19.01 o                         
   4   4   2       5882.84       5870.99        48.79 o                         
   5   4   2         94.94        110.20         4.27 o                         
   6   4   2        928.97        885.41        10.26 o                         
   7   4   2       1466.76       1512.31        15.53 o                         
   8   4   2       3632.52       3584.96        26.71 o                         
   9   4   2        588.47        624.88         9.46 o                         
  10   4   2       1275.69       1338.24        14.83 o                         
  11   4   2        171.56        185.38         7.71 o                         
  12   4   2        167.58        201.64         9.44 o                         
  13   4   2          0.01          1.09         6.48 o                         
  14   4   2        946.01        935.34        23.94 o                         
  15   4   2        425.47        423.61        14.24 o                         
  16   4   2         17.46         15.89         7.98 o                         
  17   4   2        370.18        347.46        13.76 o                         
  18   4   2       1156.23       1135.56        21.75 o                         
  19   4   2         98.08         99.35        10.58 o                         
  20   4   2        129.50        124.16        12.57 o                         
  21   4   2         10.70         24.66        10.45 o                         
 -22   5   2        394.56        386.77        21.02 o                         
 -21   5   2        119.39        161.79        14.85 o                         
 -20   5   2        682.07        727.64        23.30 o                         
 -19   5   2        323.06        346.20        17.10 o                         
 -18   5   2         57.59         73.02         9.98 o                         
 -17   5   2          5.19         12.82         8.20 o                         
 -16   5   2        253.69        273.23        12.64 o                         
 -15   5   2        934.23        964.24        18.74 o                         
 -14   5   2          5.83         11.70         6.03 o                         
 -13   5   2          0.83          7.38         5.12 o                         
 -12   5   2       1722.22       1653.66        19.61 o                         
 -11   5   2       1163.88       1118.71        14.41 o                         
 -10   5   2         25.53         26.54         4.05 o                         
  -9   5   2        594.11        593.67         9.29 o                         
  -8   5   2        485.35        494.04         8.59 o                         
  -7   5   2         47.41         54.96         5.06 o                         
  -6   5   2       1559.24       1606.04        18.89 o                         
  -5   5   2         16.92         12.42         3.70 o                         
  -4   5   2        224.01        209.09         6.79 o                         
  -3   5   2         31.44         44.05         4.94 o                         
  -2   5   2       1035.73       1064.79        15.06 o                         
  -1   5   2       1200.70       1114.58        16.60 o                         
   0   5   2        609.93        613.75        12.50 o                         
   1   5   2         17.91         25.91         3.55 o                         
   2   5   2       1625.10       1634.37        23.81 o                         
   3   5   2       2120.97       2103.77        29.34 o                         
   4   5   2         19.95         24.07         4.26 o                         
   5   5   2       1492.01       1463.10        17.73 o                         
   6   5   2         40.81         41.03         5.68 o                         
   7   5   2       2432.78       2401.36        24.51 o                         
   8   5   2        498.59        494.77         9.58 o                         
   9   5   2          4.87          9.99         4.21 o                         
  10   5   2        290.27        316.86         8.91 o                         
  11   5   2        117.26        130.82         7.29 o                         
  12   5   2          1.31         -2.80         5.96 o                         
  13   5   2        854.35        870.44        18.02 o                         
  14   5   2         83.92         89.04        11.31 o                         
  15   5   2        639.46        622.22        18.37 o                         
  16   5   2        319.60        356.80        17.50 o                         
  17   5   2        241.94        228.64        13.90 o                         
  18   5   2          5.58         -7.63         9.11 o                         
  19   5   2        154.89        183.60        13.14 o                         
  20   5   2         78.55         66.14        12.64 o                         
 -21   6   2        468.06        478.21        20.56 o                         
 -20   6   2         44.28         58.03        12.93 o                         
 -19   6   2         18.18         14.96        10.84 o                         
 -18   6   2        191.92        199.95        13.65 o                         
 -17   6   2          4.06         11.32         9.77 o                         
 -16   6   2         54.33         48.27         9.45 o                         
 -15   6   2          0.29          4.62         7.32 o                         
 -14   6   2        292.12        283.83        10.96 o                         
 -13   6   2        208.48        194.99         9.24 o                         
 -12   6   2          8.44          9.55         6.14 o                         
 -11   6   2          2.11          3.85         5.39 o                         
 -10   6   2        243.49        264.02         9.33 o                         
  -9   6   2        404.29        424.94        10.19 o                         
  -8   6   2        185.74        156.43         6.62 o                         
  -7   6   2        110.25         87.24         5.77 o                         
  -6   6   2          1.25         -5.20         5.20 o                         
  -5   6   2          3.58          2.50         6.05 o                         
  -4   6   2        295.02        287.45        10.52 o                         
  -3   6   2         17.24         11.21         4.36 o                         
  -2   6   2        293.89        289.25        10.71 o                         
  -1   6   2          0.20          3.38         3.80 o                         
   0   6   2          2.09          1.05         3.66 o                         
   1   6   2        668.22        644.81        18.05 o                         
   2   6   2        539.96        513.94        14.83 o                         
   3   6   2       1941.11       1957.49        29.59 o                         
   4   6   2        232.94        226.72        14.79 o                         
   5   6   2        178.18        191.06         8.75 o                         
   6   6   2          1.78         -0.62         5.58 o                         
   7   6   2        153.35        157.78         9.12 o                         
   8   6   2        298.49        262.99        11.94 o                         
   9   6   2        209.39        200.33        10.54 o                         
  10   6   2          3.05          4.94         6.27 o                         
  11   6   2        217.84        221.61        15.36 o                         
  12   6   2         69.81         85.95        11.94 o                         
  13   6   2        301.90        274.90        13.30 o                         
  14   6   2       1597.85       1553.39        28.23 o                         
  15   6   2         77.47         70.46        10.23 o                         
  16   6   2         20.49         25.69         9.45 o                         
  17   6   2         71.00         70.44        11.25 o                         
  18   6   2         51.37         58.55        15.16 o                         
  19   6   2         84.08         77.93        15.33 o                         
 -19   7   2          4.96         10.11        13.76 o                         
 -18   7   2         10.53         15.35        13.36 o                         
 -17   7   2         23.98         29.87        19.72 o                         
 -16   7   2        123.73        153.43        17.11 o                         
 -15   7   2        309.69        319.27        19.21 o                         
 -14   7   2        168.83        171.68        13.53 o                         
 -13   7   2         12.84         12.04         7.52 o                         
 -12   7   2         26.22         37.59         7.43 o                         
 -11   7   2        196.75        188.83         9.95 o                         
 -10   7   2        139.60        130.32         8.38 o                         
  -9   7   2        106.63         84.34         8.58 o                         
  -8   7   2        249.73        223.56         9.06 o                         
  -7   7   2        397.07        405.36        15.09 o                         
  -6   7   2        159.79        140.32        12.08 o                         
  -5   7   2        491.93        463.31        11.79 o                         
  -4   7   2        330.18        321.64        14.68 o                         
  -3   7   2        239.69        240.57        21.76 o                         
  -2   7   2         38.43         30.71        15.20 o                         
  -1   7   2         34.00         37.26         9.74 o                         
   0   7   2        208.78        228.48        16.91 o                         
   1   7   2          0.05          4.81         6.39 o                         
   2   7   2        887.03        879.91        23.65 o                         
   3   7   2       1151.82       1096.43        32.71 o                         
   4   7   2         86.30         84.98         8.53 o                         
   5   7   2       1094.92       1091.37        24.91 o                         
   6   7   2        338.63        330.10        14.95 o                         
   7   7   2        211.40        239.09        13.59 o                         
   8   7   2          3.61          2.71         7.37 o                         
   9   7   2         40.79         37.64         7.85 o                         
  10   7   2         63.90         67.34         8.10 o                         
  11   7   2        361.56        394.31        16.74 o                         
  12   7   2        150.48        138.62        13.23 o                         
  13   7   2        358.79        351.21        18.22 o                         
  14   7   2        146.22        141.09        14.39 o                         
  15   7   2          8.10          3.27        11.60 o                         
  16   7   2         86.13        119.41        15.41 o                         
  17   7   2         22.31         31.63        13.61 o                         
  18   7   2        124.22        106.01        16.34 o                         
 -17   8   2         18.39         54.47        22.62 o                         
 -16   8   2         43.52         33.94        18.88 o                         
 -15   8   2        138.30        133.47        21.51 o                         
 -14   8   2        371.44        442.60        25.41 o                         
 -13   8   2         32.45         37.82        13.79 o                         
 -12   8   2        327.72        388.18        23.02 o                         
 -11   8   2         14.27         13.39        12.08 o                         
 -10   8   2          8.65         12.95        10.68 o                         
  -9   8   2        128.28        102.55        17.29 o                         
  -8   8   2         15.67         11.02        11.22 o                         
  -7   8   2         40.74         30.72        10.61 o                         
  -6   8   2        308.73        289.53        16.34 o                         
  -5   8   2         34.46         33.13        12.01 o                         
  -4   8   2        300.92        299.72        26.77 o                         
  -3   8   2        324.38        315.62        27.45 o                         
  -2   8   2          1.12        -13.23        13.23 o                         
  -1   8   2         63.93         55.02        17.16 o                         
   0   8   2        233.27        204.70        23.01 o                         
   1   8   2        103.64        119.95        20.19 o                         
   2   8   2          5.24          1.02        20.03 o                         
   3   8   2          1.47         15.12        11.28 o                         
   4   8   2         66.11         68.03        14.00 o                         
   5   8   2         27.67         27.56        10.97 o                         
   6   8   2        115.55        120.45        20.21 o                         
   7   8   2          8.62          8.90        10.11 o                         
   8   8   2          4.60         -2.75        11.44 o                         
   9   8   2         38.19         46.51        15.03 o                         
  10   8   2          1.24         12.64        12.91 o                         
  11   8   2         36.12         34.36        23.75 o                         
  12   8   2        104.65         86.25        17.70 o                         
  13   8   2         34.29         13.23        19.26 o                         
  14   8   2         66.80         50.50        24.11 o                         
  15   8   2         78.00         53.36        22.68 o                         
  16   8   2        170.30        177.09        34.49 o                         
 -14   9   2        123.88        122.88        40.43 o                         
 -13   9   2          3.72         20.50        19.80 o                         
 -12   9   2        110.11        138.47        24.70 o                         
 -11   9   2        161.77        133.41        24.64 o                         
 -10   9   2        129.47        149.51        24.96 o                         
  -9   9   2        151.48        170.46        24.39 o                         
  -8   9   2        116.36        100.25        22.92 o                         
  -7   9   2         71.15         66.93        18.04 o                         
  -6   9   2          3.49         -9.20        13.39 o                         
  -5   9   2         98.45         86.45        15.49 o                         
  -4   9   2         26.47         29.96        37.09 o                         
  -3   9   2        146.32        181.02        25.05 o                         
  -2   9   2         27.02         19.09        17.93 o                         
  -1   9   2          9.00        -10.73        16.52 o                         
   0   9   2         61.83         58.11        13.84 o                         
   1   9   2        280.60        265.12        20.41 o                         
   2   9   2        199.15        204.33        18.76 o                         
   3   9   2         68.42         52.85        12.79 o                         
   4   9   2        146.29        138.83        17.07 o                         
   5   9   2          2.13         17.89        13.77 o                         
   6   9   2          4.50          2.53        13.08 o                         
   7   9   2         51.05         46.10        15.63 o                         
   8   9   2         67.22         57.27        19.90 o                         
   9   9   2         15.06         13.25        14.88 o                         
  10   9   2          2.38        -13.31        14.62 o                         
  11   9   2         37.40         18.39        17.26 o                         
  12   9   2         18.44         12.31        17.39 o                         
  13   9   2          0.09        -19.64        19.64 o                         
 -11  10   2         52.92         30.98        26.70 o                         
 -10  10   2        780.46        883.46        51.18 o                         
  -9  10   2         37.48         55.57        23.06 o                         
  -8  10   2        290.75        302.67        36.16 o                         
  -7  10   2         32.04         34.53        21.36 o                         
  -6  10   2        134.77        131.69        25.00 o                         
  -5  10   2          2.37         25.51        20.96 o                         
  -4  10   2         14.77         27.08        22.25 o                         
  -3  10   2          9.56        -15.50        15.87 o                         
  -2  10   2          7.29         -8.84        18.16 o                         
  -1  10   2         20.57         30.43        30.23 o                         
   0  10   2         18.77         43.59        21.24 o                         
   1  10   2        260.59        317.47        32.13 o                         
   2  10   2        179.40        175.04        19.97 o                         
   3  10   2          0.37          7.80        16.01 o                         
   4  10   2          2.72          2.93        20.03 o                         
   5  10   2        133.93        157.58        20.64 o                         
   6  10   2         26.14         39.25        17.59 o                         
   7  10   2          0.96        -11.51        16.67 o                         
   8  10   2          2.53         -5.14        15.54 o                         
   9  10   2         30.55         39.02        17.74 o                         
  -3  11   2          1.14         -4.39        20.31 o                         
  -2  11   2         91.69         82.26        40.24 o                         
  -1  11   2         16.98         62.39        21.58 o                         
   0  11   2         52.68         55.74        23.46 o                         
   1  11   2          0.88         -4.21        20.11 o                         
 -25   1   3          0.39          1.34        11.29 o                         
 -24   1   3         83.24         64.16        10.77 o                         
 -23   1   3         23.94         40.90        10.23 o                         
 -22   1   3         77.98         87.27        10.38 o                         
 -21   1   3        169.95        167.94        11.15 o                         
 -20   1   3         27.54         24.93         8.37 o                         
 -19   1   3         11.01         10.94         7.74 o                         
 -18   1   3         11.50          3.34         6.90 o                         
 -17   1   3         18.24         14.23         6.56 o                         
 -16   1   3        327.98        312.21        11.26 o                         
 -15   1   3         84.69         94.72         7.47 o                         
 -14   1   3          8.84         14.94         5.66 o                         
 -13   1   3        215.44        236.63         8.26 o                         
 -12   1   3        164.55        143.58         5.64 o                         
 -11   1   3         27.25         25.52         3.63 o                         
 -10   1   3       1153.45       1277.70        14.27 o                         
  -9   1   3        810.59        882.91        10.24 o                         
  -8   1   3         65.78         97.51         4.22 o                         
  -7   1   3        734.10        753.43         9.36 o                         
  -6   1   3        338.33        333.53         5.84 o                         
  -5   1   3       3582.17       3943.70        28.39 o                         
  -4   1   3       1144.38       1360.85         9.96 o                         
  -3   1   3       1779.27       2055.50        20.59 o                         
  -2   1   3        749.28        772.29         8.69 o                         
  -1   1   3        100.36        124.27         4.10 o                         
   0   1   3         13.44         27.70         3.68 o                         
   1   1   3         24.28         26.29         2.21 o                         
   2   1   3       1694.97       1843.59        13.25 o                         
   3   1   3        467.16        564.93         6.13 o                         
   4   1   3        164.94        185.26         4.30 o                         
   5   1   3       1737.73       1806.33        13.46 o                         
   6   1   3          2.18         -1.51         2.28 o                         
   7   1   3        140.46        187.97         4.83 o                         
   8   1   3         97.07         97.49         4.83 o                         
   9   1   3        563.51        567.14         9.55 o                         
  10   1   3        153.55        165.58         6.30 o                         
  11   1   3         25.60         26.49         5.86 o                         
  12   1   3         12.99         12.86         5.69 o                         
  13   1   3        394.71        378.11        11.51 o                         
  14   1   3        393.56        395.94        12.36 o                         
  15   1   3         24.95         14.49         7.08 o                         
  16   1   3         39.92         51.80         7.75 o                         
  17   1   3         30.31         26.02         7.48 o                         
  18   1   3        707.09        694.32        17.95 o                         
  19   1   3         31.98         30.10         8.87 o                         
  20   1   3          5.82         12.60         9.00 o                         
  21   1   3         13.65         23.19        10.19 o                         
  22   1   3        271.04        253.23        14.61 o                         
 -25   2   3         97.21         92.27        12.11 o                         
 -24   2   3          0.86         -0.04        10.06 o                         
 -23   2   3         25.95         32.85         9.90 o                         
 -22   2   3        114.41        109.81        11.05 o                         
 -21   2   3          1.60          9.64         8.42 o                         
 -20   2   3        574.03        573.65        16.44 o                         
 -19   2   3         83.97         70.56         8.64 o                         
 -18   2   3         12.85         -3.15         7.68 o                         
 -17   2   3        653.00        649.28        15.44 o                         
 -16   2   3        170.06        183.64         9.41 o                         
 -15   2   3        402.67        379.91        11.50 o                         
 -14   2   3         66.10         56.41         5.52 o                         
 -13   2   3        610.94        609.60        10.93 o                         
 -12   2   3         20.27         16.07         3.85 o                         
 -11   2   3        246.16        300.55         7.20 o                         
 -10   2   3          9.35          8.81         3.37 o                         
  -9   2   3       3961.01       4032.89        33.65 o                         
  -8   2   3       4100.71       4623.09        31.57 o                         
  -7   2   3         71.15        101.43         3.60 o                         
  -6   2   3       1431.94       1448.41        12.17 o                         
  -5   2   3        422.28        452.52         6.04 o                         
  -4   2   3         79.38        109.88         3.35 o                         
  -3   2   3       2204.24       2147.29        21.70 o                         
  -2   2   3       1417.41       1596.35        24.81 o                         
  -1   2   3        450.63        538.68        11.82 o                         
   0   2   3         11.14          7.74         3.74 o                         
   1   2   3        158.70        200.34         4.63 o                         
   2   2   3       3792.83       4115.60        32.20 o                         
   3   2   3       1082.83       1141.02        10.81 o                         
   4   2   3        583.48        548.71         6.59 o                         
   5   2   3        553.56        569.07         7.53 o                         
   6   2   3         51.74         74.48         3.87 o                         
   7   2   3        158.88        161.42         5.41 o                         
   8   2   3       2323.30       2345.37        19.43 o                         
   9   2   3        384.75        424.96         9.82 o                         
  10   2   3        120.16        120.42         6.05 o                         
  11   2   3         63.86         59.67         5.35 o                         
  12   2   3         89.16         97.55         6.80 o                         
  13   2   3        537.60        548.51        13.54 o                         
  14   2   3        822.55        792.01        16.19 o                         
  15   2   3       1253.22       1198.06        20.04 o                         
  16   2   3         67.40         59.90         8.13 o                         
  17   2   3         18.03          9.47         7.69 o                         
  18   2   3         13.57         16.73         7.91 o                         
  19   2   3        638.22        612.76        17.00 o                         
  20   2   3         26.29         17.33         9.51 o                         
  21   2   3          8.87         10.62         9.96 o                         
  22   2   3         52.00         41.73        10.77 o                         
 -24   3   3          0.04          2.39        10.64 o                         
 -23   3   3        238.50        268.77        14.37 o                         
 -22   3   3        248.86        255.41        13.69 o                         
 -21   3   3          4.77         20.52         8.72 o                         
 -20   3   3         10.63          4.09         7.94 o                         
 -19   3   3        434.47        459.05        18.96 o                         
 -18   3   3        715.85        694.86        16.46 o                         
 -17   3   3         43.40         40.39         6.80 o                         
 -16   3   3       1071.26       1057.68        17.09 o                         
 -15   3   3       1266.42       1229.43        17.54 o                         
 -14   3   3         42.09         29.77         5.41 o                         
 -13   3   3        186.99        183.39         7.15 o                         
 -12   3   3        847.06        872.85        12.40 o                         
 -11   3   3        295.77        260.19         6.85 o                         
 -10   3   3        459.33        420.89         7.33 o                         
  -9   3   3         23.82         34.28         3.27 o                         
  -8   3   3        253.81        213.46         5.24 o                         
  -7   3   3        484.28        444.00         6.95 o                         
  -6   3   3       1042.12       1156.96        11.88 o                         
  -5   3   3        639.46        626.66         6.75 o                         
  -4   3   3       1863.77       1855.24        21.12 o                         
  -3   3   3        890.68        959.83        13.22 o                         
  -2   3   3       1149.22       1174.68        13.73 o                         
  -1   3   3       1783.52       1870.19        23.53 o                         
   0   3   3        306.17        270.28         6.96 o                         
   1   3   3       1209.74       1392.97        16.05 o                         
   2   3   3       2105.60       2132.97        20.26 o                         
   3   3   3       1337.89       1360.22        12.56 o                         
   4   3   3       1981.55       2064.26        18.79 o                         
   5   3   3        315.31        429.15         5.72 o                         
   6   3   3       1738.93       1789.51        15.05 o                         
   7   3   3       3035.27       3066.05        23.34 o                         
   8   3   3          1.47          1.05         3.39 o                         
   9   3   3        222.81        237.78         7.91 o                         
  10   3   3         37.97         45.25         4.62 o                         
  11   3   3         25.87         15.77         4.53 o                         
  12   3   3         73.71         80.25         7.09 o                         
  13   3   3       1173.91       1206.08        18.80 o                         
  14   3   3        276.49        272.10        10.75 o                         
  15   3   3         80.34         71.65         8.14 o                         
  16   3   3          6.50         22.60         7.68 o                         
  17   3   3        858.97        854.11        18.54 o                         
  18   3   3         21.80         12.71         8.31 o                         
  19   3   3        202.71        188.42        11.57 o                         
  20   3   3         17.82         24.18        10.61 o                         
  21   3   3         29.98         32.59        11.17 o                         
  22   3   3          5.40          2.00        12.38 o                         
 -23   4   3         62.91         51.95        14.15 o                         
 -22   4   3         70.92         70.39        12.05 o                         
 -21   4   3        108.82        103.40        13.64 o                         
 -20   4   3        377.22        399.68        16.94 o                         
 -19   4   3          3.52         -3.65         8.86 o                         
 -18   4   3         19.37         15.89         7.50 o                         
 -17   4   3       1293.65       1248.93        27.55 o                         
 -16   4   3        362.98        389.30        12.36 o                         
 -15   4   3         47.75         42.94         6.73 o                         
 -14   4   3        818.03        803.70        18.42 o                         
 -13   4   3        718.06        736.21        12.39 o                         
 -12   4   3        609.93        569.83         9.92 o                         
 -11   4   3         20.44         18.34         3.83 o                         
 -10   4   3        257.30        288.66        11.29 o                         
  -9   4   3       1624.28       1632.45        15.16 o                         
  -8   4   3        326.26        342.50         6.75 o                         
  -7   4   3         53.41         40.65         2.73 o                         
  -6   4   3       1397.76       1338.07        15.14 o                         
  -5   4   3        670.91        719.72        10.52 o                         
  -4   4   3         23.56         17.17         3.96 o                         
  -3   4   3       7653.60       7899.42        72.35 o                         
  -2   4   3        730.16        683.33        11.20 o                         
  -1   4   3        518.03        527.04        10.78 o                         
   0   4   3       2728.49       2781.88        26.56 o                         
   1   4   3       1375.98       1391.08        17.68 o                         
   2   4   3        680.77        654.13        10.80 o                         
   3   4   3        293.09        298.31         8.77 o                         
   4   4   3        782.83        718.05        12.35 o                         
   5   4   3       3161.19       3241.44        28.11 o                         
   6   4   3       1366.77       1321.70        14.18 o                         
   7   4   3        579.33        546.01         9.81 o                         
   8   4   3       2389.68       2236.69        20.33 o                         
   9   4   3        408.40        410.04        10.76 o                         
  10   4   3        124.97        109.60         5.84 o                         
  11   4   3        546.38        563.91        14.19 o                         
  12   4   3         45.56         56.15         7.22 o                         
  13   4   3          4.01          6.92         6.54 o                         
  14   4   3        173.52        165.22         9.98 o                         
  15   4   3        147.44        159.44        16.98 o                         
  16   4   3        690.53        707.13        19.87 o                         
  17   4   3        126.90        120.67        11.75 o                         
  18   4   3         54.82         59.34        10.81 o                         
  19   4   3        208.69        232.54        15.40 o                         
  20   4   3          0.86         -4.22        10.20 o                         
  21   4   3         40.37         24.08        16.01 o                         
 -22   5   3        194.54        229.69        16.73 o                         
 -21   5   3        206.00        224.24        21.94 o                         
 -20   5   3         13.89         16.10        11.03 o                         
 -19   5   3        232.35        262.99        15.07 o                         
 -18   5   3        182.28        175.67        12.28 o                         
 -17   5   3         58.33         54.87         9.20 o                         
 -16   5   3        117.81        127.84        10.05 o                         
 -15   5   3       1766.99       1723.53        24.58 o                         
 -14   5   3        170.96        173.71         8.65 o                         
 -13   5   3         66.86         61.26         6.03 o                         
 -12   5   3        271.02        320.93        12.50 o                         
 -11   5   3       1976.22       2011.19        21.24 o                         
 -10   5   3        228.74        195.71         7.16 o                         
  -9   5   3       1652.31       1570.42        17.47 o                         
  -8   5   3        524.50        529.67        12.91 o                         
  -7   5   3        761.89        776.79        17.50 o                         
  -6   5   3        636.24        620.74        17.71 o                         
  -5   5   3        260.29        254.40        11.86 o                         
  -4   5   3       4360.23       4310.55        44.04 o                         
  -3   5   3        173.04        193.40         7.98 o                         
  -2   5   3       1479.63       1486.87        24.40 o                         
  -1   5   3        706.74        727.13        12.08 o                         
   0   5   3       1428.66       1322.01        22.39 o                         
   1   5   3       1062.24       1108.66        16.04 o                         
   2   5   3       1180.14       1137.60        19.37 o                         
   3   5   3        389.53        420.86        10.40 o                         
   4   5   3        344.25        336.04        18.47 o                         
   5   5   3        717.41        706.43        13.39 o                         
   6   5   3        888.62        881.51        15.43 o                         
   7   5   3       1432.83       1381.71        20.09 o                         
   8   5   3         63.75         77.95         4.98 o                         
   9   5   3        736.84        744.60        13.55 o                         
  10   5   3        841.63        882.34        15.79 o                         
  11   5   3          2.10         -0.70         6.52 o                         
  12   5   3         27.67         31.61         7.62 o                         
  13   5   3        856.82        853.71        19.35 o                         
  14   5   3       1039.70        996.64        21.76 o                         
  15   5   3         47.75         40.63         9.47 o                         
  16   5   3        483.43        459.63        17.36 o                         
  17   5   3        521.66        582.02        19.78 o                         
  18   5   3        107.95        113.12        12.47 o                         
  19   5   3         16.05         25.67        12.76 o                         
  20   5   3        561.59        556.01        20.28 o                         
 -21   6   3         41.80         38.86        11.96 o                         
 -20   6   3        660.51        704.00        22.99 o                         
 -19   6   3        108.12        115.20        12.39 o                         
 -18   6   3         79.17         83.44        11.17 o                         
 -17   6   3        182.20        225.79        13.51 o                         
 -16   6   3        213.76        211.83        13.13 o                         
 -15   6   3          9.05         11.28         7.40 o                         
 -14   6   3        961.50        933.60        18.57 o                         
 -13   6   3        309.56        365.01        13.78 o                         
 -12   6   3        685.51        652.99        15.60 o                         
 -11   6   3        348.54        378.39        12.14 o                         
 -10   6   3       3180.95       3060.08        35.47 o                         
  -9   6   3        325.18        334.69        12.51 o                         
  -8   6   3        171.61        184.31         8.05 o                         
  -7   6   3        713.38        681.60        12.84 o                         
  -6   6   3       1657.60       1645.69        20.46 o                         
  -5   6   3        385.93        376.75        10.37 o                         
  -4   6   3         60.62         64.23         6.90 o                         
  -3   6   3        993.50        931.14        26.71 o                         
  -2   6   3        121.17        110.40         9.17 o                         
  -1   6   3       2686.06       2588.27        68.06 o                         
   0   6   3       2894.51       2843.53        56.65 o                         
   1   6   3        916.30        943.76        28.05 o                         
   2   6   3        135.86        112.22        12.34 o                         
   3   6   3          7.49          6.63         6.11 o                         
   4   6   3        968.17        970.43        16.94 o                         
   5   6   3       1204.79       1220.94        19.93 o                         
   6   6   3          3.00          4.17         5.95 o                         
   7   6   3       1364.47       1330.99        22.05 o                         
   8   6   3        469.81        492.13        17.78 o                         
   9   6   3        707.45        708.45        16.32 o                         
  10   6   3         39.32         27.55         9.21 o                         
  11   6   3       2914.85       2913.32        47.16 o                         
  12   6   3        966.16        982.78        51.23 o                         
  13   6   3        366.88        365.90        19.04 o                         
  14   6   3        555.15        584.95        23.37 o                         
  15   6   3        886.63        887.00        28.03 o                         
  16   6   3        942.13        983.78        36.99 o                         
  17   6   3        257.44        222.06        18.75 o                         
  18   6   3        157.32        179.22        19.43 o                         
  19   6   3        221.72        231.21        29.08 o                         
 -19   7   3        522.14        539.55        27.45 o                         
 -18   7   3        206.90        219.48        19.42 o                         
 -17   7   3         14.05         -1.64        21.82 o                         
 -16   7   3        144.03        133.87        15.79 o                         
 -15   7   3        179.10        224.39        23.69 o                         
 -14   7   3        180.17        194.65        13.51 o                         
 -13   7   3         14.20         24.20         7.98 o                         
 -12   7   3        666.11        672.13        17.97 o                         
 -11   7   3       1126.07       1162.62        22.33 o                         
 -10   7   3         16.25         22.72         6.53 o                         
  -9   7   3        661.37        688.62        16.10 o                         
  -8   7   3       1818.78       1760.94        25.95 o                         
  -7   7   3        675.10        672.35        19.32 o                         
  -6   7   3         86.27         94.78         8.53 o                         
  -5   7   3        217.84        226.67        10.12 o                         
  -4   7   3       1393.32       1395.32        30.95 o                         
  -3   7   3        902.57        880.77        23.40 o                         
  -2   7   3         16.87         29.86         8.41 o                         
  -1   7   3       2204.21       2162.32        46.41 o                         
   0   7   3       1420.78       1405.17        56.56 o                         
   1   7   3         66.54         51.48        10.73 o                         
   2   7   3        404.67        387.80        49.14 o                         
   3   7   3       3082.93       3043.88        45.11 o                         
   4   7   3          2.67          8.91         6.37 o                         
   5   7   3        732.39        688.13        18.12 o                         
   6   7   3        840.74        823.87        20.17 o                         
   7   7   3        617.22        602.77        18.34 o                         
   8   7   3          3.73         -5.93         9.29 o                         
   9   7   3        340.76        345.04        14.24 o                         
  10   7   3       2816.38       2802.68        60.85 o                         
  11   7   3         13.76         -9.86        15.69 o                         
  12   7   3          1.19         -9.45        12.05 o                         
  13   7   3       1064.82       1092.06        35.18 o                         
  14   7   3        825.04        803.66        32.32 o                         
  15   7   3        115.88        148.01        19.05 o                         
  16   7   3        208.57        258.85        22.75 o                         
  17   7   3        124.70        146.79        20.32 o                         
 -17   8   3        604.54        634.24        56.01 o                         
 -16   8   3        176.36        204.74        35.98 o                         
 -15   8   3          0.35         21.14        24.48 o                         
 -14   8   3         16.96         20.75        19.84 o                         
 -13   8   3       1338.66       1415.95        40.45 o                         
 -12   8   3         44.98         65.40        19.87 o                         
 -11   8   3         86.31        106.76        15.59 o                         
 -10   8   3        946.10        938.31        31.89 o                         
  -9   8   3        940.49        934.43        31.43 o                         
  -8   8   3         22.83         29.23        16.68 o                         
  -7   8   3        677.90        634.24        23.36 o                         
  -6   8   3       1833.35       1783.69        41.03 o                         
  -5   8   3         91.29         89.08        13.93 o                         
  -4   8   3         29.26         12.91        16.73 o                         
  -3   8   3        914.51        821.39        43.21 o                         
  -2   8   3       1576.29       1519.33       108.49 o                         
  -1   8   3          3.66         21.52        15.79 o                         
   0   8   3        363.51        430.98        44.14 o                         
   1   8   3       2181.90       2119.32        85.31 o                         
   2   8   3        537.87        543.16        33.20 o                         
   3   8   3        130.97        132.01        12.38 o                         
   4   8   3       1329.91       1319.06        29.77 o                         
   5   8   3        597.73        553.05        21.51 o                         
   6   8   3         37.86         37.58        13.65 o                         
   7   8   3        453.59        492.69        25.77 o                         
   8   8   3        376.88        389.39        29.28 o                         
   9   8   3        628.87        632.94        24.14 o                         
  10   8   3          0.73          4.87        10.68 o                         
  11   8   3        525.77        564.62        25.23 o                         
  12   8   3        427.40        389.55        25.64 o                         
  13   8   3        103.28        104.74        16.08 o                         
  14   8   3        105.17        139.65        22.86 o                         
  15   8   3         71.76         90.31        18.77 o                         
 -15   9   3          4.84          9.52        23.49 o                         
 -14   9   3       1233.61       1246.19        52.44 o                         
 -13   9   3          1.63        -10.05        21.64 o                         
 -12   9   3       2048.95       2063.75        98.47 o                         
 -11   9   3          6.61         -1.00        19.28 o                         
 -10   9   3         99.89         86.11        22.27 o                         
  -9   9   3        132.98        143.69        24.26 o                         
  -8   9   3        894.10        837.30        50.81 o                         
  -7   9   3        919.99        981.44        44.43 o                         
  -6   9   3        145.29        169.69        24.39 o                         
  -5   9   3       1291.45       1292.45        73.07 o                         
  -4   9   3          5.06          1.77        17.18 o                         
  -3   9   3        339.57        325.54        30.03 o                         
  -2   9   3       1014.00        938.04        44.32 o                         
  -1   9   3        823.90        829.59        58.79 o                         
   0   9   3          6.99         17.08        16.64 o                         
   1   9   3         12.24         25.53        21.58 o                         
   2   9   3        243.20        240.63        20.09 o                         
   3   9   3        976.17        961.54        34.64 o                         
   4   9   3        110.61        120.89        17.21 o                         
   5   9   3        167.16        144.98        18.56 o                         
   6   9   3        210.27        205.98        20.34 o                         
   7   9   3        607.68        648.20        38.00 o                         
   8   9   3          1.85        -14.90        14.90 o                         
   9   9   3        254.61        285.44        40.00 o                         
  10   9   3        469.66        472.50        28.71 o                         
  11   9   3        408.08        408.22        27.61 o                         
  12   9   3         58.99         35.93        22.15 o                         
 -11  10   3          6.79         32.05        21.64 o                         
 -10  10   3        230.68        245.33        29.76 o                         
  -9  10   3        196.34        216.06        28.72 o                         
  -8  10   3         47.55         68.10        23.18 o                         
  -7  10   3         75.42         86.80        24.00 o                         
  -6  10   3        732.47        670.57        41.31 o                         
  -5  10   3        148.07        153.65        49.14 o                         
  -4  10   3        112.86        143.89        25.14 o                         
  -3  10   3        547.98        591.18        40.24 o                         
  -2  10   3        131.39        146.09        24.25 o                         
  -1  10   3        273.42        268.54        29.70 o                         
   0  10   3         13.77         29.60        20.31 o                         
   1  10   3        734.11        726.52        34.76 o                         
   2  10   3         94.46         94.63        15.58 o                         
   3  10   3          3.94         11.31        13.20 o                         
   4  10   3        466.43        451.19        24.07 o                         
   5  10   3        389.64        343.31        25.18 o                         
   6  10   3         22.57          7.45        19.66 o                         
   7  10   3        457.97        452.09        29.80 o                         
   8  10   3        456.20        498.06        30.62 o                         
 -25   0   4        111.02        116.27        18.17 o                         
 -24   0   4        527.32        567.69        26.75 o                         
 -23   0   4        409.03        388.19        25.64 o                         
 -22   0   4          0.79          6.78        12.19 o                         
 -21   0   4        120.19        115.63        14.26 o                         
 -20   0   4       3040.13       2949.97        50.23 o                         
 -19   0   4        854.23        812.24        25.57 o                         
 -18   0   4        242.10        237.41        15.58 o                         
 -17   0   4       1934.50       1726.55        37.42 o                         
 -16   0   4       1378.68       1321.33        32.82 o                         
 -15   0   4        132.82        136.61        12.24 o                         
 -14   0   4         70.84         46.53         8.52 o                         
 -13   0   4       3717.28       3601.60        44.25 o                         
 -12   0   4        830.00        798.18        16.41 o                         
 -11   0   4       2348.82       2499.01        32.17 o                         
 -10   0   4       8748.82       8877.82        82.09 o                         
  -9   0   4       6213.69       6359.79        60.31 o                         
  -8   0   4       1140.04       1079.85        15.07 o                         
  -7   0   4        433.12        465.45         9.14 o                         
  -6   0   4       2488.22       2322.01        24.57 o                         
  -5   0   4       2940.50       2924.64        26.84 o                         
  -4   0   4        118.96        137.91        11.78 o                         
  -3   0   4        741.00        701.69         9.10 o                         
  -2   0   4       2679.04       2594.75        25.18 o                         
  -1   0   4        261.84        250.17         5.66 o                         
   0   0   4        125.22        166.34         5.43 o                         
   1   0   4      16645.32      17805.98       142.28 o                         
   2   0   4        794.06        693.12        10.06 o                         
   3   0   4       1136.01       1175.74        12.43 o                         
   4   0   4       4371.32       4539.73        44.50 o                         
   5   0   4       9508.57       9806.49        82.10 o                         
   6   0   4       2522.34       2625.18        26.90 o                         
   7   0   4       3014.42       3287.87        36.42 o                         
   8   0   4        281.36        216.84         8.02 o                         
   9   0   4       1667.98       1601.41        20.61 o                         
  10   0   4        491.63        484.76        12.09 o                         
  11   0   4        227.90        217.91        11.27 o                         
  12   0   4       1436.84       1401.70        25.51 o                         
  13   0   4        255.73        253.28        17.91 o                         
  14   0   4        429.90        407.64        28.11 o                         
  15   0   4       2997.15       2960.90        57.98 o                         
  16   0   4         87.18         82.43        12.99 o                         
  17   0   4        526.11        482.43        21.97 o                         
  18   0   4        413.18        458.65        34.58 o                         
  19   0   4        363.44        386.78        31.00 o                         
  20   0   4        103.15        120.65        16.51 o                         
  21   0   4         37.01         35.97        15.59 o                         
  22   0   4       1416.96       1423.76        41.01 o                         
 -25   1   4        528.20        508.18        18.72 o                         
 -24   1   4        206.35        187.37        13.66 o                         
 -23   1   4        639.90        587.44        18.28 o                         
 -22   1   4          5.01         17.33         9.01 o                         
 -21   1   4       1405.60       1318.19        24.85 o                         
 -20   1   4         99.00         97.17        10.67 o                         
 -19   1   4       1579.47       1489.65        26.99 o                         
 -18   1   4       1628.82       1593.34        23.35 o                         
 -17   1   4        124.02        118.29         8.81 o                         
 -16   1   4        578.23        584.56        16.28 o                         
 -15   1   4        326.81        293.91        16.61 o                         
 -14   1   4       1763.37       1741.55        21.85 o                         
 -13   1   4          6.50         -0.40         4.10 o                         
 -12   1   4       2712.59       2711.50        24.73 o                         
 -11   1   4       2268.47       2174.82        20.58 o                         
 -10   1   4       5232.92       5262.99        40.25 o                         
  -9   1   4        384.80        323.34         9.03 o                         
  -8   1   4       7088.32       7366.21        50.07 o                         
  -7   1   4       2872.99       2722.90        20.88 o                         
  -6   1   4        443.13        479.01         5.94 o                         
  -5   1   4        151.23         87.16         3.52 o                         
  -4   1   4       9363.35       9562.82        62.12 o                         
  -3   1   4        139.09        122.54         4.38 o                         
  -2   1   4          6.98          5.02         2.06 o                         
  -1   1   4       4442.66       4342.30        31.03 o                         
   0   1   4       3965.94       3986.21        27.85 o                         
   1   1   4        247.33        317.27         5.26 o                         
   2   1   4       2043.90       1958.96        14.04 o                         
   3   1   4       6766.16       6932.93        39.00 o                         
   4   1   4       4690.28       4671.14        30.70 o                         
   5   1   4        518.86        550.29         7.35 o                         
   6   1   4       3686.38       3615.44        25.56 o                         
   7   1   4       4931.78       4835.15        34.32 o                         
   8   1   4        138.58        160.64         5.51 o                         
   9   1   4         56.32         45.64         4.22 o                         
  10   1   4       1756.44       1771.94        18.44 o                         
  11   1   4       1802.81       1688.20        20.40 o                         
  12   1   4         28.17         18.77         5.67 o                         
  13   1   4        793.52        790.83        15.32 o                         
  14   1   4        834.55        816.09        15.98 o                         
  15   1   4       1015.06        938.40        17.58 o                         
  16   1   4       1454.84       1429.18        22.96 o                         
  17   1   4        748.69        741.12        17.47 o                         
  18   1   4         25.26         15.25         8.80 o                         
  19   1   4        206.61        210.71        12.94 o                         
  20   1   4        283.15        293.54        14.95 o                         
  21   1   4       1209.10       1159.86        24.95 o                         
  22   1   4        295.79        333.22        16.60 o                         
 -25   2   4         21.63         36.57        11.22 o                         
 -24   2   4        232.93        238.59        13.99 o                         
 -23   2   4         98.95         97.52        11.29 o                         
 -22   2   4        175.37        179.11        12.15 o                         
 -21   2   4        337.56        366.23        16.16 o                         
 -20   2   4        277.67        259.79        12.30 o                         
 -19   2   4        646.35        606.30        16.17 o                         
 -18   2   4         31.60         51.62         7.93 o                         
 -17   2   4        662.72        621.60        14.90 o                         
 -16   2   4        414.97        400.80        12.19 o                         
 -15   2   4          3.22          2.33         5.71 o                         
 -14   2   4        628.47        661.28        13.09 o                         
 -13   2   4       1059.49        957.72        14.16 o                         
 -12   2   4       1161.87       1106.12        13.99 o                         
 -11   2   4          9.74         -2.06         3.49 o                         
 -10   2   4       6716.06       6696.63        47.15 o                         
  -9   2   4         46.13         16.40         2.80 o                         
  -8   2   4       2993.52       3144.62        22.71 o                         
  -7   2   4       2723.51       2673.86        18.68 o                         
  -6   2   4       4125.93       4013.19        25.77 o                         
  -5   2   4       1876.19       1796.52        15.54 o                         
  -4   2   4         42.10         42.51         2.68 o                         
  -3   2   4       1839.25       1758.45        19.08 o                         
  -2   2   4       9482.66      10102.29        97.17 o                         
  -1   2   4        823.52        777.15        14.88 o                         
   0   2   4       5849.24       6325.78        47.62 o                         
   1   2   4       1264.15       1040.81        11.55 o                         
   2   2   4        701.46        588.82         6.93 o                         
   3   2   4        354.39        411.10         5.90 o                         
   4   2   4       5127.81       5273.68        35.44 o                         
   5   2   4       3501.98       3496.03        26.60 o                         
   6   2   4        868.14        852.93        10.29 o                         
   7   2   4       1657.92       1693.56        16.21 o                         
   8   2   4       1351.87       1247.81        13.72 o                         
   9   2   4       3797.48       3757.20        31.86 o                         
  10   2   4        802.52        767.73        11.75 o                         
  11   2   4       1475.49       1478.78        19.02 o                         
  12   2   4       1281.03       1249.43        18.00 o                         
  13   2   4       1152.61       1108.22        19.96 o                         
  14   2   4        235.88        226.80        10.39 o                         
  15   2   4       1751.55       1747.71        25.09 o                         
  16   2   4        612.64        648.43        16.78 o                         
  17   2   4         47.41         48.89         9.02 o                         
  18   2   4        423.17        435.27        14.91 o                         
  19   2   4        705.73        738.42        18.52 o                         
  20   2   4        414.83        404.83        16.30 o                         
  21   2   4         77.87         90.46        11.78 o                         
 -24   3   4         13.75         26.95        11.46 o                         
 -23   3   4        113.71        104.18        13.74 o                         
 -22   3   4        539.47        571.27        24.88 o                         
 -21   3   4        215.20        196.66        12.09 o                         
 -20   3   4         10.38         14.58         7.91 o                         
 -19   3   4          6.33          9.09         7.58 o                         
 -18   3   4        849.05        795.33        17.09 o                         
 -17   3   4        245.40        243.11        15.42 o                         
 -16   3   4         28.42         26.26         8.28 o                         
 -15   3   4        791.59        802.44        13.97 o                         
 -14   3   4        604.56        598.98        11.40 o                         
 -13   3   4         27.31         43.70         5.00 o                         
 -12   3   4        726.00        639.67        11.96 o                         
 -11   3   4       2370.72       2216.57        19.56 o                         
 -10   3   4         29.96         20.66         3.33 o                         
  -9   3   4         51.71         60.91         3.57 o                         
  -8   3   4        758.27        645.35         7.70 o                         
  -7   3   4       1333.55       1287.17        11.90 o                         
  -6   3   4          2.82         -0.06         2.30 o                         
  -5   3   4        378.24        337.37         7.31 o                         
  -4   3   4       6875.16       7016.42        65.03 o                         
  -3   3   4       3936.03       4112.01        40.42 o                         
  -2   3   4         33.23         42.53         5.95 o                         
  -1   3   4       6169.95       6485.62        67.24 o                         
   0   3   4        363.04        314.51        11.47 o                         
   1   3   4        461.55        462.65         8.50 o                         
   2   3   4       1016.74       1061.52        12.51 o                         
   3   3   4       3401.76       3232.50        29.28 o                         
   4   3   4         25.60         14.79         2.85 o                         
   5   3   4         73.99         92.54         3.92 o                         
   6   3   4       1608.94       1692.99        14.89 o                         
   7   3   4       2260.39       2178.33        18.48 o                         
   8   3   4        429.78        444.41         8.07 o                         
   9   3   4       3218.35       3092.88        26.18 o                         
  10   3   4       1312.16       1258.29        15.96 o                         
  11   3   4          5.96         -1.00         5.75 o                         
  12   3   4         96.29        104.42         7.82 o                         
  13   3   4       3895.10       3825.76        39.34 o                         
  14   3   4        517.90        526.42        14.46 o                         
  15   3   4         52.92         50.60         8.00 o                         
  16   3   4          1.64          8.40         8.06 o                         
  17   3   4        467.34        467.96        16.42 o                         
  18   3   4        554.49        544.19        20.09 o                         
  19   3   4         17.54          1.16        10.32 o                         
  20   3   4        710.90        765.19        22.92 o                         
  21   3   4        138.89        183.86        16.17 o                         
 -23   4   4        327.74        364.88        25.23 o                         
 -22   4   4          7.04         12.62        10.53 o                         
 -21   4   4        530.30        531.70        19.65 o                         
 -20   4   4        408.61        410.57        17.21 o                         
 -19   4   4        375.75        371.40        16.18 o                         
 -18   4   4         62.47         63.22         9.78 o                         
 -17   4   4        686.04        696.04        21.67 o                         
 -16   4   4        718.19        736.45        18.37 o                         
 -15   4   4        261.51        272.74        10.61 o                         
 -14   4   4        347.56        360.45        10.11 o                         
 -13   4   4       2084.60       2021.56        21.97 o                         
 -12   4   4       1449.88       1440.30        17.48 o                         
 -11   4   4        220.74        240.81         6.95 o                         
 -10   4   4        356.78        345.95         8.77 o                         
  -9   4   4        228.79        221.01         5.84 o                         
  -8   4   4        210.43        191.22         5.36 o                         
  -7   4   4        708.36        715.04         9.68 o                         
  -6   4   4       1767.88       1675.66        18.14 o                         
  -5   4   4        540.49        529.40         9.75 o                         
  -4   4   4          1.03          2.11         3.81 o                         
  -3   4   4       1003.13       1017.26        19.38 o                         
  -2   4   4       5967.80       6090.65        68.53 o                         
  -1   4   4        592.82        632.93        15.97 o                         
   0   4   4       1133.15       1127.14        16.70 o                         
   1   4   4        180.57        151.33         5.20 o                         
   2   4   4       1123.67       1099.93        13.71 o                         
   3   4   4        125.35        122.64         6.86 o                         
   4   4   4        160.97        151.74         7.14 o                         
   5   4   4       2014.16       2010.20        21.94 o                         
   6   4   4        210.10        191.37         5.65 o                         
   7   4   4         83.00         58.79         4.80 o                         
   8   4   4        162.27        174.03         7.96 o                         
   9   4   4       1954.32       1904.19        24.99 o                         
  10   4   4        515.52        483.09        12.68 o                         
  11   4   4        150.63        159.19         9.95 o                         
  12   4   4       1225.62       1224.07        25.06 o                         
  13   4   4         30.02         27.49        11.53 o                         
  14   4   4        198.34        200.58        12.21 o                         
  15   4   4         80.60         75.78        10.21 o                         
  16   4   4        914.73        915.84        24.48 o                         
  17   4   4         18.55         18.55         9.94 o                         
  18   4   4         14.70         20.92        10.94 o                         
  19   4   4        448.36        433.92        17.91 o                         
  20   4   4         49.01         53.77        12.03 o                         
 -22   5   4        644.75        681.93        22.74 o                         
 -21   5   4         98.72         62.42        11.53 o                         
 -20   5   4          1.85          2.01         9.51 o                         
 -19   5   4         96.14        114.60        11.40 o                         
 -18   5   4        632.05        652.62        19.04 o                         
 -17   5   4         49.00         60.22         9.39 o                         
 -16   5   4         23.88         17.96         7.76 o                         
 -15   5   4        858.67        863.51        17.54 o                         
 -14   5   4       1389.19       1378.26        21.20 o                         
 -13   5   4          1.21          4.50         5.64 o                         
 -12   5   4         40.43         56.44         5.42 o                         
 -11   5   4       1144.82       1118.67        15.16 o                         
 -10   5   4        478.90        471.54         8.97 o                         
  -9   5   4         21.78         29.98         5.44 o                         
  -8   5   4        553.24        597.98        11.33 o                         
  -7   5   4          8.26          9.82         4.40 o                         
  -6   5   4         89.46         90.90         5.58 o                         
  -5   5   4        366.45        393.96         9.72 o                         
  -4   5   4       3203.35       3191.47        34.49 o                         
  -3   5   4        275.58        276.26        13.24 o                         
  -2   5   4        224.55        194.08         9.95 o                         
  -1   5   4         84.42         92.76         8.34 o                         
   0   5   4        809.25        793.42        25.66 o                         
   1   5   4        715.70        722.65        13.99 o                         
   2   5   4       1499.05       1409.54        18.49 o                         
   3   5   4       1103.16       1059.24        18.21 o                         
   4   5   4        255.80        242.89         8.88 o                         
   5   5   4        935.02        949.34        20.65 o                         
   6   5   4        731.09        746.43        23.93 o                         
   7   5   4        472.87        466.45        12.56 o                         
   8   5   4        192.99        194.20         9.59 o                         
   9   5   4          3.02         -0.84         5.07 o                         
  10   5   4         79.31         99.72         7.20 o                         
  11   5   4        191.01        195.97        10.61 o                         
  12   5   4          3.00         -6.84         6.84 o                         
  13   5   4       1436.06       1457.47        25.40 o                         
  14   5   4        200.24        206.50        13.71 o                         
  15   5   4          0.48         -7.64         8.48 o                         
  16   5   4         28.94         32.55         9.80 o                         
  17   5   4        235.82        232.97        14.40 o                         
  18   5   4         26.38         17.68        10.61 o                         
  19   5   4         12.81         19.85        12.69 o                         
 -21   6   4        143.45        157.20        17.09 o                         
 -20   6   4        311.13        327.07        20.24 o                         
 -19   6   4        108.25         78.24        14.02 o                         
 -18   6   4        125.56        128.01        15.15 o                         
 -17   6   4         22.48         16.17        10.78 o                         
 -16   6   4         30.82         11.24        10.34 o                         
 -15   6   4          1.21          6.77         9.02 o                         
 -14   6   4        228.64        202.04        13.49 o                         
 -13   6   4          2.16         10.10         7.83 o                         
 -12   6   4        563.83        517.31        15.64 o                         
 -11   6   4        100.33        101.38         7.97 o                         
 -10   6   4          7.42          7.27         5.21 o                         
  -9   6   4        129.65        154.94         8.90 o                         
  -8   6   4         23.06         19.35         6.15 o                         
  -7   6   4         55.16         67.78         9.52 o                         
  -6   6   4        150.68        153.98         7.88 o                         
  -5   6   4        551.08        502.06        12.93 o                         
  -4   6   4        147.35        148.25         9.62 o                         
  -3   6   4        967.64        953.96        23.98 o                         
  -2   6   4         68.04         63.57         7.97 o                         
  -1   6   4       2756.25       2681.33        38.70 o                         
   0   6   4        142.65        125.81        11.32 o                         
   1   6   4        308.87        305.69        15.69 o                         
   2   6   4        341.86        338.42        13.05 o                         
   3   6   4        292.80        300.20        12.67 o                         
   4   6   4       1137.30       1108.44        19.91 o                         
   5   6   4        293.71        308.96        16.95 o                         
   6   6   4        104.58         88.20         7.88 o                         
   7   6   4         49.75         47.21         7.65 o                         
   8   6   4        208.53        218.06         9.73 o                         
   9   6   4         19.48          8.67         6.73 o                         
  10   6   4         44.15         30.32         8.93 o                         
  11   6   4        825.93        861.25        24.91 o                         
  12   6   4        260.52        314.65        19.97 o                         
  13   6   4          1.37         12.65        11.05 o                         
  14   6   4        179.30        199.05        16.98 o                         
  15   6   4        236.20        239.27        18.68 o                         
  16   6   4        113.65        144.11        16.59 o                         
  17   6   4          0.14         -6.53        17.77 o                         
  18   6   4          9.60          4.57        16.13 o                         
 -19   7   4         37.70         27.92        31.58 o                         
 -18   7   4        186.38        180.14        18.47 o                         
 -17   7   4          7.49          7.05        12.82 o                         
 -16   7   4          1.18         13.75        12.27 o                         
 -15   7   4         25.60         33.63        11.06 o                         
 -14   7   4          6.84          6.79         9.92 o                         
 -13   7   4        143.32        165.56        13.63 o                         
 -12   7   4          6.87          4.28         7.60 o                         
 -11   7   4          5.55          3.14         6.76 o                         
 -10   7   4        151.71        147.03         9.10 o                         
  -9   7   4          0.70         -8.14         8.14 o                         
  -8   7   4          2.56         -4.88         8.03 o                         
  -7   7   4         33.96         27.32         8.64 o                         
  -6   7   4          1.28          9.92         8.08 o                         
  -5   7   4        676.15        644.50        22.32 o                         
  -4   7   4        180.82        175.76        11.15 o                         
  -3   7   4        100.70        113.94        11.92 o                         
  -2   7   4         14.06          4.90        21.33 o                         
  -1   7   4        151.34        163.76        15.55 o                         
   0   7   4        206.23        226.82        21.88 o                         
   1   7   4          4.54         -1.49        23.00 o                         
   2   7   4        110.99         94.01         9.87 o                         
   3   7   4        253.58        231.09        11.94 o                         
   4   7   4          8.46         16.26         9.12 o                         
   5   7   4        139.02        135.36        13.38 o                         
   6   7   4        385.94        397.11        18.06 o                         
   7   7   4         24.83         29.63        10.87 o                         
   8   7   4         17.69         22.19        10.51 o                         
   9   7   4         12.08         22.34        13.31 o                         
  10   7   4         26.53         36.43        13.19 o                         
  11   7   4         52.57         67.48        27.11 o                         
  12   7   4        601.93        587.58        27.85 o                         
  13   7   4         82.00         84.88        20.91 o                         
  14   7   4        317.11        326.31        23.46 o                         
  15   7   4          5.53         -1.53        15.08 o                         
  16   7   4         45.61         25.87        16.40 o                         
 -17   8   4          6.61         37.09        27.08 o                         
 -16   8   4        189.90        204.30        25.69 o                         
 -15   8   4        169.37        183.81        18.02 o                         
 -14   8   4         93.42        102.27        17.46 o                         
 -13   8   4         50.24         69.06        13.12 o                         
 -12   8   4         46.31         51.72        11.19 o                         
 -11   8   4          0.42          0.15         9.20 o                         
 -10   8   4          0.44         -9.96         9.96 o                         
  -9   8   4         74.20         67.92        10.70 o                         
  -8   8   4        142.61        159.93        12.68 o                         
  -7   8   4        131.91        150.77        10.49 o                         
  -6   8   4        606.66        600.29        17.32 o                         
  -5   8   4          7.30         14.94        10.90 o                         
  -4   8   4        197.95        211.05        14.70 o                         
  -3   8   4         55.73         42.25        14.17 o                         
  -2   8   4        288.21        272.85        16.12 o                         
  -1   8   4         87.12         76.54        12.30 o                         
   0   8   4        110.49        116.68        14.00 o                         
   1   8   4        131.63        158.18        15.30 o                         
   2   8   4        105.75        103.00         9.71 o                         
   3   8   4          4.46         -3.95         8.99 o                         
   4   8   4         19.25         22.53         9.22 o                         
   5   8   4         22.04         25.10         9.69 o                         
   6   8   4         16.96         25.14        10.42 o                         
   7   8   4        489.93        503.22        21.20 o                         
   8   8   4        113.19        127.02        13.74 o                         
   9   8   4        117.27        115.24        14.29 o                         
  10   8   4         20.09          3.18        12.71 o                         
  11   8   4          6.62         13.58        13.10 o                         
  12   8   4          0.11         -2.45        13.14 o                         
  13   8   4          7.07         -1.40        14.01 o                         
  14   8   4         46.13         57.32        16.32 o                         
 -14   9   4        108.93        120.69        23.97 o                         
 -13   9   4         62.26        121.00        40.80 o                         
 -12   9   4         20.66         15.58        18.26 o                         
 -11   9   4         27.80         41.55        15.46 o                         
 -10   9   4         16.45          1.64        14.23 o                         
  -9   9   4        270.98        299.81        38.94 o                         
  -8   9   4         31.83         50.15        20.59 o                         
  -7   9   4         28.91         15.76        18.57 o                         
  -6   9   4          9.68         20.06        22.81 o                         
  -5   9   4         27.14        -13.65        16.78 o                         
  -4   9   4         19.50         25.90        19.53 o                         
  -3   9   4         45.01         57.80        28.74 o                         
  -2   9   4         17.27         28.15        18.31 o                         
  -1   9   4        304.01        310.07        28.79 o                         
   0   9   4         98.96        140.60        22.78 o                         
   1   9   4          0.21          0.24        13.63 o                         
   2   9   4         16.94         27.80        14.12 o                         
   3   9   4          0.49        -12.80        12.80 o                         
   4   9   4          1.00          5.38        14.05 o                         
   5   9   4          0.66          2.16        14.24 o                         
   6   9   4          1.50        -10.96        18.49 o                         
   7   9   4          0.12        -10.52        14.41 o                         
   8   9   4         42.78         52.76        17.03 o                         
   9   9   4         75.89         83.56        18.89 o                         
  10   9   4         48.25         57.85        20.28 o                         
  11   9   4         38.69         16.10        30.78 o                         
 -10  10   4        434.54        446.85        43.21 o                         
  -9  10   4        114.12        121.04        24.90 o                         
  -8  10   4        180.78        156.14        26.75 o                         
  -7  10   4         66.22         86.00        22.81 o                         
  -6  10   4         31.98         33.92        34.12 o                         
  -5  10   4        127.49        145.54        25.69 o                         
  -4  10   4         99.46         98.98        23.45 o                         
  -3  10   4         40.51         35.88        36.35 o                         
  -2  10   4         18.62        -20.44        23.18 o                         
  -1  10   4          1.42         25.59        21.64 o                         
   0  10   4         11.12         32.64        13.53 o                         
   1  10   4         37.33         21.26        13.16 o                         
   2  10   4          2.00         -4.00        12.23 o                         
   3  10   4         34.82         40.46        17.06 o                         
   4  10   4         62.26         75.81        18.16 o                         
   5  10   4         60.23         56.18        19.72 o                         
   6  10   4         34.81         48.40        18.11 o                         
   7  10   4          7.01         30.35        21.61 o                         
 -25   1   5         21.04         35.49        11.31 o                         
 -24   1   5         19.17         24.21        10.26 o                         
 -23   1   5        228.80        230.22        13.43 o                         
 -22   1   5        198.08        212.73        12.74 o                         
 -21   1   5        160.54        151.40        11.15 o                         
 -20   1   5         16.93          8.98         8.63 o                         
 -19   1   5         19.19          8.87         7.47 o                         
 -18   1   5         15.15         16.03         7.11 o                         
 -17   1   5          9.87         10.86         7.43 o                         
 -16   1   5        252.09        218.31        10.55 o                         
 -15   1   5         15.68         17.02         5.88 o                         
 -14   1   5        273.50        272.87         9.70 o                         
 -13   1   5          1.41         -0.03         4.64 o                         
 -12   1   5         10.56          8.59         4.15 o                         
 -11   1   5        413.98        448.03         7.62 o                         
 -10   1   5        354.77        373.73         7.90 o                         
  -9   1   5          5.10          8.35         3.21 o                         
  -8   1   5        909.13        986.17        10.50 o                         
  -7   1   5        382.19        386.46         5.65 o                         
  -6   1   5       1112.57       1340.60        12.35 o                         
  -5   1   5        647.35        689.40         7.78 o                         
  -4   1   5        240.51        300.84         5.88 o                         
  -3   1   5       2439.56       2532.19        37.94 o                         
  -2   1   5        114.83        144.72         4.31 o                         
  -1   1   5          0.93          3.97         2.95 o                         
   0   1   5         27.16         12.41         2.58 o                         
   1   1   5        245.42        274.12         5.41 o                         
   2   1   5       1478.59       1679.57        13.08 o                         
   3   1   5       2328.96       2583.48        17.24 o                         
   4   1   5         26.01         17.43         2.87 o                         
   5   1   5        505.48        530.62         7.87 o                         
   6   1   5        118.85        130.58         5.44 o                         
   7   1   5         98.33        101.92         4.50 o                         
   8   1   5         72.23         60.97         4.28 o                         
   9   1   5        472.38        488.31        10.24 o                         
  10   1   5          0.69         -4.94         4.94 o                         
  11   1   5        218.53        200.62         8.59 o                         
  12   1   5        168.94        159.59        10.87 o                         
  13   1   5        256.75        230.17        10.37 o                         
  14   1   5       1076.44       1067.28        18.37 o                         
  15   1   5         44.69         47.06         9.74 o                         
  16   1   5         15.87         -7.68         7.68 o                         
  17   1   5         71.60         67.89        11.00 o                         
  18   1   5         11.15         21.72         9.00 o                         
  19   1   5          5.90          5.41         9.62 o                         
  20   1   5          7.28         17.20        10.03 o                         
  21   1   5         89.66         78.19        11.91 o                         
 -25   2   5          1.11         -3.03        10.16 o                         
 -24   2   5          5.48         -7.73         9.51 o                         
 -23   2   5        312.72        311.70        14.71 o                         
 -22   2   5        256.19        275.00        13.58 o                         
 -21   2   5         49.24         44.58         9.16 o                         
 -20   2   5        139.72        129.40        10.24 o                         
 -19   2   5        101.65        106.22        10.13 o                         
 -18   2   5        174.75        176.48         9.98 o                         
 -17   2   5        513.64        497.40        19.42 o                         
 -16   2   5         11.57         13.35         6.45 o                         
 -15   2   5        212.83        218.01         9.64 o                         
 -14   2   5         19.98         21.38         5.42 o                         
 -13   2   5        230.59        249.79         8.76 o                         
 -12   2   5       2464.78       2512.64        23.64 o                         
 -11   2   5          9.43         10.90         3.48 o                         
 -10   2   5       1672.61       1660.78        15.74 o                         
  -9   2   5          6.74         22.04         2.87 o                         
  -8   2   5        523.90        512.17         6.96 o                         
  -7   2   5       2307.59       2520.25        18.96 o                         
  -6   2   5       2305.49       2382.78        18.54 o                         
  -5   2   5         50.32         29.08         2.64 o                         
  -4   2   5        322.00        351.36        11.15 o                         
  -3   2   5       1383.52       1490.18        14.60 o                         
  -2   2   5         12.27         29.42         4.59 o                         
  -1   2   5       2486.35       2804.71        24.25 o                         
   0   2   5         75.14        105.81         3.99 o                         
   1   2   5        149.82        161.89         4.47 o                         
   2   2   5         10.30          1.29         2.26 o                         
   3   2   5        633.58        722.64         8.42 o                         
   4   2   5       2186.43       2208.62        20.62 o                         
   5   2   5         56.60         49.55         3.82 o                         
   6   2   5          6.18          1.59         3.17 o                         
   7   2   5          1.18          6.25         3.79 o                         
   8   2   5       1646.06       1646.13        17.82 o                         
   9   2   5        224.83        220.90         7.81 o                         
  10   2   5         46.10         64.59         6.34 o                         
  11   2   5        323.87        328.57        10.60 o                         
  12   2   5       1164.43       1092.40        17.57 o                         
  13   2   5       1171.56       1134.25        19.37 o                         
  14   2   5        110.52        108.48         9.18 o                         
  15   2   5        421.43        412.90        13.73 o                         
  16   2   5        112.43         96.72         9.65 o                         
  17   2   5        251.16        234.67        12.24 o                         
  18   2   5         18.05         24.68         9.03 o                         
  19   2   5         21.54         29.92        10.15 o                         
  20   2   5         22.31         13.47        11.32 o                         
 -24   3   5         69.64         62.97        13.13 o                         
 -23   3   5          0.70         -9.52        11.23 o                         
 -22   3   5        345.05        392.39        18.14 o                         
 -21   3   5        548.84        588.73        23.30 o                         
 -20   3   5         18.35         26.75         8.46 o                         
 -19   3   5         45.65         47.68         8.65 o                         
 -18   3   5        547.18        538.70        14.91 o                         
 -17   3   5         85.02         72.35         8.00 o                         
 -16   3   5          1.50          5.31         6.27 o                         
 -15   3   5         30.44         29.60         6.25 o                         
 -14   3   5       1559.00       1500.88        18.87 o                         
 -13   3   5          5.99          7.24         4.81 o                         
 -12   3   5        989.94       1012.14        13.18 o                         
 -11   3   5       2585.20       2522.93        22.48 o                         
 -10   3   5        841.84        788.48        10.81 o                         
  -9   3   5          6.95         14.41         2.75 o                         
  -8   3   5        711.65        670.25         9.04 o                         
  -7   3   5        486.10        458.80         6.09 o                         
  -6   3   5        125.05        118.23         4.00 o                         
  -5   3   5        259.06        246.09         6.33 o                         
  -4   3   5       1439.62       1507.60        19.06 o                         
  -3   3   5       3229.84       3254.68        36.69 o                         
  -2   3   5         34.67         33.92         5.26 o                         
  -1   3   5          6.22         15.40         4.55 o                         
   0   3   5       2428.42       2494.77        24.55 o                         
   1   3   5        139.74        152.38         9.16 o                         
   2   3   5        117.05        128.92         4.72 o                         
   3   3   5       1441.59       1341.00        15.44 o                         
   4   3   5         45.74         38.54         3.36 o                         
   5   3   5         11.36         12.70         3.26 o                         
   6   3   5       1085.62       1014.18        11.52 o                         
   7   3   5        592.29        611.66        10.12 o                         
   8   3   5          5.39          6.49         3.67 o                         
   9   3   5          8.92          4.79         3.94 o                         
  10   3   5          2.06         -5.36         5.36 o                         
  11   3   5        570.23        599.98        14.36 o                         
  12   3   5         60.29         50.11         8.59 o                         
  13   3   5         84.85         77.89         9.98 o                         
  14   3   5       1602.49       1601.30        28.14 o                         
  15   3   5          0.69          5.20         9.40 o                         
  16   3   5          3.11        -10.59        10.59 o                         
  17   3   5         23.47          6.40         9.77 o                         
  18   3   5         24.97         29.93        11.45 o                         
  19   3   5          1.99          4.75        11.55 o                         
  20   3   5          2.29         24.64        12.46 o                         
 -23   4   5        159.94        161.38        14.39 o                         
 -22   4   5          8.60        -11.33        11.33 o                         
 -21   4   5         26.43         22.90        10.51 o                         
 -20   4   5        732.47        705.45        21.31 o                         
 -19   4   5        248.96        250.48        13.90 o                         
 -18   4   5          2.90          2.02         8.52 o                         
 -17   4   5        294.01        288.87        13.64 o                         
 -16   4   5        585.50        541.49        16.71 o                         
 -15   4   5        274.55        271.11        11.19 o                         
 -14   4   5        195.88        197.48         9.60 o                         
 -13   4   5        463.33        467.03        16.78 o                         
 -12   4   5       1282.73       1259.79        17.28 o                         
 -11   4   5         99.08        114.91         6.07 o                         
 -10   4   5         91.93         87.66         4.69 o                         
  -9   4   5       1271.66       1233.36        13.22 o                         
  -8   4   5         21.91         17.52         4.12 o                         
  -7   4   5          0.50         -0.66         3.63 o                         
  -6   4   5          9.72          3.51         3.80 o                         
  -5   4   5       3584.93       3555.99        34.20 o                         
  -4   4   5        328.42        354.32         9.14 o                         
  -3   4   5       1083.82       1101.00        16.88 o                         
  -2   4   5       1440.19       1426.34        24.74 o                         
  -1   4   5       1073.65       1016.66        13.93 o                         
   0   4   5         31.31         31.72         3.68 o                         
   1   4   5       1286.74       1301.64        14.84 o                         
   2   4   5        447.16        396.75         9.61 o                         
   3   4   5          9.41         14.82         5.12 o                         
   4   4   5          1.34         -2.70         4.84 o                         
   5   4   5       3319.77       3120.46        30.67 o                         
   6   4   5        984.58        938.56        14.12 o                         
   7   4   5         47.41         51.24         7.02 o                         
   8   4   5        967.99        974.84        16.43 o                         
   9   4   5        631.57        640.18        13.80 o                         
  10   4   5         16.09         22.61         7.30 o                         
  11   4   5         23.51         35.57         7.87 o                         
  12   4   5        694.54        732.82        18.65 o                         
  13   4   5         58.51         68.77         9.72 o                         
  14   4   5         11.79         -9.92        10.91 o                         
  15   4   5        211.99        217.79        13.74 o                         
  16   4   5        202.73        253.70        18.77 o                         
  17   4   5          5.70         -9.63         9.63 o                         
  18   4   5          2.00         15.88        10.67 o                         
  19   4   5         77.96         77.25        12.85 o                         
 -22   5   5        291.55        299.06        16.56 o                         
 -21   5   5        176.21        212.81        14.49 o                         
 -20   5   5        135.20        141.09        12.49 o                         
 -19   5   5        145.49        168.57        12.53 o                         
 -18   5   5        263.98        269.93        13.95 o                         
 -17   5   5        331.93        314.51        13.79 o                         
 -16   5   5         93.06         72.53         9.24 o                         
 -15   5   5        965.19        937.80        18.10 o                         
 -14   5   5        691.66        748.41        14.41 o                         
 -13   5   5          2.24          6.97         4.97 o                         
 -12   5   5        372.50        375.58        10.21 o                         
 -11   5   5       1341.26       1355.19        19.36 o                         
 -10   5   5        438.04        450.12        11.21 o                         
  -9   5   5        362.57        360.85        11.81 o                         
  -8   5   5       1269.88       1237.58        19.44 o                         
  -7   5   5        332.91        336.79         9.67 o                         
  -6   5   5       3229.66       3222.14        39.20 o                         
  -5   5   5       1989.12       1912.74        28.16 o                         
  -4   5   5       1275.81       1361.15        25.04 o                         
  -3   5   5        999.89       1014.36        21.51 o                         
  -2   5   5          1.13         -3.54         6.23 o                         
  -1   5   5       1689.88       1649.50        28.42 o                         
   0   5   5        456.23        464.62        13.84 o                         
   1   5   5        472.61        449.99        12.66 o                         
   2   5   5       1435.40       1478.02        22.11 o                         
   3   5   5        214.32        240.33        12.47 o                         
   4   5   5        160.93        156.80         8.06 o                         
   5   5   5       2771.65       2653.83        33.22 o                         
   6   5   5       4100.73       4034.90        44.02 o                         
   7   5   5        921.82        961.23        19.00 o                         
   8   5   5        827.30        786.42        17.03 o                         
   9   5   5        214.44        230.03        11.08 o                         
  10   5   5        436.59        469.07        17.51 o                         
  11   5   5       1141.88       1189.63        24.77 o                         
  12   5   5          1.02         10.36         7.53 o                         
  13   5   5        624.42        677.65        19.33 o                         
  14   5   5        548.92        572.88        18.28 o                         
  15   5   5        272.16        308.33        15.10 o                         
  16   5   5          2.35         -8.91         9.52 o                         
  17   5   5        489.28        517.81        19.60 o                         
  18   5   5        428.29        450.93        20.69 o                         
 -21   6   5          0.63          1.60        13.08 o                         
 -20   6   5        130.01        147.89        16.80 o                         
 -19   6   5        348.57        332.03        20.75 o                         
 -18   6   5          7.11         13.35        14.61 o                         
 -17   6   5        180.64        218.27        19.30 o                         
 -16   6   5        387.66        416.26        27.69 o                         
 -15   6   5        150.41        142.27        11.68 o                         
 -14   6   5        148.97        181.59        11.67 o                         
 -13   6   5       1139.81       1207.16        23.71 o                         
 -12   6   5        917.23        886.01        18.35 o                         
 -11   6   5        143.92        149.71         8.14 o                         
 -10   6   5        190.16        204.95        12.26 o                         
  -9   6   5       2113.03       2027.80        31.43 o                         
  -8   6   5        231.89        227.21        12.77 o                         
  -7   6   5        400.93        415.44        15.03 o                         
  -6   6   5        738.00        685.61        17.78 o                         
  -5   6   5       1337.02       1301.07        30.03 o                         
  -4   6   5         26.08         38.09         9.41 o                         
  -3   6   5        401.10        399.07        27.10 o                         
  -2   6   5       4628.31       4383.69        57.97 o                         
  -1   6   5          2.49          1.87         8.56 o                         
   0   6   5        390.70        374.13        35.47 o                         
   1   6   5        176.96        184.06        11.66 o                         
   2   6   5       1563.11       1616.10        27.21 o                         
   3   6   5          5.36          2.59         7.29 o                         
   4   6   5         98.74         96.89        10.12 o                         
   5   6   5       1727.47       1749.15        29.74 o                         
   6   6   5        318.84        338.18        15.39 o                         
   7   6   5         38.41         31.76         6.71 o                         
   8   6   5        799.59        816.36        19.44 o                         
   9   6   5       1279.69       1283.86        25.30 o                         
  10   6   5          2.09          8.23        10.53 o                         
  11   6   5         44.35         67.65        11.49 o                         
  12   6   5        885.91        915.68        25.05 o                         
  13   6   5        361.05        357.96        17.88 o                         
  14   6   5          0.02          6.68        11.71 o                         
  15   6   5        536.88        587.78        38.14 o                         
  16   6   5        782.51        879.58        31.61 o                         
  17   6   5        152.15        165.92        29.14 o                         
 -19   7   5         46.07         55.17        19.39 o                         
 -18   7   5        671.95        758.18        38.03 o                         
 -17   7   5        113.31        104.36        19.96 o                         
 -16   7   5         14.96         27.79        16.75 o                         
 -15   7   5        389.46        456.01        24.01 o                         
 -14   7   5        360.91        348.10        21.55 o                         
 -13   7   5        157.21        176.28        16.69 o                         
 -12   7   5         41.12         52.14        12.84 o                         
 -11   7   5       1522.61       1518.54        38.17 o                         
 -10   7   5        354.96        346.69        16.84 o                         
  -9   7   5        173.80        193.42        13.62 o                         
  -8   7   5        675.78        622.99        20.42 o                         
  -7   7   5       1189.62       1183.29        30.30 o                         
  -6   7   5        602.96        599.27        33.68 o                         
  -5   7   5        168.69        170.08        14.28 o                         
  -4   7   5       1205.72       1192.70        30.49 o                         
  -3   7   5        823.75        818.76        23.91 o                         
  -2   7   5         22.39         11.58        11.11 o                         
  -1   7   5       1331.27       1259.74        37.74 o                         
   0   7   5       1549.61       1401.72        73.07 o                         
   1   7   5        290.60        302.33        17.96 o                         
   2   7   5        251.21        217.83        23.98 o                         
   3   7   5       1129.41       1113.78        26.84 o                         
   4   7   5       1162.16       1193.25        33.41 o                         
   5   7   5          1.76          6.92         9.20 o                         
   6   7   5        841.70        782.39        24.11 o                         
   7   7   5        680.05        734.34        24.21 o                         
   8   7   5        191.93        196.80        13.38 o                         
   9   7   5        255.28        220.41        14.20 o                         
  10   7   5        180.82        178.28        29.84 o                         
  11   7   5        534.03        535.77        27.06 o                         
  12   7   5         33.46         50.92        15.93 o                         
  13   7   5        215.31        239.46        21.24 o                         
  14   7   5        301.68        347.20        25.11 o                         
  15   7   5         97.86         97.64        22.54 o                         
 -17   8   5        612.54        717.91        36.42 o                         
 -16   8   5        324.29        325.40        57.12 o                         
 -15   8   5        316.93        358.90        22.37 o                         
 -14   8   5         63.02         70.41        14.12 o                         
 -13   8   5        550.70        539.02        30.05 o                         
 -12   8   5        716.16        786.64        46.94 o                         
 -11   8   5          1.81         -9.39        12.56 o                         
 -10   8   5         96.84         78.43        14.24 o                         
  -9   8   5        560.48        557.95        20.96 o                         
  -8   8   5       1316.65       1425.78        35.17 o                         
  -7   8   5         89.59        119.21        13.90 o                         
  -6   8   5        326.65        351.67        15.68 o                         
  -5   8   5        291.32        279.55        14.06 o                         
  -4   8   5         32.74         42.07        11.02 o                         
  -3   8   5         47.87         50.93        11.46 o                         
  -2   8   5       1347.52       1308.19        38.42 o                         
  -1   8   5        235.82        222.42        26.15 o                         
   0   8   5        109.04        120.22        15.95 o                         
   1   8   5        490.63        463.65        21.74 o                         
   2   8   5       1518.06       1491.87        36.18 o                         
   3   8   5        267.79        265.33        19.10 o                         
   4   8   5        420.70        384.77        25.00 o                         
   5   8   5       1246.05       1208.37        29.56 o                         
   6   8   5        113.15        125.32        13.81 o                         
   7   8   5         48.75         63.54        12.96 o                         
   8   8   5        505.82        487.34        22.63 o                         
   9   8   5        690.44        764.77        30.21 o                         
  10   8   5         26.19         32.96        15.42 o                         
  11   8   5        105.11         86.44        16.83 o                         
  12   8   5        263.56        283.20        22.70 o                         
  13   8   5        116.00        130.62        27.82 o                         
 -14   9   5        508.54        491.11        35.45 o                         
 -13   9   5         56.60         72.34        21.51 o                         
 -12   9   5        311.93        317.27        29.60 o                         
 -11   9   5        642.28        628.89        37.65 o                         
 -10   9   5        169.97        193.03        25.64 o                         
  -9   9   5         53.61         55.97        20.17 o                         
  -8   9   5        844.55        832.34        41.73 o                         
  -7   9   5        596.46        580.60        37.08 o                         
  -6   9   5          9.66         26.87        19.00 o                         
  -5   9   5         12.86         -4.17        17.93 o                         
  -4   9   5        589.09        533.87        35.79 o                         
  -3   9   5          3.35        -16.58        16.58 o                         
  -2   9   5          6.51         28.72        19.24 o                         
  -1   9   5        621.22        551.11        51.74 o                         
   0   9   5        561.50        521.88        92.17 o                         
   1   9   5         42.33         36.60        15.39 o                         
   2   9   5         63.39         67.10        17.93 o                         
   3   9   5        280.44        265.11        22.84 o                         
   4   9   5       1281.95       1332.74        41.66 o                         
   5   9   5         95.47        102.75        17.79 o                         
   6   9   5         95.08         76.09        18.38 o                         
   7   9   5        193.88        203.71        21.74 o                         
   8   9   5        654.71        665.77        34.27 o                         
   9   9   5          8.79         -1.95        20.94 o                         
  10   9   5        673.74        734.38        59.71 o                         
  -9  10   5        174.87        136.54        26.88 o                         
  -8  10   5        611.17        577.56        40.06 o                         
  -7  10   5         76.54         39.07        22.10 o                         
  -6  10   5        676.52        692.90        42.85 o                         
  -5  10   5        189.47        197.13        28.45 o                         
  -4  10   5          0.46          2.56        19.26 o                         
  -3  10   5        164.17        147.36        26.09 o                         
  -2  10   5        637.21        670.06        42.83 o                         
  -1  10   5        157.36        170.29        20.83 o                         
   0  10   5         78.61         91.01        16.12 o                         
   1  10   5        494.72        474.00        33.24 o                         
   2  10   5        631.84        668.46        33.40 o                         
   3  10   5         24.13         24.59        17.10 o                         
   4  10   5        333.14        344.76        30.04 o                         
   5  10   5        163.55        192.72        41.36 o                         
 -25   0   6          6.56         23.70        15.24 o                         
 -24   0   6        361.55        323.39        21.70 o                         
 -23   0   6        368.08        367.41        22.11 o                         
 -22   0   6        392.96        334.69        27.05 o                         
 -21   0   6         19.38         17.78        15.63 o                         
 -20   0   6       1128.09       1118.62        29.79 o                         
 -19   0   6       3508.13       3331.39        53.58 o                         
 -18   0   6        555.27        536.10        20.87 o                         
 -17   0   6       1585.56       1463.33        35.60 o                         
 -16   0   6        442.86        398.28        17.66 o                         
 -15   0   6       3609.99       3538.82        51.36 o                         
 -14   0   6         74.22         60.35         9.59 o                         
 -13   0   6        625.31        621.37        24.25 o                         
 -12   0   6       2571.37       2477.33        44.55 o                         
 -11   0   6       1233.53       1276.41        21.39 o                         
 -10   0   6         11.49          1.48         5.03 o                         
  -9   0   6       4707.75       4866.25        53.64 o                         
  -8   0   6        117.55         86.34         6.06 o                         
  -7   0   6         81.21         81.46         5.74 o                         
  -6   0   6        145.22         81.83         5.48 o                         
  -5   0   6       1979.76       1775.81        19.83 o                         
  -4   0   6       1403.58       1361.92        19.66 o                         
  -3   0   6        109.68         77.49         4.67 o                         
  -2   0   6        179.50        130.26         5.73 o                         
  -1   0   6       3524.15       3581.26        35.75 o                         
   0   0   6         34.68         56.47         6.12 o                         
   1   0   6       1995.51       1964.46        26.68 o                         
   2   0   6      10542.09      10817.22        90.48 o                         
   3   0   6       2051.80       2207.35        26.89 o                         
   4   0   6        227.51        248.16         8.12 o                         
   5   0   6       4316.29       4445.27        45.89 o                         
   6   0   6       2612.75       2476.62        29.71 o                         
   7   0   6        299.66        313.47        10.82 o                         
   8   0   6        443.43        373.83        13.33 o                         
   9   0   6        539.88        532.14        16.00 o                         
  10   0   6       1859.94       1820.98        29.60 o                         
  11   0   6        519.25        510.87        16.70 o                         
  12   0   6       1215.22       1200.49        27.38 o                         
  13   0   6       2711.71       2597.18        43.68 o                         
  14   0   6        111.78        109.81        12.76 o                         
  15   0   6        334.12        313.66        23.46 o                         
  16   0   6       1202.78       1155.98        35.00 o                         
  17   0   6        141.94        155.52        16.58 o                         
  18   0   6        615.76        633.48        43.26 o                         
  19   0   6        215.33        228.20        20.50 o                         
  20   0   6        823.55        808.31        31.68 o                         
 -25   1   6        403.68        418.28        17.32 o                         
 -24   1   6        130.58        143.79        12.27 o                         
 -23   1   6         42.68         60.98        10.25 o                         
 -22   1   6        139.92        153.03        12.36 o                         
 -21   1   6        809.75        787.01        20.78 o                         
 -20   1   6        285.39        282.72        12.74 o                         
 -19   1   6        380.69        365.02        13.46 o                         
 -18   1   6       1851.93       1802.94        25.29 o                         
 -17   1   6        148.62        137.85         9.10 o                         
 -16   1   6        496.41        492.16        24.37 o                         
 -15   1   6       1499.76       1485.16        20.94 o                         
 -14   1   6       1416.25       1303.15        18.83 o                         
 -13   1   6       1905.60       1789.86        21.89 o                         
 -12   1   6          6.96          6.17         4.42 o                         
 -11   1   6       2054.95       2060.00        24.05 o                         
 -10   1   6       3185.64       3257.09        27.77 o                         
  -9   1   6          0.83          7.11         3.49 o                         
  -8   1   6       1506.96       1419.30        13.43 o                         
  -7   1   6       4456.78       4301.11        31.72 o                         
  -6   1   6        165.76        128.10         4.49 o                         
  -5   1   6        334.25        356.92         9.19 o                         
  -4   1   6       2927.19       2753.04        25.46 o                         
  -3   1   6       2694.01       2672.82        24.22 o                         
  -2   1   6         17.83          7.84         2.57 o                         
  -1   1   6       2799.33       2732.79        22.47 o                         
   0   1   6       3931.49       3775.41        34.52 o                         
   1   1   6       2096.68       2040.31        17.67 o                         
   2   1   6        320.90        353.57         6.20 o                         
   3   1   6       1633.37       1581.61        14.03 o                         
   4   1   6       8627.79       8784.92        53.48 o                         
   5   1   6         28.07         29.19         3.58 o                         
   6   1   6        206.54        208.30         5.95 o                         
   7   1   6        779.72        739.66        11.15 o                         
   8   1   6        289.48        286.43         8.54 o                         
   9   1   6          0.28          0.58         4.92 o                         
  10   1   6       2411.36       2280.06        25.42 o                         
  11   1   6        795.92        803.86        16.22 o                         
  12   1   6       1115.90       1058.70        18.81 o                         
  13   1   6        100.70        112.54         9.35 o                         
  14   1   6       1887.00       1775.23        29.25 o                         
  15   1   6        388.04        406.59        14.46 o                         
  16   1   6        222.16        216.84        12.33 o                         
  17   1   6        783.16        773.77        19.54 o                         
  18   1   6        123.41        115.50        11.54 o                         
  19   1   6        367.46        372.71        16.31 o                         
  20   1   6          5.11         -1.67        11.07 o                         
 -25   2   6         16.43         29.88        11.60 o                         
 -24   2   6         74.64         85.92        12.43 o                         
 -23   2   6        229.64        248.89        13.98 o                         
 -22   2   6        163.80        166.17        11.72 o                         
 -21   2   6         41.70         29.11         8.88 o                         
 -20   2   6         94.25        108.74         9.86 o                         
 -19   2   6        418.68        429.13        14.36 o                         
 -18   2   6        152.35        151.44        10.06 o                         
 -17   2   6        318.39        331.67        12.25 o                         
 -16   2   6        349.47        322.72        12.07 o                         
 -15   2   6        904.96        860.91        16.02 o                         
 -14   2   6        271.02        262.28        11.11 o                         
 -13   2   6       1998.02       1989.88        26.01 o                         
 -12   2   6       1633.19       1507.34        18.05 o                         
 -11   2   6         77.33         76.51         5.14 o                         
 -10   2   6        295.18        249.84         6.57 o                         
  -9   2   6       5120.82       5119.75        39.10 o                         
  -8   2   6        569.91        526.83         7.35 o                         
  -7   2   6         37.69         38.18         3.49 o                         
  -6   2   6       4734.34       4632.71        41.32 o                         
  -5   2   6       3140.36       3018.73        24.30 o                         
  -4   2   6       3763.48       4096.18        30.93 o                         
  -3   2   6       2088.94       2178.52        18.00 o                         
  -2   2   6       6767.77       6949.07        52.28 o                         
  -1   2   6        372.82        270.11         6.22 o                         
   0   2   6        231.95        250.74         5.92 o                         
   1   2   6       3014.08       2980.05        23.26 o                         
   2   2   6       4124.35       3931.85        28.34 o                         
   3   2   6        719.39        711.08         8.40 o                         
   4   2   6        223.88        208.49         5.69 o                         
   5   2   6        983.76        976.15        11.90 o                         
   6   2   6        765.87        678.43        10.97 o                         
   7   2   6        176.70        195.31         8.41 o                         
   8   2   6       2814.62       2727.50        28.56 o                         
   9   2   6         80.99         98.67         9.10 o                         
  10   2   6       1081.25       1036.34        17.25 o                         
  11   2   6        302.90        298.80        10.94 o                         
  12   2   6       1353.51       1370.77        20.95 o                         
  13   2   6       1125.37       1114.87        19.61 o                         
  14   2   6        264.81        268.33        12.00 o                         
  15   2   6        223.10        218.48        11.78 o                         
  16   2   6        383.25        342.36        18.54 o                         
  17   2   6        488.77        508.99        18.70 o                         
  18   2   6         24.84         32.21        11.63 o                         
  19   2   6        559.47        563.00        20.70 o                         
  20   2   6        785.47        832.74        36.47 o                         
 -24   3   6        484.31        506.14        21.17 o                         
 -23   3   6         10.63          9.72        11.44 o                         
 -22   3   6        505.77        496.60        20.08 o                         
 -21   3   6        197.86        188.60        14.02 o                         
 -20   3   6        177.13        182.40        13.16 o                         
 -19   3   6          3.94          7.96         9.00 o                         
 -18   3   6        193.42        183.31        12.29 o                         
 -17   3   6       1037.26        987.17        19.71 o                         
 -16   3   6        181.18        166.82         9.95 o                         
 -15   3   6        579.64        555.92        13.63 o                         
 -14   3   6         77.59         73.97         6.62 o                         
 -13   3   6       2306.62       2235.28        28.05 o                         
 -12   3   6       1450.41       1412.69        17.37 o                         
 -11   3   6        827.97        760.74        11.15 o                         
 -10   3   6         49.63         45.23         4.28 o                         
  -9   3   6          1.52         -0.78         2.78 o                         
  -8   3   6        312.58        297.80         6.12 o                         
  -7   3   6       3053.59       2971.93        27.34 o                         
  -6   3   6       2533.95       2566.64        24.47 o                         
  -5   3   6        542.34        556.53         7.69 o                         
  -4   3   6        576.17        550.92        11.90 o                         
  -3   3   6       4705.53       4911.49        55.05 o                         
  -2   3   6       1257.06       1258.74        21.32 o                         
  -1   3   6       2411.80       2447.33        24.87 o                         
   0   3   6       1262.76       1129.89        15.16 o                         
   1   3   6        381.60        322.12         6.05 o                         
   2   3   6          1.59          1.85         3.15 o                         
   3   3   6        578.19        523.95         9.28 o                         
   4   3   6       4271.80       4152.43        40.45 o                         
   5   3   6        137.09        122.42         6.81 o                         
   6   3   6         52.72         56.72         6.03 o                         
   7   3   6       1939.51       1844.99        21.67 o                         
   8   3   6        544.98        547.73        13.59 o                         
   9   3   6        374.82        336.87        12.76 o                         
  10   3   6       1536.38       1507.36        24.99 o                         
  11   3   6       1769.90       1785.29        28.49 o                         
  12   3   6          5.09         -4.76         8.19 o                         
  13   3   6         59.85         63.64        13.26 o                         
  14   3   6        615.48        634.26        19.94 o                         
  15   3   6        213.72        197.99        13.28 o                         
  16   3   6          0.26          4.04        10.04 o                         
  17   3   6         55.51         65.41        12.11 o                         
  18   3   6        937.04        951.30        26.23 o                         
  19   3   6         21.90         26.95        13.51 o                         
 -23   4   6        907.44        958.01        26.60 o                         
 -22   4   6        225.84        250.86        15.91 o                         
 -21   4   6         38.36          8.89        13.05 o                         
 -20   4   6        445.09        404.13        17.06 o                         
 -19   4   6        414.44        407.49        16.73 o                         
 -18   4   6         16.15         18.01         9.37 o                         
 -17   4   6          5.27         -7.91         7.91 o                         
 -16   4   6       2526.49       2417.88        33.79 o                         
 -15   4   6         51.93         50.44         7.27 o                         
 -14   4   6         56.12         61.95         7.94 o                         
 -13   4   6        404.99        426.55        12.21 o                         
 -12   4   6        888.22        890.49        14.41 o                         
 -11   4   6          4.37         -1.25         4.45 o                         
 -10   4   6         73.92         72.93         5.60 o                         
  -9   4   6       1377.57       1340.01        15.56 o                         
  -8   4   6         48.97         31.47         5.72 o                         
  -7   4   6         93.45         84.44         6.69 o                         
  -6   4   6        360.35        369.35        12.65 o                         
  -5   4   6       2729.74       2644.93        30.29 o                         
  -4   4   6        535.25        553.09        23.66 o                         
  -3   4   6         94.08         98.02         8.84 o                         
  -2   4   6       1177.57       1162.48        20.87 o                         
  -1   4   6         14.78         21.93         5.78 o                         
   0   4   6        129.92        133.01         6.40 o                         
   1   4   6        221.90        223.41         7.71 o                         
   2   4   6        880.14        772.64        14.34 o                         
   3   4   6        499.00        535.79        14.94 o                         
   4   4   6         47.72         57.00         5.82 o                         
   5   4   6        897.87        915.56        14.07 o                         
   6   4   6       1003.06        946.16        15.04 o                         
   7   4   6        330.96        325.43        13.63 o                         
   8   4   6       1438.73       1354.44        20.16 o                         
   9   4   6       1248.32       1237.14        24.85 o                         
  10   4   6         31.00         31.08         7.78 o                         
  11   4   6        109.84        101.28         9.87 o                         
  12   4   6        562.92        544.83        17.17 o                         
  13   4   6        435.11        443.74        18.94 o                         
  14   4   6         59.25         74.13        10.33 o                         
  15   4   6        183.04        204.02        13.72 o                         
  16   4   6         23.35         37.18        10.71 o                         
  17   4   6         99.87        108.91        12.74 o                         
  18   4   6        121.64        163.82        15.81 o                         
 -22   5   6        149.06        167.44        14.19 o                         
 -21   5   6        262.10        266.89        15.31 o                         
 -20   5   6        264.39        277.15        14.81 o                         
 -19   5   6         15.42         19.75         9.50 o                         
 -18   5   6         15.49         29.17         9.16 o                         
 -17   5   6        948.46        952.71        22.93 o                         
 -16   5   6         22.59         33.18         8.09 o                         
 -15   5   6        532.58        568.96        14.56 o                         
 -14   5   6        345.87        330.02        12.35 o                         
 -13   5   6        526.02        484.00        14.60 o                         
 -12   5   6         64.04         61.39         9.37 o                         
 -11   5   6        328.37        342.97        11.63 o                         
 -10   5   6        752.74        721.54        14.68 o                         
  -9   5   6          6.76          6.28         6.46 o                         
  -8   5   6         46.06         54.57         8.10 o                         
  -7   5   6        655.49        663.43        17.64 o                         
  -6   5   6       2555.34       2436.00        38.41 o                         
  -5   5   6       1831.62       1700.54        34.67 o                         
  -4   5   6        151.71        146.52        12.77 o                         
  -3   5   6        116.38        116.63        15.25 o                         
  -2   5   6        155.25        144.46        10.38 o                         
  -1   5   6          4.05          2.36         7.26 o                         
   0   5   6        336.38        331.68        13.28 o                         
   1   5   6        121.47        113.86         8.82 o                         
   2   5   6        204.23        186.90        22.15 o                         
   3   5   6        217.02        232.95        13.90 o                         
   4   5   6       1037.34       1061.05        26.57 o                         
   5   5   6         10.09         18.31         7.75 o                         
   6   5   6        262.00        271.84        10.77 o                         
   7   5   6        305.44        327.11        14.07 o                         
   8   5   6        136.13        137.60         9.75 o                         
   9   5   6          2.09          4.47         8.97 o                         
  10   5   6        144.47        144.35        12.55 o                         
  11   5   6        558.87        614.41        20.62 o                         
  12   5   6          1.02          6.39        11.01 o                         
  13   5   6        173.64        168.47        14.55 o                         
  14   5   6        220.94        250.95        17.04 o                         
  15   5   6        119.11        124.27        15.03 o                         
  16   5   6          0.28         31.27        17.16 o                         
  17   5   6         13.88          4.86        24.73 o                         
 -21   6   6         47.02         61.20        15.22 o                         
 -20   6   6          1.28         -8.16        17.40 o                         
 -19   6   6         40.33         39.05        15.60 o                         
 -18   6   6          0.49         -1.56        14.23 o                         
 -17   6   6          6.37         39.14        13.77 o                         
 -16   6   6        103.54        108.80        13.82 o                         
 -15   6   6         78.28         59.23        11.62 o                         
 -14   6   6        135.67        155.95        13.30 o                         
 -13   6   6         45.84         39.47        11.85 o                         
 -12   6   6         20.55         24.25         7.49 o                         
 -11   6   6        750.86        745.61        17.77 o                         
 -10   6   6         25.98         36.87         9.81 o                         
  -9   6   6        191.66        186.20        11.55 o                         
  -8   6   6        327.96        323.01        14.22 o                         
  -7   6   6         35.56         32.98         8.26 o                         
  -6   6   6        776.98        770.00        21.10 o                         
  -5   6   6        842.97        832.42        35.03 o                         
  -4   6   6        206.58        232.63        15.66 o                         
  -3   6   6        319.31        323.34        24.81 o                         
  -2   6   6          1.20         -1.57         9.16 o                         
  -1   6   6          3.02         -7.72         7.72 o                         
   0   6   6        779.05        766.59        18.78 o                         
   1   6   6       2160.70       2089.06        36.61 o                         
   2   6   6         52.23         54.94         9.81 o                         
   3   6   6          2.59         -7.26         9.68 o                         
   4   6   6        197.32        205.71        15.30 o                         
   5   6   6        567.52        536.58        18.46 o                         
   6   6   6        264.11        302.81        12.12 o                         
   7   6   6         19.50         16.31         7.43 o                         
   8   6   6        196.87        202.71        12.35 o                         
   9   6   6         23.35          5.85        11.52 o                         
  10   6   6          8.96          9.99        11.97 o                         
  11   6   6         49.49         30.70        13.00 o                         
  12   6   6        431.58        427.42        22.51 o                         
  13   6   6         27.21         17.13        14.24 o                         
  14   6   6         24.63         53.69        14.39 o                         
  15   6   6         20.88          5.38        15.18 o                         
  16   6   6         32.91         15.24        17.45 o                         
 -19   7   6         91.91         89.54        21.37 o                         
 -18   7   6          4.84        -13.75        17.26 o                         
 -17   7   6         23.52         24.59        18.34 o                         
 -16   7   6         51.80         78.97        19.22 o                         
 -15   7   6         40.99         24.81        15.50 o                         
 -14   7   6        174.42        178.30        20.64 o                         
 -13   7   6        234.05        238.69        18.21 o                         
 -12   7   6         73.43         70.21        13.67 o                         
 -11   7   6          6.32         18.93        15.56 o                         
 -10   7   6          0.58        -10.74        10.74 o                         
  -9   7   6          0.50         -8.55         9.01 o                         
  -8   7   6        236.30        251.17        15.29 o                         
  -7   7   6          6.58         -4.29        10.50 o                         
  -6   7   6         43.12         51.57        11.97 o                         
  -5   7   6         36.35         41.23        11.55 o                         
  -4   7   6        102.44         75.84        14.79 o                         
  -3   7   6        212.56        202.68        15.11 o                         
  -2   7   6         56.99         60.32        11.30 o                         
  -1   7   6        273.12        265.99        20.76 o                         
   0   7   6        128.43        128.30        14.62 o                         
   1   7   6        294.49        264.62        18.17 o                         
   2   7   6         31.01         22.87        11.69 o                         
   3   7   6        975.92        917.07        31.96 o                         
   4   7   6         17.05         33.67        10.93 o                         
   5   7   6        199.30        203.64        15.16 o                         
   6   7   6         15.64         16.89        10.64 o                         
   7   7   6        102.32         68.37        14.61 o                         
   8   7   6         21.16         21.87         9.88 o                         
   9   7   6          7.11         10.73        13.23 o                         
  10   7   6        108.60        102.47        17.02 o                         
  11   7   6        142.90        157.65        19.10 o                         
  12   7   6          3.97         16.51        16.03 o                         
  13   7   6         87.02         99.29        32.49 o                         
  14   7   6         63.45         55.52        20.57 o                         
 -17   8   6         16.28         25.08        18.18 o                         
 -16   8   6          3.37        -16.36        24.85 o                         
 -15   8   6        103.74        117.02        19.43 o                         
 -14   8   6          5.90         -5.16        13.81 o                         
 -13   8   6         44.74         64.09        14.59 o                         
 -12   8   6         59.22         84.18        21.68 o                         
 -11   8   6          7.09          7.45        11.51 o                         
 -10   8   6          0.26         16.44        11.92 o                         
  -9   8   6        171.91        172.77        16.80 o                         
  -8   8   6         41.94         56.04        12.96 o                         
  -7   8   6        517.05        536.81        24.42 o                         
  -6   8   6         13.88          8.04         9.22 o                         
  -5   8   6          4.36         -8.59         8.59 o                         
  -4   8   6          5.86          2.37        10.58 o                         
  -3   8   6         19.93         27.57        13.31 o                         
  -2   8   6         80.22         98.47        15.89 o                         
  -1   8   6         10.51         14.26        13.12 o                         
   0   8   6        141.28        144.97        15.50 o                         
   1   8   6         91.64         91.05        14.32 o                         
   2   8   6         11.74          8.91        18.01 o                         
   3   8   6        136.77        135.90        14.34 o                         
   4   8   6         34.79         68.10        12.89 o                         
   5   8   6        206.87        185.84        15.56 o                         
   6   8   6        168.23        170.86        15.52 o                         
   7   8   6          5.31        -10.63        10.88 o                         
   8   8   6        281.44        252.39        20.84 o                         
   9   8   6         22.58         11.52        14.83 o                         
  10   8   6          2.52         -5.12        20.91 o                         
  11   8   6          0.08        -12.28        14.04 o                         
  12   8   6        302.58        316.97        28.32 o                         
 -13   9   6         53.18         62.95        21.49 o                         
 -12   9   6        128.18        102.61        22.59 o                         
 -11   9   6          2.23         18.17        27.82 o                         
 -10   9   6          7.45          1.48        28.93 o                         
  -9   9   6         24.58         41.17        30.04 o                         
  -8   9   6         16.62         23.40        19.10 o                         
  -7   9   6         41.07         56.07        20.94 o                         
  -6   9   6         20.75          4.95        17.67 o                         
  -5   9   6          4.28        -11.54        17.89 o                         
  -4   9   6         51.07         55.17        20.71 o                         
  -3   9   6         11.97         26.54        23.92 o                         
  -2   9   6         17.00         31.47        19.36 o                         
  -1   9   6          0.04         -4.00        17.96 o                         
   0   9   6          5.16         23.72        19.62 o                         
   1   9   6        214.67        197.78        26.08 o                         
   2   9   6          0.02         -4.94        14.63 o                         
   3   9   6        101.01        122.72        18.84 o                         
   4   9   6        162.29        135.82        19.60 o                         
   5   9   6         17.40         29.35        15.89 o                         
   6   9   6        207.74        210.47        31.52 o                         
   7   9   6        294.93        250.86        24.23 o                         
   8   9   6          4.12        -19.66        27.45 o                         
  -8  10   6         10.07         29.42        21.63 o                         
  -7  10   6          2.89        -19.91        19.91 o                         
  -6  10   6         28.89          6.64        21.05 o                         
  -5  10   6         74.14         55.91        22.07 o                         
  -4  10   6         13.17         41.97        21.87 o                         
  -3  10   6         81.88         49.73        22.81 o                         
  -2  10   6         19.47         11.37        23.11 o                         
  -1  10   6          2.87          1.02        16.73 o                         
   0  10   6         70.12         70.32        17.20 o                         
   1  10   6          7.51         47.31        21.65 o                         
   2  10   6          7.00         17.30        21.32 o                         
   3  10   6         15.89         19.02        20.71 o                         
 -25   1   7         57.90         47.82        11.26 o                         
 -24   1   7          3.80          4.36        10.08 o                         
 -23   1   7        199.11        197.80        15.44 o                         
 -22   1   7        197.62        164.48        11.86 o                         
 -21   1   7         56.01         36.10         9.32 o                         
 -20   1   7         29.49         33.12         8.35 o                         
 -19   1   7         42.45         48.92         8.65 o                         
 -18   1   7         86.20         83.68         8.84 o                         
 -17   1   7         14.30         -1.55         6.75 o                         
 -16   1   7        401.17        366.30        12.04 o                         
 -15   1   7        191.15        197.27         9.47 o                         
 -14   1   7         73.45         59.75         6.83 o                         
 -13   1   7         28.43         21.45         5.42 o                         
 -12   1   7         65.45         65.65         5.90 o                         
 -11   1   7        271.18        266.05         8.34 o                         
 -10   1   7         32.82         34.86         4.48 o                         
  -9   1   7          5.43          4.18         3.61 o                         
  -8   1   7        264.59        333.74        10.48 o                         
  -7   1   7         72.61         82.47         4.90 o                         
  -6   1   7        330.64        319.83         7.92 o                         
  -5   1   7        105.72        109.50         6.39 o                         
  -4   1   7        380.03        388.37         7.14 o                         
  -3   1   7          4.56          5.68         2.75 o                         
  -2   1   7       1786.87       1884.50        18.32 o                         
  -1   1   7          0.06         -2.60         3.19 o                         
   0   1   7          7.30          3.16         2.93 o                         
   1   1   7        751.14        789.33        10.69 o                         
   2   1   7        456.97        451.59         7.42 o                         
   3   1   7        789.35        777.55         9.16 o                         
   4   1   7         34.56         34.85         3.35 o                         
   5   1   7       1116.88       1073.63        16.93 o                         
   6   1   7        184.55        193.01         6.74 o                         
   7   1   7        650.87        650.58        11.74 o                         
   8   1   7         23.53         25.85         5.32 o                         
   9   1   7        215.09        204.49         9.28 o                         
  10   1   7        250.88        231.97         9.80 o                         
  11   1   7          1.10          0.99         6.76 o                         
  12   1   7        230.70        220.82        11.40 o                         
  13   1   7        186.68        189.85        11.41 o                         
  14   1   7        280.74        271.87        13.71 o                         
  15   1   7          3.22          4.99         8.14 o                         
  16   1   7          0.54         -5.95         8.36 o                         
  17   1   7        101.28        101.12        13.11 o                         
  18   1   7         37.24         20.01        11.50 o                         
  19   1   7         18.04          8.84        11.62 o                         
 -24   2   7          0.12          0.48        10.25 o                         
 -23   2   7         55.39         38.16        11.06 o                         
 -22   2   7        296.74        316.29        15.75 o                         
 -21   2   7          0.38         -3.44         8.53 o                         
 -20   2   7         55.18         51.30         8.77 o                         
 -19   2   7        142.61        128.87         9.82 o                         
 -18   2   7         12.63         12.99         7.33 o                         
 -17   2   7          2.77         -3.52         6.81 o                         
 -16   2   7         78.37         98.99         8.17 o                         
 -15   2   7         12.31          7.71         6.02 o                         
 -14   2   7         43.63         57.35         6.32 o                         
 -13   2   7        226.30        220.97         8.98 o                         
 -12   2   7       1116.46       1073.75        15.17 o                         
 -11   2   7        291.76        272.26         8.28 o                         
 -10   2   7        638.79        620.79        10.32 o                         
  -9   2   7         23.09         15.04         3.50 o                         
  -8   2   7        693.71        653.95         9.56 o                         
  -7   2   7          2.44          1.31         3.17 o                         
  -6   2   7        300.34        347.26         7.01 o                         
  -5   2   7       1408.73       1371.85        14.79 o                         
  -4   2   7         30.32         33.63         3.76 o                         
  -3   2   7        751.65        871.64        11.14 o                         
  -2   2   7       1420.15       1483.54        15.81 o                         
  -1   2   7        237.05        224.44         6.43 o                         
   0   2   7          0.72          2.40         3.13 o                         
   1   2   7         69.17         61.61         4.44 o                         
   2   2   7         43.73         51.76         3.87 o                         
   3   2   7         47.32         47.66         3.88 o                         
   4   2   7          1.93         -0.73         3.62 o                         
   5   2   7        742.30        743.90        12.09 o                         
   6   2   7       1022.49        937.17        13.09 o                         
   7   2   7        399.17        363.84        11.27 o                         
   8   2   7       1193.64       1119.73        17.50 o                         
   9   2   7        592.06        614.38        16.56 o                         
  10   2   7         88.11         66.93         7.91 o                         
  11   2   7         93.63        105.07        10.06 o                         
  12   2   7         37.70         42.55         9.39 o                         
  13   2   7        293.49        281.90        13.79 o                         
  14   2   7          6.96          8.80         9.58 o                         
  15   2   7          1.92         -5.51         9.71 o                         
  16   2   7        161.01        161.64        13.88 o                         
  17   2   7        113.73        117.24        13.70 o                         
  18   2   7         50.54         64.17        12.80 o                         
 -24   3   7         27.64         10.00        12.39 o                         
 -23   3   7        115.21        123.57        14.38 o                         
 -22   3   7         18.73         14.66        10.44 o                         
 -21   3   7        441.32        427.56        23.34 o                         
 -20   3   7         25.00         25.24        12.00 o                         
 -19   3   7         81.84         62.97        11.71 o                         
 -18   3   7         68.48         58.39         9.98 o                         
 -17   3   7        941.09        942.08        21.23 o                         
 -16   3   7          9.47          8.84         7.66 o                         
 -15   3   7         17.18         19.96         7.69 o                         
 -14   3   7        360.67        392.34        12.78 o                         
 -13   3   7       1936.80       1928.26        25.11 o                         
 -12   3   7         99.35        104.28         7.02 o                         
 -11   3   7       1003.84        927.25        15.35 o                         
 -10   3   7       2016.86       1944.40        21.04 o                         
  -9   3   7          3.34          3.54         3.82 o                         
  -8   3   7          1.01         -1.41         3.27 o                         
  -7   3   7         53.73         61.03         4.63 o                         
  -6   3   7       1665.31       1722.13        16.32 o                         
  -5   3   7         22.23         25.67         5.30 o                         
  -4   3   7        514.01        509.21        10.58 o                         
  -3   3   7        402.26        384.81         9.26 o                         
  -2   3   7        352.45        395.20         9.30 o                         
  -1   3   7        620.96        636.74        12.04 o                         
   0   3   7        269.13        253.67         9.12 o                         
   1   3   7         50.93         48.53         4.59 o                         
   2   3   7        216.63        201.54         7.25 o                         
   3   3   7        618.29        555.38        11.80 o                         
   4   3   7        195.77        178.69         7.92 o                         
   5   3   7          6.33          7.20         5.01 o                         
   6   3   7         31.53         30.16         7.59 o                         
   7   3   7        488.43        473.02        15.08 o                         
   8   3   7        287.36        283.36        14.43 o                         
   9   3   7        113.20        123.73        13.30 o                         
  10   3   7         77.68         73.87         9.20 o                         
  11   3   7         43.56         43.56         9.22 o                         
  12   3   7        496.11        439.43        16.37 o                         
  13   3   7        118.11        108.67        11.69 o                         
  14   3   7        180.89        188.24        17.44 o                         
  15   3   7         42.63         20.40        10.50 o                         
  16   3   7          0.50          3.31        10.98 o                         
  17   3   7         43.22         71.10        12.04 o                         
  18   3   7        198.21        220.45        17.64 o                         
 -23   4   7        349.32        336.38        18.04 o                         
 -22   4   7        330.22        334.30        23.65 o                         
 -21   4   7          0.03          2.80         9.97 o                         
 -20   4   7        271.38        276.57        16.26 o                         
 -19   4   7        336.34        313.40        15.15 o                         
 -18   4   7         15.53          0.66         8.67 o                         
 -17   4   7         35.17         24.54         8.64 o                         
 -16   4   7        805.86        791.13        20.43 o                         
 -15   4   7        144.34        158.87         9.31 o                         
 -14   4   7          5.99          9.00         6.25 o                         
 -13   4   7        268.79        243.96         9.94 o                         
 -12   4   7       1035.52       1004.57        22.00 o                         
 -11   4   7       1766.55       1713.95        21.46 o                         
 -10   4   7        843.98        796.24        13.04 o                         
  -9   4   7         18.10         16.29         6.78 o                         
  -8   4   7        217.40        215.84         9.54 o                         
  -7   4   7        235.31        247.41        13.34 o                         
  -6   4   7         61.52         54.07         9.52 o                         
  -5   4   7        911.56        898.44        23.90 o                         
  -4   4   7        884.22        853.27        23.76 o                         
  -3   4   7          4.79         -0.44         8.62 o                         
  -2   4   7        683.80        670.82        22.12 o                         
  -1   4   7        499.74        464.69        27.89 o                         
   0   4   7        435.21        415.70        14.50 o                         
   1   4   7       1280.06       1258.96        23.32 o                         
   2   4   7         62.46         83.86         9.40 o                         
   3   4   7        693.41        666.81        16.56 o                         
   4   4   7        209.58        206.11        19.87 o                         
   5   4   7        931.20        897.34        15.07 o                         
   6   4   7       2561.44       2621.71        29.82 o                         
   7   4   7         36.21         33.17         6.78 o                         
   8   4   7          9.79          4.93         6.80 o                         
   9   4   7        967.93        923.67        21.56 o                         
  10   4   7        224.10        223.48        11.78 o                         
  11   4   7         35.39         41.04         8.75 o                         
  12   4   7        602.82        582.64        18.33 o                         
  13   4   7        373.00        375.97        20.40 o                         
  14   4   7         35.35         44.83        10.58 o                         
  15   4   7        202.95        215.48        14.23 o                         
  16   4   7         18.64          9.05        12.13 o                         
  17   4   7        240.18        224.58        17.06 o                         
 -22   5   7        105.82         94.59        15.04 o                         
 -21   5   7        256.74        328.02        19.48 o                         
 -20   5   7        575.69        543.75        26.89 o                         
 -19   5   7        104.80        115.17        14.21 o                         
 -18   5   7        436.29        427.55        19.35 o                         
 -17   5   7         72.81         88.16        14.59 o                         
 -16   5   7         11.54         11.66        10.83 o                         
 -15   5   7         71.02         80.85        10.34 o                         
 -14   5   7        882.37        866.08        21.30 o                         
 -13   5   7        352.62        359.65        15.80 o                         
 -12   5   7        139.65        116.31        10.32 o                         
 -11   5   7        445.75        435.76        14.34 o                         
 -10   5   7        539.73        543.91        15.56 o                         
  -9   5   7         98.80        107.06        11.63 o                         
  -8   5   7        175.00        187.93        11.27 o                         
  -7   5   7        605.94        575.87        18.83 o                         
  -6   5   7         86.12         96.54        12.23 o                         
  -5   5   7        435.16        425.82        43.88 o                         
  -4   5   7       1267.64       1277.45        30.76 o                         
  -3   5   7       1996.48       1880.55        38.12 o                         
  -2   5   7        198.33        207.36        15.13 o                         
  -1   5   7         18.28         12.04         8.69 o                         
   0   5   7       1646.89       1593.87        30.45 o                         
   1   5   7        251.41        271.77        13.17 o                         
   2   5   7        453.51        394.26        24.68 o                         
   3   5   7        461.14        467.91        21.96 o                         
   4   5   7       1908.10       1898.00        36.51 o                         
   5   5   7        427.82        461.97        29.51 o                         
   6   5   7          9.60          7.54         7.12 o                         
   7   5   7       2682.25       2636.77        38.58 o                         
   8   5   7        250.09        260.01        16.87 o                         
   9   5   7        164.23        163.77        13.39 o                         
  10   5   7         71.14         79.62        12.15 o                         
  11   5   7       1179.75       1267.35        29.28 o                         
  12   5   7         88.10        126.87        13.98 o                         
  13   5   7        209.73        189.39        15.84 o                         
  14   5   7        482.40        482.05        22.08 o                         
  15   5   7        400.59        379.48        20.91 o                         
  16   5   7         59.53         92.62        33.78 o                         
 -20   6   7        170.00        197.70        24.93 o                         
 -19   6   7        719.11        733.43        34.06 o                         
 -18   6   7         99.05        121.83        18.39 o                         
 -17   6   7          1.18          5.40        18.15 o                         
 -16   6   7        425.34        424.63        25.13 o                         
 -15   6   7        201.81        211.10        19.17 o                         
 -14   6   7         74.39         83.67        15.38 o                         
 -13   6   7        676.09        661.84        29.49 o                         
 -12   6   7        148.17        152.39        10.86 o                         
 -11   6   7       1188.60       1124.37        22.52 o                         
 -10   6   7        163.69        175.63        17.94 o                         
  -9   6   7       1459.28       1415.36        30.19 o                         
  -8   6   7        702.67        668.19        19.13 o                         
  -7   6   7         11.94          4.20         8.87 o                         
  -6   6   7        827.47        776.77        46.40 o                         
  -5   6   7       1998.47       1951.76        41.15 o                         
  -4   6   7       1419.46       1376.78        42.49 o                         
  -3   6   7       1731.51       1720.97        38.50 o                         
  -2   6   7        956.36        848.05        27.09 o                         
  -1   6   7        275.56        269.80        13.45 o                         
   0   6   7       1540.14       1506.33        28.01 o                         
   1   6   7        812.39        782.87        30.19 o                         
   2   6   7        274.78        271.80        16.32 o                         
   3   6   7        917.33        891.62        34.58 o                         
   4   6   7          5.59          8.96         9.84 o                         
   5   6   7        181.97        209.42        15.50 o                         
   6   6   7       1413.16       1358.06        25.84 o                         
   7   6   7         13.46         15.00         8.11 o                         
   8   6   7        330.14        330.62        19.11 o                         
   9   6   7          5.35          4.14        11.90 o                         
  10   6   7        302.95        310.86        20.03 o                         
  11   6   7         42.90         51.56        13.87 o                         
  12   6   7        407.66        467.40        32.44 o                         
  13   6   7        417.30        446.62        24.36 o                         
  14   6   7        478.26        494.09        26.22 o                         
  15   6   7        106.33        139.63        27.01 o                         
 -18   7   7        516.90        483.44        34.16 o                         
 -17   7   7        694.09        761.16        46.18 o                         
 -16   7   7          2.02         -4.25        42.28 o                         
 -15   7   7         40.41         63.95        18.01 o                         
 -14   7   7        601.28        652.25        34.02 o                         
 -13   7   7        544.67        512.90        38.57 o                         
 -12   7   7         49.67         55.65        13.54 o                         
 -11   7   7          9.92         22.33        12.15 o                         
 -10   7   7       1272.97       1262.45        35.00 o                         
  -9   7   7        371.55        367.36        29.86 o                         
  -8   7   7         40.39         64.98        13.07 o                         
  -7   7   7       2308.41       2244.47        46.30 o                         
  -6   7   7        207.87        204.26        23.93 o                         
  -5   7   7         64.41         79.87        16.69 o                         
  -4   7   7        478.25        506.68        28.42 o                         
  -3   7   7       2625.40       2653.00        50.52 o                         
  -2   7   7          1.92          0.42        10.39 o                         
  -1   7   7         39.81         12.10        13.78 o                         
   0   7   7        519.15        513.43        35.73 o                         
   1   7   7        791.62        826.70        50.71 o                         
   2   7   7        289.21        266.96        19.61 o                         
   3   7   7        221.03        216.54        16.08 o                         
   4   7   7       1558.27       1543.78        35.43 o                         
   5   7   7         19.15         11.24        12.70 o                         
   6   7   7        100.94        102.57        15.83 o                         
   7   7   7        499.08        480.36        25.63 o                         
   8   7   7        106.39         94.78        16.37 o                         
   9   7   7         26.39          7.50        19.04 o                         
  10   7   7        111.09        103.24        24.10 o                         
  11   7   7        240.85        301.77        34.76 o                         
  12   7   7         93.06        114.09        19.58 o                         
  13   7   7          2.29         13.07        25.59 o                         
 -16   8   7        670.50        593.31        64.72 o                         
 -15   8   7        204.70        225.76        38.57 o                         
 -14   8   7         78.79        103.19        19.87 o                         
 -13   8   7        150.19        171.14        21.65 o                         
 -12   8   7        193.55        206.63        25.52 o                         
 -11   8   7        281.25        297.23        27.94 o                         
 -10   8   7         26.78         45.68        17.43 o                         
  -9   8   7        244.84        262.09        23.52 o                         
  -8   8   7        316.78        364.69        21.98 o                         
  -7   8   7        344.50        351.43        21.11 o                         
  -6   8   7        376.54        382.18        28.62 o                         
  -5   8   7        294.07        313.68        17.06 o                         
  -4   8   7         78.38         75.33        13.12 o                         
  -3   8   7         21.90         35.56        15.55 o                         
  -2   8   7        357.54        362.97        26.20 o                         
  -1   8   7       1125.77       1151.91        34.28 o                         
   0   8   7          3.92         -9.15        11.83 o                         
   1   8   7          3.53         26.58        12.47 o                         
   2   8   7        671.58        692.11        73.87 o                         
   3   8   7       1154.43       1166.12        31.14 o                         
   4   8   7         46.00         46.60        14.35 o                         
   5   8   7        654.31        616.90        25.39 o                         
   6   8   7        558.77        581.22        38.81 o                         
   7   8   7          1.70        -12.15        13.74 o                         
   8   8   7         88.04         93.39        17.30 o                         
   9   8   7        922.84        964.13        35.98 o                         
  10   8   7        224.54        188.29        34.31 o                         
 -12   9   7          0.66         -4.82        27.82 o                         
 -11   9   7        508.13        525.85        37.10 o                         
 -10   9   7        331.10        315.76        43.77 o                         
  -9   9   7         75.43         68.36        13.32 o                         
  -8   9   7          3.27          6.87        11.21 o                         
  -7   9   7        671.20        688.13        23.02 o                         
  -6   9   7        131.06        147.92        16.82 o                         
  -5   9   7          0.88          3.67        12.41 o                         
  -4   9   7         50.70         39.42        17.95 o                         
  -3   9   7        522.40        520.03        25.60 o                         
  -2   9   7        303.37        318.24        21.09 o                         
  -1   9   7        389.69        336.23        21.85 o                         
   0   9   7        311.48        315.17        21.57 o                         
   1   9   7        305.04        298.89        21.73 o                         
   2   9   7        173.08        194.58        18.53 o                         
   3   9   7        822.96        829.44        28.14 o                         
   4   9   7        179.93        153.45        16.74 o                         
   5   9   7        120.67        161.74        16.72 o                         
   6   9   7         13.92         27.71        17.34 o                         
   7   9   7        164.95        197.06        23.44 o                         
  -5  10   7        351.20        347.15        33.43 o                         
  -4  10   7        191.25        159.00        27.82 o                         
  -3  10   7          0.20         10.18        21.23 o                         
  -2  10   7        382.86        429.79        56.38 o                         
  -1  10   7       1438.62       1510.83        58.33 o                         
   0  10   7         73.61         23.37        33.75 o                         
 -24   0   8        115.17        103.91        16.96 o                         
 -23   0   8        143.91        134.30        22.06 o                         
 -22   0   8        342.51        308.45        20.62 o                         
 -21   0   8        407.88        419.95        27.30 o                         
 -20   0   8        994.15        933.20        39.46 o                         
 -19   0   8        869.43        919.55        27.26 o                         
 -18   0   8        677.63        671.38        23.34 o                         
 -17   0   8         85.59         83.28        12.08 o                         
 -16   0   8        529.29        537.58        20.24 o                         
 -15   0   8       1535.19       1455.62        29.89 o                         
 -14   0   8        678.64        623.14        20.18 o                         
 -13   0   8         34.05         28.93         8.68 o                         
 -12   0   8       1029.16       1043.72        23.29 o                         
 -11   0   8        311.47        262.75        13.17 o                         
 -10   0   8        398.55        406.90        15.09 o                         
  -9   0   8        842.99        814.77        18.94 o                         
  -8   0   8       3691.21       3673.21        42.02 o                         
  -7   0   8        279.63        195.72         9.68 o                         
  -6   0   8        581.01        637.69        15.96 o                         
  -5   0   8        748.51        716.06        15.40 o                         
  -4   0   8       3380.20       3309.03        43.31 o                         
  -3   0   8        108.16        110.53         7.05 o                         
  -2   0   8       1409.35       1383.35        21.25 o                         
  -1   0   8       3048.20       3088.27        37.43 o                         
   0   0   8        148.72        169.02        12.27 o                         
   1   0   8       1216.42       1182.07        23.00 o                         
   2   0   8       3956.17       4012.42        47.49 o                         
   3   0   8       4356.87       4321.33        40.21 o                         
   4   0   8         11.66         11.54         5.43 o                         
   5   0   8        950.43        953.66        19.42 o                         
   6   0   8       1174.57       1139.88        21.95 o                         
   7   0   8        481.55        443.88        15.05 o                         
   8   0   8       1414.14       1363.49        28.25 o                         
   9   0   8       3904.27       3755.70        54.65 o                         
  10   0   8       1397.58       1444.78        30.92 o                         
  11   0   8         72.37         75.35        11.49 o                         
  12   0   8        482.07        489.11        21.47 o                         
  13   0   8       1155.01       1155.04        30.01 o                         
  14   0   8        218.43        224.94        20.41 o                         
  15   0   8        109.29        121.75        17.36 o                         
  16   0   8        567.00        601.07        29.49 o                         
  17   0   8         16.69         12.60        16.27 o                         
  18   0   8        109.80        110.26        22.61 o                         
 -24   1   8        530.78        538.07        25.35 o                         
 -23   1   8         68.34         91.10        11.11 o                         
 -22   1   8          4.84          7.78         9.23 o                         
 -21   1   8        154.16        136.31        11.00 o                         
 -20   1   8       1048.10       1040.22        21.08 o                         
 -19   1   8          6.79          3.96         7.71 o                         
 -18   1   8        655.15        662.71        17.67 o                         
 -17   1   8       1154.81       1125.39        19.70 o                         
 -16   1   8        930.62        870.67        17.02 o                         
 -15   1   8        226.94        207.95        10.60 o                         
 -14   1   8       1550.57       1512.63        21.11 o                         
 -13   1   8        650.36        599.24        13.49 o                         
 -12   1   8         93.17         97.95         6.66 o                         
 -11   1   8        707.44        699.54        12.43 o                         
 -10   1   8       1268.45       1275.38        16.35 o                         
  -9   1   8       1392.73       1426.17        17.14 o                         
  -8   1   8       1024.35       1034.37        15.76 o                         
  -7   1   8        689.81        622.99        12.03 o                         
  -6   1   8       4153.25       3970.05        38.53 o                         
  -5   1   8       1504.99       1445.40        18.42 o                         
  -4   1   8        463.34        493.81         8.57 o                         
  -3   1   8       3810.19       3700.17        31.58 o                         
  -2   1   8        155.13        158.94         5.89 o                         
  -1   1   8        454.42        479.32         8.79 o                         
   0   1   8        869.83        904.05        13.09 o                         
   1   1   8       3368.55       3282.60        29.96 o                         
   2   1   8       1188.34       1208.26        15.32 o                         
   3   1   8       1131.48       1138.64        13.65 o                         
   4   1   8         22.70         26.58         4.31 o                         
   5   1   8       2799.69       2712.56        25.52 o                         
   6   1   8        340.56        364.67        10.26 o                         
   7   1   8       1008.69        943.86        16.52 o                         
   8   1   8       1390.29       1412.51        20.46 o                         
   9   1   8          2.01         -0.28         6.64 o                         
  10   1   8         85.42        102.00         9.07 o                         
  11   1   8       1842.92       1759.92        26.58 o                         
  12   1   8       1744.07       1747.97        27.14 o                         
  13   1   8         18.25         10.95         9.05 o                         
  14   1   8        297.07        309.83        18.98 o                         
  15   1   8        187.65        177.94        13.93 o                         
  16   1   8        119.56        155.23        13.34 o                         
  17   1   8         43.02         35.48        12.29 o                         
  18   1   8        677.21        673.73        24.43 o                         
 -24   2   8         15.26         23.44        12.30 o                         
 -23   2   8        130.77        142.09        16.65 o                         
 -22   2   8        194.64        223.79        16.48 o                         
 -21   2   8        384.88        395.06        17.83 o                         
 -20   2   8        207.70        203.57        15.94 o                         
 -19   2   8        252.82        257.50        12.48 o                         
 -18   2   8        635.95        629.51        16.49 o                         
 -17   2   8          1.53         13.75         7.35 o                         
 -16   2   8        307.47        328.33        11.86 o                         
 -15   2   8       1470.59       1425.29        20.75 o                         
 -14   2   8       1008.91        937.72        16.55 o                         
 -13   2   8         71.05         74.12         6.32 o                         
 -12   2   8       1897.28       1880.19        23.14 o                         
 -11   2   8        601.07        635.41        11.94 o                         
 -10   2   8        321.21        287.74         9.69 o                         
  -9   2   8       3272.90       3214.46        31.25 o                         
  -8   2   8       2582.79       2450.55        27.11 o                         
  -7   2   8        829.75        778.68        11.78 o                         
  -6   2   8        505.63        477.86        10.21 o                         
  -5   2   8       2995.45       3046.77        30.26 o                         
  -4   2   8       2008.06       1973.76        21.37 o                         
  -3   2   8         21.32         28.64         4.43 o                         
  -2   2   8       1679.68       1669.63        19.38 o                         
  -1   2   8       3832.92       3752.65        37.13 o                         
   0   2   8         42.09         35.28         5.05 o                         
   1   2   8        139.80        129.28         5.76 o                         
   2   2   8       1393.71       1391.70        16.85 o                         
   3   2   8       1209.17       1196.60        15.41 o                         
   4   2   8        725.16        674.88        13.39 o                         
   5   2   8        625.42        625.93        13.42 o                         
   6   2   8         31.64         41.78         6.96 o                         
   7   2   8        156.33        120.65         9.17 o                         
   8   2   8         22.20         30.34         8.06 o                         
   9   2   8       1398.23       1329.99        24.52 o                         
  10   2   8        863.44        905.91        22.90 o                         
  11   2   8        504.98        453.79        17.97 o                         
  12   2   8         91.33         93.46        12.19 o                         
  13   2   8        490.38        492.33        19.96 o                         
  14   2   8        539.25        523.71        19.47 o                         
  15   2   8          0.18          4.79        10.20 o                         
  16   2   8        759.75        774.26        26.01 o                         
  17   2   8         43.07         45.43        13.05 o                         
 -23   3   8        231.61        258.01        17.51 o                         
 -22   3   8          3.76          7.37        10.62 o                         
 -21   3   8        512.93        537.68        19.82 o                         
 -20   3   8        159.43        136.70        12.58 o                         
 -19   3   8         14.73         21.93         9.94 o                         
 -18   3   8        597.25        578.91        18.50 o                         
 -17   3   8        191.54        182.64        13.62 o                         
 -16   3   8        210.03        219.90        12.39 o                         
 -15   3   8         90.71         85.61         9.35 o                         
 -14   3   8       1498.73       1527.34        23.04 o                         
 -13   3   8         29.01         33.41         7.92 o                         
 -12   3   8        443.20        487.29        17.32 o                         
 -11   3   8        822.74        753.33        17.47 o                         
 -10   3   8       1265.94       1273.35        19.64 o                         
  -9   3   8         65.47         67.84         5.75 o                         
  -8   3   8         26.43         32.14         5.67 o                         
  -7   3   8       1720.91       1708.76        18.79 o                         
  -6   3   8        632.93        627.59        11.36 o                         
  -5   3   8        966.49       1005.16        15.01 o                         
  -4   3   8        186.55        198.66         7.44 o                         
  -3   3   8       1420.99       1377.26        16.99 o                         
  -2   3   8        631.49        641.85        10.86 o                         
  -1   3   8         31.67         30.60         4.76 o                         
   0   3   8       2971.59       2751.79        32.19 o                         
   1   3   8       1635.96       1510.52        21.29 o                         
   2   3   8        955.59       1070.17        16.67 o                         
   3   3   8        137.26        134.88         7.67 o                         
   4   3   8       1435.46       1465.48        20.93 o                         
   5   3   8        956.59        887.56        16.66 o                         
   6   3   8        109.52         98.66         9.38 o                         
   7   3   8        231.07        248.62        12.74 o                         
   8   3   8        800.88        793.13        20.46 o                         
   9   3   8        447.66        445.25        17.27 o                         
  10   3   8        367.86        367.62        16.18 o                         
  11   3   8        910.41        920.13        23.58 o                         
  12   3   8        326.87        316.30        15.49 o                         
  13   3   8          0.06          1.38        10.13 o                         
  14   3   8        250.02        236.05        15.07 o                         
  15   3   8        305.80        304.79        18.00 o                         
  16   3   8          1.46         12.32        11.45 o                         
  17   3   8        330.46        317.65        19.53 o                         
 -23   4   8        101.35        182.05        21.92 o                         
 -22   4   8       1185.96       1142.51        28.11 o                         
 -21   4   8         92.20         97.86        12.07 o                         
 -20   4   8         32.49         51.98        10.37 o                         
 -19   4   8         38.32         42.82        10.33 o                         
 -18   4   8        680.04        593.96        18.82 o                         
 -17   4   8        517.29        510.52        17.00 o                         
 -16   4   8        340.08        366.45        21.76 o                         
 -15   4   8        348.10        362.53        13.25 o                         
 -14   4   8         16.77          8.92         6.55 o                         
 -13   4   8        275.66        260.35        11.05 o                         
 -12   4   8        385.22        384.63        11.89 o                         
 -11   4   8       2102.11       2118.45        36.99 o                         
 -10   4   8        982.53       1003.30        18.00 o                         
  -9   4   8        378.08        388.61        16.24 o                         
  -8   4   8       1073.70       1041.52        20.07 o                         
  -7   4   8       1181.33       1120.71        27.50 o                         
  -6   4   8        168.02        199.86        29.56 o                         
  -5   4   8         33.46         42.10         9.93 o                         
  -4   4   8        210.51        198.80        14.86 o                         
  -3   4   8         17.85         19.68         8.60 o                         
  -2   4   8         93.37         64.25         9.31 o                         
  -1   4   8       1970.40       1808.47        37.54 o                         
   0   4   8        247.43        224.46        15.41 o                         
   1   4   8        396.63        339.80        11.69 o                         
   2   4   8        590.41        596.24        15.65 o                         
   3   4   8       2194.72       2172.69        35.63 o                         
   4   4   8         13.33         14.76         6.85 o                         
   5   4   8        532.18        504.29        16.83 o                         
   6   4   8       1194.95       1168.73        22.14 o                         
   7   4   8         37.29         35.09         7.35 o                         
   8   4   8         70.80         57.94         8.67 o                         
   9   4   8        750.32        733.14        18.24 o                         
  10   4   8        596.96        587.06        18.69 o                         
  11   4   8          3.30          2.64         8.58 o                         
  12   4   8         19.00         15.43         9.35 o                         
  13   4   8        686.30        741.75        21.63 o                         
  14   4   8         10.02          2.79        10.05 o                         
  15   4   8        241.94        247.12        15.75 o                         
  16   4   8        225.66        250.42        17.55 o                         
 -21   5   8        167.46        136.32        15.43 o                         
 -20   5   8         12.43          6.89        11.97 o                         
 -19   5   8         53.28         60.02        15.99 o                         
 -18   5   8         47.00         51.33        16.67 o                         
 -17   5   8        697.16        701.16        42.70 o                         
 -16   5   8         40.55         56.47        15.31 o                         
 -15   5   8         33.09         46.20        11.26 o                         
 -14   5   8        262.37        286.97        16.48 o                         
 -13   5   8        561.66        563.42        20.52 o                         
 -12   5   8        444.62        387.07        17.06 o                         
 -11   5   8         19.90         18.13         8.89 o                         
 -10   5   8        627.47        582.25        16.11 o                         
  -9   5   8        751.44        684.32        14.04 o                         
  -8   5   8         75.88         73.67        12.15 o                         
  -7   5   8       1076.33       1071.26        29.36 o                         
  -6   5   8        118.04        121.13        13.73 o                         
  -5   5   8         29.24         44.23        11.53 o                         
  -4   5   8        259.49        291.67        18.05 o                         
  -3   5   8          9.64          5.37         9.61 o                         
  -2   5   8          1.33         -7.11        19.34 o                         
  -1   5   8         99.83         96.44        11.30 o                         
   0   5   8        365.85        338.07        19.82 o                         
   1   5   8        194.61        207.95        14.17 o                         
   2   5   8         24.25         14.55        11.14 o                         
   3   5   8        332.64        287.96        13.65 o                         
   4   5   8        631.13        605.09        18.63 o                         
   5   5   8         16.77         26.70         7.95 o                         
   6   5   8          2.65         -7.45         7.45 o                         
   7   5   8        530.06        448.05        25.70 o                         
   8   5   8        111.85        108.83        14.84 o                         
   9   5   8         37.74         38.74        12.97 o                         
  10   5   8         25.20         22.15        12.24 o                         
  11   5   8         28.64         39.61        13.43 o                         
  12   5   8        388.87        372.00        25.21 o                         
  13   5   8          3.57         10.00        13.97 o                         
  14   5   8          1.75        -14.20        14.20 o                         
  15   5   8        302.04        315.11        26.29 o                         
 -20   6   8         46.91         75.29        20.19 o                         
 -19   6   8          7.40        -12.03        19.28 o                         
 -18   6   8         81.69         82.22        17.92 o                         
 -17   6   8          0.06        -13.57        13.57 o                         
 -16   6   8        695.45        776.75        32.23 o                         
 -15   6   8         27.60          6.44        18.07 o                         
 -14   6   8         51.08         33.84        18.60 o                         
 -13   6   8         57.57         49.42        15.01 o                         
 -12   6   8         85.44         97.18        15.69 o                         
 -11   6   8        380.93        387.65        27.73 o                         
 -10   6   8         18.96         -2.50         9.61 o                         
  -9   6   8        132.10        133.33        15.42 o                         
  -8   6   8        519.33        488.95        23.17 o                         
  -7   6   8        203.69        171.01        16.31 o                         
  -6   6   8        227.61        244.50        17.65 o                         
  -5   6   8        606.41        599.41        24.80 o                         
  -4   6   8         71.64         64.38        13.11 o                         
  -3   6   8         41.02         39.46        11.61 o                         
  -2   6   8        284.81        288.11        16.59 o                         
  -1   6   8         19.48         13.81        15.23 o                         
   0   6   8         62.45         82.43        10.59 o                         
   1   6   8         43.43         42.94        10.86 o                         
   2   6   8        497.97        475.93        24.55 o                         
   3   6   8         25.11         31.54        13.36 o                         
   4   6   8         77.47         89.83         8.79 o                         
   5   6   8         59.31         53.10        11.64 o                         
   6   6   8        358.77        353.78        15.70 o                         
   7   6   8          0.36        -10.70        11.08 o                         
   8   6   8         14.50         24.98        13.03 o                         
   9   6   8         99.76         92.55        18.36 o                         
  10   6   8         15.95         -2.71        13.97 o                         
  11   6   8        114.13        105.10        15.79 o                         
  12   6   8          1.33         -8.84        13.94 o                         
  13   6   8          3.58         14.76        16.45 o                         
 -18   7   8          0.47        -17.93        23.74 o                         
 -17   7   8         20.00         -6.37        17.40 o                         
 -16   7   8          3.59         -5.23        17.47 o                         
 -15   7   8        184.60        163.75        44.88 o                         
 -14   7   8          2.35        -15.94        15.94 o                         
 -13   7   8         25.91         34.04        17.29 o                         
 -12   7   8        235.21        213.88        23.66 o                         
 -11   7   8        133.90        175.38        17.91 o                         
 -10   7   8         24.24         26.80        15.60 o                         
  -9   7   8         47.27         32.51        15.42 o                         
  -8   7   8        228.95        222.23        22.13 o                         
  -7   7   8         31.19         37.66        13.16 o                         
  -6   7   8        140.38        152.93        20.54 o                         
  -5   7   8        357.68        341.93        43.02 o                         
  -4   7   8        589.14        627.59        28.91 o                         
  -3   7   8         64.31         64.13        12.12 o                         
  -2   7   8        323.54        328.47        16.51 o                         
  -1   7   8        154.42        147.03        15.20 o                         
   0   7   8        108.00        109.52        15.23 o                         
   1   7   8        844.22        834.13        26.88 o                         
   2   7   8         13.53         13.52        11.92 o                         
   3   7   8          5.25         25.16        17.24 o                         
   4   7   8          8.25          7.06        16.78 o                         
   5   7   8        317.12        299.80        21.74 o                         
   6   7   8        144.08        174.09        18.94 o                         
   7   7   8        527.98        530.81        28.23 o                         
   8   7   8          1.14        -13.66        13.66 o                         
   9   7   8          3.59        -11.25        14.89 o                         
  10   7   8          1.08         -2.09        15.87 o                         
  11   7   8        129.53        150.55        25.24 o                         
 -15   8   8         93.51         92.60        34.12 o                         
 -14   8   8          5.75         -6.03        15.83 o                         
 -13   8   8         24.24         31.00        17.89 o                         
 -12   8   8         72.47         56.01        24.11 o                         
 -11   8   8         32.22         15.21        18.17 o                         
 -10   8   8          8.39         -0.71        15.48 o                         
  -9   8   8          0.33         44.45        17.43 o                         
  -8   8   8          1.06         15.33        15.56 o                         
  -7   8   8         81.56         72.23        18.26 o                         
  -6   8   8         59.44         58.11        15.15 o                         
  -5   8   8         13.19          4.96        10.28 o                         
  -4   8   8          4.88          7.13        11.44 o                         
  -3   8   8        166.99        151.66        16.85 o                         
  -2   8   8         47.59         44.29        15.16 o                         
  -1   8   8         61.02         63.41        15.11 o                         
   0   8   8         10.45         14.91        13.98 o                         
   1   8   8          6.54         -5.29        12.71 o                         
   2   8   8          4.12          9.00        12.43 o                         
   3   8   8         50.74         60.94        16.68 o                         
   4   8   8          0.02        -13.11        13.11 o                         
   5   8   8        132.46        119.82        18.49 o                         
   6   8   8          0.03          1.31        14.02 o                         
   7   8   8          4.11         31.09        16.06 o                         
   8   8   8         44.40         68.30        25.22 o                         
 -11   9   8         40.19         -4.13        23.74 o                         
 -10   9   8         16.48          7.07        16.67 o                         
  -9   9   8          7.31         20.91        15.92 o                         
  -8   9   8          1.88         -8.37        11.47 o                         
  -7   9   8          5.12          5.78        12.41 o                         
  -6   9   8         32.27         57.61        16.93 o                         
  -5   9   8          0.49         27.56        13.88 o                         
  -4   9   8          9.20         30.61        15.43 o                         
  -3   9   8         18.77         39.50        14.21 o                         
  -2   9   8          0.64          5.87        18.64 o                         
  -1   9   8         73.96         68.97        18.36 o                         
   0   9   8          3.06         -0.12        14.16 o                         
   1   9   8          3.38          3.69        16.81 o                         
   2   9   8        410.41        420.66        22.75 o                         
   3   9   8         17.31         33.15        15.00 o                         
   4   9   8        224.66        258.03        46.73 o                         
 -24   1   9         54.20         42.89        11.88 o                         
 -23   1   9         57.11         43.39        11.43 o                         
 -22   1   9          0.78          9.63         9.16 o                         
 -21   1   9         45.38         25.23        10.04 o                         
 -20   1   9         17.51         15.60         8.90 o                         
 -19   1   9          7.60         15.29         8.10 o                         
 -18   1   9          2.72          9.86         7.40 o                         
 -17   1   9         96.60        109.89         9.16 o                         
 -16   1   9          4.87         12.24         7.12 o                         
 -15   1   9        534.14        530.99        13.92 o                         
 -14   1   9          5.55          7.37         7.34 o                         
 -13   1   9          2.38         -3.84         5.84 o                         
 -12   1   9         31.78         34.63         6.30 o                         
 -11   1   9         38.21         33.71         5.96 o                         
 -10   1   9         17.12          9.34         5.87 o                         
  -9   1   9        310.39        282.08        13.10 o                         
  -8   1   9        902.38        877.48        20.78 o                         
  -7   1   9          0.29         -1.01         5.35 o                         
  -6   1   9        709.52        694.47        14.54 o                         
  -5   1   9         57.76         46.55         5.92 o                         
  -4   1   9        390.92        378.50        11.33 o                         
  -3   1   9         30.06         27.98         4.54 o                         
  -2   1   9        557.62        579.61        13.77 o                         
  -1   1   9        605.09        582.18        12.33 o                         
   0   1   9        527.61        506.53        14.67 o                         
   1   1   9         37.83         29.10         5.37 o                         
   2   1   9         78.61         69.08         5.99 o                         
   3   1   9       2089.09       2002.33        19.39 o                         
   4   1   9       1878.69       1813.86        21.08 o                         
   5   1   9        292.81        279.07        10.82 o                         
   6   1   9         25.94         44.72         6.36 o                         
   7   1   9         63.20         68.50         7.28 o                         
   8   1   9         25.53         31.37         8.46 o                         
   9   1   9          7.47          1.96         8.02 o                         
  10   1   9          3.63         14.12        10.56 o                         
  11   1   9        159.63        165.94        12.13 o                         
  12   1   9        227.78        241.03        15.41 o                         
  13   1   9         46.19         38.77        10.31 o                         
  14   1   9          0.19          5.23        10.32 o                         
  15   1   9        150.77        174.94        15.73 o                         
  16   1   9         58.40         43.10        13.79 o                         
 -23   2   9          5.46         -5.27        11.35 o                         
 -22   2   9         50.18         72.10        12.54 o                         
 -21   2   9         63.61         77.30        12.18 o                         
 -20   2   9          0.99         -9.03         9.57 o                         
 -19   2   9         27.65         20.53         9.87 o                         
 -18   2   9         79.25         78.69        10.96 o                         
 -17   2   9        204.32        221.65        13.04 o                         
 -16   2   9        491.71        464.51        16.24 o                         
 -15   2   9        376.16        368.73        14.54 o                         
 -14   2   9          0.76         -6.82         8.97 o                         
 -13   2   9         14.08         32.56         6.79 o                         
 -12   2   9        248.17        252.18         9.37 o                         
 -11   2   9        336.29        342.03        13.87 o                         
 -10   2   9         29.04         30.16         6.12 o                         
  -9   2   9          2.32          6.29         5.29 o                         
  -8   2   9        118.09        100.22         6.99 o                         
  -7   2   9        996.74       1008.99        16.31 o                         
  -6   2   9         60.77         59.60         5.97 o                         
  -5   2   9       1790.24       1688.72        21.45 o                         
  -4   2   9        165.03        178.84         7.85 o                         
  -3   2   9          3.51          2.99         4.92 o                         
  -2   2   9        514.51        510.66        12.00 o                         
  -1   2   9        329.68        329.56        11.30 o                         
   0   2   9         32.38         19.28         7.38 o                         
   1   2   9          2.92          6.16         5.56 o                         
   2   2   9         33.34         27.09         6.05 o                         
   3   2   9        376.70        330.62        11.77 o                         
   4   2   9        887.55        816.53        21.79 o                         
   5   2   9        346.60        323.98        12.89 o                         
   6   2   9          4.93          6.64         7.11 o                         
   7   2   9        405.67        359.41        14.75 o                         
   8   2   9          0.25          9.18         8.73 o                         
   9   2   9          6.34         13.22         9.30 o                         
  10   2   9         10.05         15.63         9.54 o                         
  11   2   9         32.23         37.99        10.81 o                         
  12   2   9         23.03         21.27        10.64 o                         
  13   2   9         15.84         20.83        15.16 o                         
  14   2   9        441.49        427.99        18.90 o                         
  15   2   9         30.67         38.40        11.93 o                         
  16   2   9         69.42         62.34        14.03 o                         
 -23   3   9         69.03         62.67        12.91 o                         
 -22   3   9          0.20          2.66        11.07 o                         
 -21   3   9         26.95         38.08        11.19 o                         
 -20   3   9        200.73        199.81        14.07 o                         
 -19   3   9        150.88        177.65        13.49 o                         
 -18   3   9          0.95          2.99         8.94 o                         
 -17   3   9        306.08        331.47        15.04 o                         
 -16   3   9        533.29        514.28        16.78 o                         
 -15   3   9        274.66        255.84        12.68 o                         
 -14   3   9         31.44         35.52         8.29 o                         
 -13   3   9       3060.28       2961.06        36.99 o                         
 -12   3   9        226.49        220.47        10.54 o                         
 -11   3   9        188.09        187.56         9.68 o                         
 -10   3   9         79.89         94.54         8.18 o                         
  -9   3   9         60.98         82.33         7.94 o                         
  -8   3   9        168.66        169.02        12.15 o                         
  -7   3   9         25.47         32.22         5.78 o                         
  -6   3   9        455.46        427.74        17.33 o                         
  -5   3   9         14.08         24.25         4.86 o                         
  -4   3   9       1250.08       1177.88        19.08 o                         
  -3   3   9        130.53        148.54        15.93 o                         
  -2   3   9        405.08        391.48        11.65 o                         
  -1   3   9        300.18        273.18        10.44 o                         
   0   3   9         66.85         79.35         7.34 o                         
   1   3   9        228.25        240.08        10.61 o                         
   2   3   9        418.51        387.54        11.56 o                         
   3   3   9        388.41        363.43        12.74 o                         
   4   3   9        885.00        850.34        17.20 o                         
   5   3   9        397.11        362.66        16.76 o                         
   6   3   9          0.16         -4.82         8.34 o                         
   7   3   9         21.57         26.50        11.48 o                         
   8   3   9         94.70         90.74        10.36 o                         
   9   3   9         75.88         75.81        10.81 o                         
  10   3   9        152.31        155.89        12.96 o                         
  11   3   9        189.38        200.56        13.41 o                         
  12   3   9        480.55        449.94        21.36 o                         
  13   3   9        272.01        275.52        15.96 o                         
  14   3   9         46.45         71.78        12.23 o                         
  15   3   9        653.57        683.52        23.73 o                         
 -22   4   9        673.13        622.00        22.06 o                         
 -21   4   9          5.71         -6.20        10.39 o                         
 -20   4   9          0.15         -6.50         9.60 o                         
 -19   4   9        234.93        264.35        14.72 o                         
 -18   4   9        262.72        277.92        14.38 o                         
 -17   4   9        263.72        251.69        14.29 o                         
 -16   4   9          1.51          2.11         8.44 o                         
 -15   4   9        264.30        257.78        19.49 o                         
 -14   4   9        593.74        601.22        17.44 o                         
 -13   4   9         18.78          6.73         6.74 o                         
 -12   4   9        946.53        948.50        21.61 o                         
 -11   4   9        380.63        382.02        16.98 o                         
 -10   4   9        120.61        118.92        11.12 o                         
  -9   4   9          2.93         -2.28        11.72 o                         
  -8   4   9         14.54         26.93         7.21 o                         
  -7   4   9        153.56        140.70         9.15 o                         
  -6   4   9         15.63         13.09         5.21 o                         
  -5   4   9        122.65        138.05         8.18 o                         
  -4   4   9        605.12        578.78        17.60 o                         
  -3   4   9        450.83        381.42        11.05 o                         
  -2   4   9        370.94        336.12        10.77 o                         
  -1   4   9        312.57        357.34        13.83 o                         
   0   4   9        250.97        284.08        17.61 o                         
   1   4   9        181.59        151.52         9.92 o                         
   2   4   9       1522.56       1454.23        26.28 o                         
   3   4   9        167.57        182.87        12.40 o                         
   4   4   9         99.96        100.40        10.06 o                         
   5   4   9        164.33        179.04        15.00 o                         
   6   4   9       1291.20       1242.36        30.86 o                         
   7   4   9        450.63        427.62        20.43 o                         
   8   4   9         17.44         17.87        11.16 o                         
   9   4   9         14.46         -2.35        12.26 o                         
  10   4   9        727.29        686.54        28.19 o                         
  11   4   9        158.74        135.00        14.68 o                         
  12   4   9        436.52        449.62        21.54 o                         
  13   4   9        746.25        747.54        37.44 o                         
  14   4   9         11.45         16.96        13.82 o                         
 -21   5   9        950.93        963.27        40.38 o                         
 -20   5   9         61.98         60.14        29.45 o                         
 -19   5   9         76.06         78.52        20.92 o                         
 -18   5   9        320.77        323.67        25.62 o                         
 -17   5   9          6.13         32.30        16.08 o                         
 -16   5   9        102.48        131.82        22.94 o                         
 -15   5   9          8.02         10.35        13.85 o                         
 -14   5   9        366.20        349.68        18.39 o                         
 -13   5   9        588.91        593.86        28.84 o                         
 -12   5   9        290.00        267.75        17.93 o                         
 -11   5   9         74.13         60.07        10.11 o                         
 -10   5   9        927.49        923.41        23.58 o                         
  -9   5   9        290.63        283.62        15.51 o                         
  -8   5   9          0.07         -4.54         4.80 o                         
  -7   5   9        303.49        316.48        18.95 o                         
  -6   5   9        147.01        159.22        16.72 o                         
  -5   5   9       1590.08       1490.46        38.51 o                         
  -4   5   9        185.26        190.51        19.70 o                         
  -3   5   9        966.25        941.09        30.50 o                         
  -2   5   9       1380.31       1326.15        33.90 o                         
  -1   5   9        184.82        174.31        16.53 o                         
   0   5   9         14.67          7.46        12.79 o                         
   1   5   9       1837.93       1793.67        28.89 o                         
   2   5   9        292.23        312.64        14.60 o                         
   3   5   9        110.85        126.32        11.79 o                         
   4   5   9       1020.60       1036.30        23.25 o                         
   5   5   9        446.33        466.77        21.49 o                         
   6   5   9         91.17         87.27        13.74 o                         
   7   5   9        325.34        334.49        21.57 o                         
   8   5   9        221.05        225.59        18.36 o                         
   9   5   9        492.11        513.62        27.16 o                         
  10   5   9          5.98         -0.44        13.10 o                         
  11   5   9        271.88        271.88        20.44 o                         
  12   5   9        658.20        645.55        47.11 o                         
  13   5   9          9.41         -7.38        16.95 o                         
 -19   6   9        472.13        497.77        32.78 o                         
 -18   6   9        292.50        326.62        25.83 o                         
 -17   6   9         21.40         24.10        25.79 o                         
 -16   6   9         82.48         72.81        17.11 o                         
 -15   6   9        591.77        600.93        29.98 o                         
 -14   6   9        272.86        293.32        22.19 o                         
 -13   6   9          8.92         10.64        13.69 o                         
 -12   6   9        915.68        899.05        37.50 o                         
 -11   6   9        723.00        724.15        29.71 o                         
 -10   6   9         63.05         60.46        17.29 o                         
  -9   6   9        619.08        656.08        18.83 o                         
  -8   6   9       1193.86       1222.83        34.04 o                         
  -7   6   9        190.14        219.82        28.62 o                         
  -6   6   9         57.74         49.41        13.96 o                         
  -5   6   9       1622.91       1581.20        39.34 o                         
  -4   6   9        803.64        766.53        29.20 o                         
  -3   6   9        261.51        239.98        16.17 o                         
  -2   6   9        180.76        161.06        14.12 o                         
  -1   6   9        951.63        961.96        24.63 o                         
   0   6   9        282.02        300.05        17.86 o                         
   1   6   9        172.69        152.38        17.05 o                         
   2   6   9        730.13        742.21        29.69 o                         
   3   6   9        267.39        247.70        15.69 o                         
   4   6   9        140.49        152.06        12.10 o                         
   5   6   9        129.61        159.31        12.24 o                         
   6   6   9        479.51        485.25        33.30 o                         
   7   6   9         46.96         61.01        13.79 o                         
   8   6   9        122.33        124.16        16.14 o                         
   9   6   9         14.92         19.19        13.94 o                         
  10   6   9        309.05        312.58        21.68 o                         
  11   6   9        271.43        258.83        21.52 o                         
  12   6   9          0.47          6.98        17.02 o                         
 -17   7   9         73.71        105.84        26.70 o                         
 -16   7   9        704.89        772.91        42.09 o                         
 -15   7   9         14.19         -8.02        18.07 o                         
 -14   7   9        232.28        237.54        26.46 o                         
 -13   7   9        214.57        222.79        25.45 o                         
 -12   7   9        198.48        183.59        30.78 o                         
 -11   7   9         75.25         65.94        25.22 o                         
 -10   7   9        578.77        582.67        33.99 o                         
  -9   7   9        638.73        658.13        28.63 o                         
  -8   7   9        105.73        129.06        16.44 o                         
  -7   7   9        187.42        165.68        17.73 o                         
  -6   7   9        885.57        961.20        33.07 o                         
  -5   7   9        217.56        175.62        18.01 o                         
  -4   7   9        252.36        221.91        16.78 o                         
  -3   7   9        237.14        269.87        18.11 o                         
  -2   7   9        665.46        632.92        21.64 o                         
  -1   7   9          1.09         11.36        19.75 o                         
   0   7   9          2.74         -3.10        11.21 o                         
   1   7   9        558.66        531.63        37.82 o                         
   2   7   9        258.20        267.39        24.22 o                         
   3   7   9         49.61         48.05        13.34 o                         
   4   7   9        527.00        558.75        24.83 o                         
   5   7   9        527.34        573.31        25.56 o                         
   6   7   9         19.49         30.14        13.78 o                         
   7   7   9         41.01         30.45        14.45 o                         
   8   7   9        515.18        510.31        25.74 o                         
   9   7   9        263.61        318.23        26.18 o                         
 -14   8   9         39.59         38.94        25.22 o                         
 -13   8   9          1.19         -5.56        23.74 o                         
 -12   8   9        410.92        402.43        40.06 o                         
 -11   8   9         57.28         51.18        25.59 o                         
 -10   8   9        213.58        173.21        30.41 o                         
  -9   8   9          5.25         13.14        33.57 o                         
  -8   8   9        921.30        919.82        39.96 o                         
  -7   8   9         78.00        114.11        20.48 o                         
  -6   8   9         24.80         27.50        20.21 o                         
  -5   8   9         69.94         65.68        18.89 o                         
  -4   8   9        678.79        672.52        28.93 o                         
  -3   8   9        156.55        172.11        18.93 o                         
  -2   8   9         98.60        139.84        17.80 o                         
  -1   8   9        172.74        174.15        20.42 o                         
   0   8   9        206.44        241.39        23.59 o                         
   1   8   9         18.57        -14.15        14.36 o                         
   2   8   9        324.59        344.90        24.14 o                         
   3   8   9       1047.79       1006.64        36.28 o                         
   4   8   9          6.70         -2.92        15.01 o                         
   5   8   9        415.50        438.46        27.43 o                         
   6   8   9        330.34        353.09        46.73 o                         
  -9   9   9        489.26        514.73        25.99 o                         
  -8   9   9         65.02         50.49        14.70 o                         
  -7   9   9        178.93        203.24        18.51 o                         
  -6   9   9        812.50        843.43        64.17 o                         
  -5   9   9         70.59         94.18        17.12 o                         
  -4   9   9         12.97         14.50        12.49 o                         
  -3   9   9        438.17        454.47        27.58 o                         
  -2   9   9        378.86        383.91        29.56 o                         
  -1   9   9         16.68         10.22        16.75 o                         
   0   9   9        416.64        403.79        31.31 o                         
   1   9   9        345.97        324.87        24.27 o                         
 -23   0  10          2.60        -13.33        13.33 o                         
 -22   0  10         33.91         38.25        14.20 o                         
 -21   0  10        255.32        276.69        19.70 o                         
 -20   0  10         43.09         35.15        13.28 o                         
 -19   0  10       1077.16       1111.90        35.98 o                         
 -18   0  10        307.48        309.09        18.58 o                         
 -17   0  10        192.76        186.68        15.31 o                         
 -16   0  10         10.94          0.92         9.83 o                         
 -15   0  10        670.35        651.58        21.71 o                         
 -14   0  10        928.01        884.31        26.39 o                         
 -13   0  10        907.81        836.63        22.56 o                         
 -12   0  10         21.60          8.95         8.98 o                         
 -11   0  10        921.30        990.73        23.90 o                         
 -10   0  10        724.87        673.63        28.06 o                         
  -9   0  10          1.51        -12.13        12.80 o                         
  -8   0  10       1681.88       1696.96        64.54 o                         
  -7   0  10       2138.79       2105.09        49.43 o                         
  -6   0  10       1051.72        921.13        31.44 o                         
  -5   0  10         88.10         86.12        14.47 o                         
  -4   0  10       5016.58       4997.30        91.65 o                         
  -3   0  10          9.53          8.74         8.15 o                         
  -2   0  10       2958.51       2999.40        49.33 o                         
  -1   0  10       1240.41       1174.43        27.27 o                         
   0   0  10       5290.79       5097.17        75.42 o                         
   1   0  10         34.36         33.20        10.12 o                         
   2   0  10        308.92        296.73        19.88 o                         
   3   0  10       2763.39       2722.47        37.62 o                         
   4   0  10        301.20        277.12        14.63 o                         
   5   0  10        183.79        205.93        15.90 o                         
   6   0  10       2363.31       2246.05        38.66 o                         
   7   0  10       3099.69       3107.53        48.70 o                         
   8   0  10        489.39        494.81        20.18 o                         
   9   0  10        722.36        737.68        23.93 o                         
  10   0  10        395.09        408.00        31.39 o                         
  11   0  10       1360.76       1440.56        40.43 o                         
  12   0  10         50.94         76.47        21.01 o                         
  13   0  10        155.04        149.53        24.47 o                         
  14   0  10        403.16        387.01        32.97 o                         
  15   0  10          3.01        -13.44        20.01 o                         
 -23   1  10        483.14        481.22        21.01 o                         
 -22   1  10         43.66         40.43        11.72 o                         
 -21   1  10          3.01          8.67         9.90 o                         
 -20   1  10        622.42        620.09        23.28 o                         
 -19   1  10        291.78        279.59        13.00 o                         
 -18   1  10        106.85         98.99         9.53 o                         
 -17   1  10        712.36        725.35        17.18 o                         
 -16   1  10        427.78        423.44        15.96 o                         
 -15   1  10        714.55        686.64        15.79 o                         
 -14   1  10        329.53        305.83        11.46 o                         
 -13   1  10       1227.58       1196.49        19.03 o                         
 -12   1  10          3.18          5.07         6.48 o                         
 -11   1  10         20.10         15.96         7.91 o                         
 -10   1  10       1037.59       1107.57        25.99 o                         
  -9   1  10       2387.17       2335.21        34.54 o                         
  -8   1  10       1051.56       1046.51        21.65 o                         
  -7   1  10        137.31        162.07        10.86 o                         
  -6   1  10       2085.55       2076.62        27.67 o                         
  -5   1  10        556.65        560.54        15.70 o                         
  -4   1  10        289.36        320.95        11.57 o                         
  -3   1  10       2771.62       2859.49        34.57 o                         
  -2   1  10        232.71        255.58        11.72 o                         
  -1   1  10          1.56          1.58         5.59 o                         
   0   1  10        111.30        104.50         7.49 o                         
   1   1  10        632.93        639.07        13.61 o                         
   2   1  10       1790.12       1805.76        22.99 o                         
   3   1  10        129.39        130.91         8.48 o                         
   4   1  10       1835.65       1739.66        24.46 o                         
   5   1  10        523.75        536.35        14.77 o                         
   6   1  10        294.83        291.55        17.31 o                         
   7   1  10        506.04        460.85        16.11 o                         
   8   1  10       1366.97       1381.72        25.56 o                         
   9   1  10        558.31        534.93        24.70 o                         
  10   1  10        225.54        211.32        20.63 o                         
  11   1  10        382.53        395.81        18.54 o                         
  12   1  10        202.04        214.31        15.59 o                         
  13   1  10        533.33        558.36        29.87 o                         
  14   1  10         68.97         50.37        13.04 o                         
  15   1  10        318.45        337.61        25.79 o                         
 -23   2  10          7.61        -10.93        10.93 o                         
 -22   2  10        325.79        323.83        17.71 o                         
 -21   2  10        374.04        378.23        17.84 o                         
 -20   2  10          0.08          5.21        10.26 o                         
 -19   2  10       1106.18       1095.74        32.47 o                         
 -18   2  10         75.85         96.05        11.48 o                         
 -17   2  10       1110.34       1080.32        23.59 o                         
 -16   2  10         79.21         78.12         9.97 o                         
 -15   2  10        726.18        704.42        20.87 o                         
 -14   2  10        578.60        604.37        17.46 o                         
 -13   2  10         54.98         66.85         9.44 o                         
 -12   2  10        975.72        943.24        21.21 o                         
 -11   2  10       1369.82       1345.03        22.59 o                         
 -10   2  10        167.89        173.60        10.54 o                         
  -9   2  10        589.52        525.16        47.46 o                         
  -8   2  10       1733.48       1671.34        30.71 o                         
  -7   2  10        966.56        968.61        21.46 o                         
  -6   2  10        390.45        389.19        13.17 o                         
  -5   2  10       1059.87        989.60        20.06 o                         
  -4   2  10        752.08        762.88        17.11 o                         
  -3   2  10        433.52        480.68        14.28 o                         
  -2   2  10        434.58        418.01        17.06 o                         
  -1   2  10        841.07        823.96        18.06 o                         
   0   2  10       1753.36       1718.92        30.94 o                         
   1   2  10        183.73        181.85        12.21 o                         
   2   2  10         56.58         54.81         8.82 o                         
   3   2  10       1175.92       1231.03        21.35 o                         
   4   2  10        268.68        260.15        13.10 o                         
   5   2  10         16.92         14.37        10.25 o                         
   6   2  10        388.94        350.99        15.53 o                         
   7   2  10        283.25        298.98        15.11 o                         
   8   2  10        560.30        536.81        21.12 o                         
   9   2  10         68.66         61.52        11.18 o                         
  10   2  10        456.39        463.77        23.60 o                         
  11   2  10        617.06        607.70        23.79 o                         
  12   2  10         58.98         38.80        11.65 o                         
  13   2  10        502.13        500.22        21.67 o                         
  14   2  10        238.46        247.02        16.42 o                         
 -22   3  10         13.72         23.87        11.63 o                         
 -21   3  10        550.27        564.48        20.90 o                         
 -20   3  10        324.94        332.98        16.66 o                         
 -19   3  10          2.41         -2.50        11.51 o                         
 -18   3  10         34.22         26.93         9.85 o                         
 -17   3  10        508.14        516.64        17.73 o                         
 -16   3  10        836.79        837.14        22.05 o                         
 -15   3  10          1.48         -7.99         7.99 o                         
 -14   3  10        197.84        196.45        12.35 o                         
 -13   3  10        701.92        737.35        22.38 o                         
 -12   3  10        705.97        724.36        18.63 o                         
 -11   3  10        270.82        253.10        12.28 o                         
 -10   3  10       1023.33       1036.38        22.87 o                         
  -9   3  10        319.14        296.93        16.81 o                         
  -8   3  10         15.17         10.89         5.99 o                         
  -7   3  10         46.05         39.81         8.49 o                         
  -6   3  10       1550.18       1465.65        23.61 o                         
  -5   3  10        100.50        114.77         8.08 o                         
  -4   3  10          1.10         -0.68         6.15 o                         
  -3   3  10         64.69         76.98         7.50 o                         
  -2   3  10       3143.03       3031.18        38.82 o                         
  -1   3  10        505.40        565.41        23.71 o                         
   0   3  10        488.33        451.59        13.92 o                         
   1   3  10        889.86        903.50        18.19 o                         
   2   3  10       1584.78       1568.13        36.01 o                         
   3   3  10         28.78         25.34         8.47 o                         
   4   3  10        483.38        526.47        19.53 o                         
   5   3  10        219.30        228.09        14.61 o                         
   6   3  10         56.32         59.41         9.61 o                         
   7   3  10          0.79          5.61        10.83 o                         
   8   3  10        457.56        447.55        18.12 o                         
   9   3  10       1060.35       1091.06        26.26 o                         
  10   3  10          1.06         -6.37         9.75 o                         
  11   3  10        219.07        192.48        13.82 o                         
  12   3  10        257.63        242.30        15.31 o                         
  13   3  10        161.59        218.56        15.47 o                         
  14   3  10        783.37        800.32        32.93 o                         
 -21   4  10         78.22         37.45        15.46 o                         
 -20   4  10         39.38         35.27        18.84 o                         
 -19   4  10        205.29        218.74        20.91 o                         
 -18   4  10        148.60        179.07        18.68 o                         
 -17   4  10        163.72        138.88        18.93 o                         
 -16   4  10          0.43          0.25        15.10 o                         
 -15   4  10         36.72         42.05        15.13 o                         
 -14   4  10        613.09        525.54        26.62 o                         
 -13   4  10        139.93        126.35        13.00 o                         
 -12   4  10        189.06        210.96        14.47 o                         
 -11   4  10        255.64        260.33        16.01 o                         
 -10   4  10        346.07        349.71        19.26 o                         
  -9   4  10        135.91        152.35        17.29 o                         
  -8   4  10         35.31         35.02        11.14 o                         
  -7   4  10        348.45        336.67        16.27 o                         
  -6   4  10         90.38         85.67         8.83 o                         
  -5   4  10        267.58        266.29        11.53 o                         
  -4   4  10         56.53         73.83         7.49 o                         
  -3   4  10        527.10        481.00        19.70 o                         
  -2   4  10          0.18         -8.51         8.51 o                         
  -1   4  10       2022.92       1979.49        34.91 o                         
   0   4  10       1132.45       1074.74        24.75 o                         
   1   4  10          2.36          1.34         7.32 o                         
   2   4  10        220.20        247.39        13.33 o                         
   3   4  10        287.28        267.55        19.68 o                         
   4   4  10        160.84        169.81        15.34 o                         
   5   4  10        192.55        175.49        15.85 o                         
   6   4  10        687.27        688.76        27.89 o                         
   7   4  10         69.96         75.58        13.67 o                         
   8   4  10         22.10          9.06        12.91 o                         
   9   4  10          1.06          2.89        13.22 o                         
  10   4  10       1505.19       1583.67        39.30 o                         
  11   4  10         52.18         66.46        16.03 o                         
  12   4  10        295.29        306.55        22.06 o                         
  13   4  10        135.41        164.72        24.05 o                         
 -20   5  10         20.09         32.12        18.88 o                         
 -19   5  10        251.01        266.89        25.37 o                         
 -18   5  10          0.30          5.49        23.06 o                         
 -17   5  10        171.13        177.82        21.35 o                         
 -16   5  10        503.08        502.27        57.10 o                         
 -15   5  10          0.29         15.71        15.31 o                         
 -14   5  10         44.83         31.96        15.95 o                         
 -13   5  10        510.02        524.39        27.40 o                         
 -12   5  10        326.24        297.82        18.90 o                         
 -11   5  10         20.90         11.14        11.80 o                         
 -10   5  10        126.51        138.66        14.04 o                         
  -9   5  10        365.36        375.43        15.11 o                         
  -8   5  10         65.87         69.87         8.81 o                         
  -7   5  10         49.99         45.26         6.92 o                         
  -6   5  10        167.76        162.15        11.83 o                         
  -5   5  10         74.46         74.95        11.53 o                         
  -4   5  10        170.70        175.83         9.83 o                         
  -3   5  10        213.62        204.30         9.86 o                         
  -2   5  10        403.46        384.21        18.52 o                         
  -1   5  10         83.98         74.35         9.23 o                         
   0   5  10        160.60        148.68        10.79 o                         
   1   5  10        416.96        346.75        15.07 o                         
   2   5  10          7.24          5.92         8.38 o                         
   3   5  10          0.15         -4.92         8.06 o                         
   4   5  10         15.01         19.77        11.81 o                         
   5   5  10        172.60        174.85        16.57 o                         
   6   5  10          0.63         31.60        14.86 o                         
   7   5  10        110.00        110.90        15.74 o                         
   8   5  10        188.60        176.30        20.50 o                         
   9   5  10        307.90        304.59        21.68 o                         
  10   5  10          6.47         -0.60        21.52 o                         
  11   5  10         60.64         80.35        16.99 o                         
 -18   6  10        380.28        405.91        28.26 o                         
 -17   6  10          3.66          5.13        16.86 o                         
 -16   6  10          3.16         27.63        17.08 o                         
 -15   6  10        261.04        270.86        23.55 o                         
 -14   6  10         22.87        -11.23        16.81 o                         
 -13   6  10          9.61         13.11        14.93 o                         
 -12   6  10        107.04        133.06        21.90 o                         
 -11   6  10         20.98         13.16        17.57 o                         
 -10   6  10        243.60        193.63        22.66 o                         
  -9   6  10         79.84         68.08        17.44 o                         
  -8   6  10         55.42         29.44        13.13 o                         
  -7   6  10         94.58        123.98        32.46 o                         
  -6   6  10          3.39         -2.53        13.10 o                         
  -5   6  10         86.20        108.23        13.65 o                         
  -4   6  10        222.56        207.36        18.44 o                         
  -3   6  10          0.52         -2.70        12.74 o                         
  -2   6  10          0.45         -1.06        10.40 o                         
  -1   6  10        205.06        184.33        16.21 o                         
   0   6  10        149.24        132.19        17.01 o                         
   1   6  10        211.41        229.86        19.67 o                         
   2   6  10         21.11          4.61        18.93 o                         
   3   6  10         69.15         69.29        13.96 o                         
   4   6  10        105.37        119.22        16.49 o                         
   5   6  10         49.62         69.07        14.31 o                         
   6   6  10        264.24        271.53        20.29 o                         
   7   6  10        296.37        307.09        24.30 o                         
   8   6  10         17.34         24.56        14.99 o                         
   9   6  10         21.84         25.76        14.41 o                         
  10   6  10        155.29        181.64        23.05 o                         
 -16   7  10          9.62         21.65        27.45 o                         
 -15   7  10         23.07         21.55        16.96 o                         
 -14   7  10          1.16          1.87        19.21 o                         
 -13   7  10          0.44         20.10        18.27 o                         
 -12   7  10          0.73         -8.01        16.93 o                         
 -11   7  10          4.22         -6.53        17.02 o                         
 -10   7  10          0.48         -7.01        15.47 o                         
  -9   7  10          2.79        -12.17        19.29 o                         
  -8   7  10        563.31        546.98        27.64 o                         
  -7   7  10        369.48        326.77        28.85 o                         
  -6   7  10          0.74        -10.68        10.68 o                         
  -5   7  10         18.59         38.67        13.09 o                         
  -4   7  10        137.94        147.78        13.78 o                         
  -3   7  10        214.47        226.15        15.58 o                         
  -2   7  10        156.02        165.55        15.71 o                         
  -1   7  10        306.30        303.16        36.60 o                         
   0   7  10          3.82          6.58        14.32 o                         
   1   7  10         29.97         -8.62        19.25 o                         
   2   7  10          0.17          0.60        14.38 o                         
   3   7  10        507.14        500.27        29.23 o                         
   4   7  10        180.14        182.87        17.80 o                         
   5   7  10         10.35          6.87        13.23 o                         
   6   7  10         24.02         19.18        14.24 o                         
   7   7  10          1.14         20.92        17.62 o                         
 -12   8  10        177.93        152.07        32.27 o                         
 -11   8  10         66.03         42.65        26.33 o                         
 -10   8  10        115.43        128.70        29.67 o                         
  -9   8  10         38.68         11.50        24.11 o                         
  -8   8  10         38.96         30.00        17.74 o                         
  -7   8  10        139.40        138.56        21.64 o                         
  -6   8  10        119.39        125.72        15.35 o                         
  -5   8  10         49.00         33.88        13.23 o                         
  -4   8  10        101.16        103.91        15.36 o                         
  -3   8  10         21.61         12.46        14.86 o                         
  -2   8  10          1.32          2.75        15.06 o                         
  -1   8  10          6.05         10.02        17.30 o                         
   0   8  10         98.33        126.01        21.69 o                         
   1   8  10          9.39        -18.36        18.36 o                         
   2   8  10         15.05          0.04        15.59 o                         
   3   8  10         20.83         51.33        19.59 o                         
   4   8  10         52.75         22.55        21.14 o                         
 -22   1  11         74.23         80.32        12.74 o                         
 -21   1  11        107.40         84.61        12.60 o                         
 -20   1  11         21.26         23.28        10.86 o                         
 -19   1  11         23.14         32.70        10.48 o                         
 -18   1  11        117.96        120.17        11.33 o                         
 -17   1  11        138.72        141.29        11.12 o                         
 -16   1  11          1.10         -2.44         7.43 o                         
 -15   1  11         32.20         34.95         7.72 o                         
 -14   1  11         17.25         16.00         7.85 o                         
 -13   1  11          1.23          8.23         7.89 o                         
 -12   1  11         12.96         23.41         8.60 o                         
 -11   1  11         11.55         21.96         9.56 o                         
 -10   1  11         20.46         28.11         9.77 o                         
  -9   1  11        142.55        135.45        11.98 o                         
  -8   1  11        493.68        496.88        30.69 o                         
  -7   1  11         21.73         23.90         8.84 o                         
  -6   1  11        735.48        700.96        21.02 o                         
  -5   1  11          1.65          9.33        10.01 o                         
  -4   1  11        154.84        133.51        11.95 o                         
  -3   1  11        260.54        260.72        12.35 o                         
  -2   1  11        153.87        148.25        10.45 o                         
  -1   1  11        114.06         96.87        13.54 o                         
   0   1  11         54.92         52.32         8.83 o                         
   1   1  11         27.62         28.45         8.37 o                         
   2   1  11        152.94        133.25         8.95 o                         
   3   1  11        379.38        380.59        12.89 o                         
   4   1  11         47.78         66.18        10.29 o                         
   5   1  11        155.38        150.93        11.91 o                         
   6   1  11         34.84         36.98         9.76 o                         
   7   1  11          4.98         -8.82         8.82 o                         
   8   1  11          6.30         12.06         9.69 o                         
   9   1  11          2.71         -9.41         9.41 o                         
  10   1  11         47.58         55.34        11.85 o                         
  11   1  11          3.08         -1.33        11.19 o                         
  12   1  11         32.79         35.74        15.31 o                         
  13   1  11          6.40         18.92        13.86 o                         
 -22   2  11        267.32        290.08        16.89 o                         
 -21   2  11        189.51        208.00        15.23 o                         
 -20   2  11         22.48         11.48        10.31 o                         
 -19   2  11        250.01        226.79        14.62 o                         
 -18   2  11        679.33        690.50        21.14 o                         
 -17   2  11         33.09         38.53         9.81 o                         
 -16   2  11         19.91          2.91         9.46 o                         
 -15   2  11          5.95          3.41         8.80 o                         
 -14   2  11         33.07         40.37         9.87 o                         
 -13   2  11         84.63         91.33        10.56 o                         
 -12   2  11          0.57          2.87         7.91 o                         
 -11   2  11        349.54        370.66        22.59 o                         
 -10   2  11         13.14         -8.54         9.81 o                         
  -9   2  11          0.31          8.12         9.63 o                         
  -8   2  11        136.29        118.17        13.16 o                         
  -7   2  11       1478.90       1403.57        35.73 o                         
  -6   2  11          9.80         13.58        12.78 o                         
  -5   2  11        895.01        884.48        21.65 o                         
  -4   2  11        541.00        590.38        18.35 o                         
  -3   2  11         19.31          9.33         7.98 o                         
  -2   2  11        470.11        436.70        18.78 o                         
  -1   2  11        287.54        302.32        14.96 o                         
   0   2  11         42.37         43.63         9.40 o                         
   1   2  11         65.62         76.45        13.66 o                         
   2   2  11        143.54        126.02        11.06 o                         
   3   2  11         58.59         61.90         9.26 o                         
   4   2  11        235.43        233.22        18.50 o                         
   5   2  11          1.68         -7.41         8.30 o                         
   6   2  11        337.42        345.72        18.36 o                         
   7   2  11          3.30         12.73         9.64 o                         
   8   2  11         40.30         34.31        10.77 o                         
   9   2  11        125.60        125.39        13.22 o                         
  10   2  11        193.47        208.88        15.53 o                         
  11   2  11          1.40        -10.65        10.71 o                         
  12   2  11         58.76         47.68        14.48 o                         
  13   2  11         87.27        108.87        16.44 o                         
 -21   3  11          7.75        -11.22        11.22 o                         
 -20   3  11        273.50        306.66        19.15 o                         
 -19   3  11        228.66        248.05        23.07 o                         
 -18   3  11         23.06         15.17        14.78 o                         
 -17   3  11          4.61          7.13        10.94 o                         
 -16   3  11         31.70         39.74        12.01 o                         
 -15   3  11        210.57        218.59        15.42 o                         
 -14   3  11        213.46        221.69        15.21 o                         
 -13   3  11         41.28         49.35        10.85 o                         
 -12   3  11        452.77        437.01        20.79 o                         
 -11   3  11          7.94          6.15         8.57 o                         
 -10   3  11         65.87         74.34        14.99 o                         
  -9   3  11         17.37          8.81         9.40 o                         
  -8   3  11        258.04        269.75        15.26 o                         
  -7   3  11        219.56        218.62        12.19 o                         
  -6   3  11        398.42        394.88        15.21 o                         
  -5   3  11        164.60        166.20        17.67 o                         
  -4   3  11         10.15         -9.01         9.40 o                         
  -3   3  11        260.23        269.27        13.54 o                         
  -2   3  11          9.13         23.90         7.99 o                         
  -1   3  11        531.63        542.15        23.95 o                         
   0   3  11         13.28          8.11         8.19 o                         
   1   3  11         23.17          8.79         9.34 o                         
   2   3  11        335.96        294.50        13.98 o                         
   3   3  11          0.59         -7.60         7.60 o                         
   4   3  11        113.46        104.19        10.62 o                         
   5   3  11        836.35        880.86        32.30 o                         
   6   3  11         42.82         55.97        11.49 o                         
   7   3  11         75.27        101.90        18.94 o                         
   8   3  11          9.98         17.35         9.96 o                         
   9   3  11        966.94        933.89        25.58 o                         
  10   3  11         23.00          5.05        10.82 o                         
  11   3  11        126.60        101.71        12.51 o                         
  12   3  11        139.99        148.54        14.39 o                         
 -20   4  11          2.33         -3.31        23.86 o                         
 -19   4  11         51.39         58.08        18.11 o                         
 -18   4  11        138.23        133.17        20.16 o                         
 -17   4  11          1.17         -0.56        16.83 o                         
 -16   4  11          0.06         -2.93        20.54 o                         
 -15   4  11         45.40         58.00        16.84 o                         
 -14   4  11        422.58        440.98        25.94 o                         
 -13   4  11         41.33         40.81        17.05 o                         
 -12   4  11        277.32        286.77        32.33 o                         
 -11   4  11        146.49        134.04        17.52 o                         
 -10   4  11        458.24        451.33        35.94 o                         
  -9   4  11         58.90         80.75        28.00 o                         
  -8   4  11         20.07         26.98         8.85 o                         
  -7   4  11        337.79        336.71        14.05 o                         
  -6   4  11         44.55         19.97         9.13 o                         
  -5   4  11         63.87         77.61        10.84 o                         
  -4   4  11        756.47        751.02        22.37 o                         
  -3   4  11         23.85         29.98        11.47 o                         
  -2   4  11        652.65        574.98        20.24 o                         
  -1   4  11        236.38        236.07        22.54 o                         
   0   4  11        330.86        349.35        24.68 o                         
   1   4  11        155.82        144.51        14.27 o                         
   2   4  11         32.87         24.00        12.21 o                         
   3   4  11        534.51        517.72        25.00 o                         
   4   4  11        267.83        282.55        18.31 o                         
   5   4  11        144.15        165.90        16.26 o                         
   6   4  11        356.68        400.46        21.51 o                         
   7   4  11        297.03        274.63        21.78 o                         
   8   4  11         39.15         53.44        14.45 o                         
   9   4  11        107.14        101.98        16.93 o                         
  10   4  11        984.80       1041.80        47.22 o                         
  11   4  11        416.08        455.23        34.26 o                         
 -19   5  11         39.76         52.71        18.78 o                         
 -18   5  11         26.09         72.67        33.21 o                         
 -17   5  11         90.45         96.91        34.21 o                         
 -16   5  11         55.25         41.79        30.63 o                         
 -15   5  11        192.17        236.26        22.18 o                         
 -14   5  11          2.98         29.54        16.83 o                         
 -13   5  11       1093.81       1083.24        44.59 o                         
 -12   5  11        444.41        502.15        33.18 o                         
 -11   5  11          2.43          5.74        17.16 o                         
 -10   5  11        113.57         93.97        30.04 o                         
  -9   5  11        506.78        519.71        40.06 o                         
  -8   5  11        255.95        292.67        18.61 o                         
  -7   5  11         18.57         19.82        10.23 o                         
  -6   5  11        553.17        580.87        20.63 o                         
  -5   5  11        504.99        501.06        24.14 o                         
  -4   5  11        326.55        283.44        15.45 o                         
  -3   5  11        721.39        694.68        39.34 o                         
  -2   5  11        329.85        363.92        19.38 o                         
  -1   5  11        499.77        507.59        24.20 o                         
   0   5  11         20.51         13.87         8.27 o                         
   1   5  11        656.77        624.98        24.79 o                         
   2   5  11        470.44        446.25        25.94 o                         
   3   5  11         11.05         10.64        11.91 o                         
   4   5  11        172.28        167.57        18.77 o                         
   5   5  11        305.12        296.46        19.90 o                         
   6   5  11        147.15        129.48        16.56 o                         
   7   5  11         28.20         31.77        14.45 o                         
   8   5  11        290.25        302.50        21.61 o                         
   9   5  11         43.99         36.11        15.63 o                         
  10   5  11        350.54        305.57        26.18 o                         
 -17   6  11        381.79        417.30        29.43 o                         
 -16   6  11          0.15        -14.80        14.80 o                         
 -15   6  11        238.24        252.03        22.92 o                         
 -14   6  11        744.85        808.23        42.59 o                         
 -13   6  11        141.05        114.25        23.49 o                         
 -12   6  11        567.11        531.79        35.41 o                         
 -11   6  11        207.84        191.09        24.73 o                         
 -10   6  11        372.94        333.60        28.32 o                         
  -9   6  11         18.33         33.76        19.17 o                         
  -8   6  11        375.53        358.45        36.53 o                         
  -7   6  11        489.53        504.34        26.93 o                         
  -6   6  11         56.44         59.66        15.13 o                         
  -5   6  11         15.42         11.66        24.61 o                         
  -4   6  11       1114.61       1063.74        34.37 o                         
  -3   6  11        532.97        540.45        34.11 o                         
  -2   6  11         22.51         11.55        11.49 o                         
  -1   6  11        631.99        647.44        25.93 o                         
   0   6  11         82.48         74.13        17.09 o                         
   1   6  11        277.52        313.83        23.04 o                         
   2   6  11         45.68         42.22        15.69 o                         
   3   6  11        775.98        824.19        30.02 o                         
   4   6  11        146.61        137.73        20.18 o                         
   5   6  11         12.01         -2.56        13.72 o                         
   6   6  11          6.48        -13.17        13.17 o                         
   7   6  11        534.03        527.02        26.78 o                         
   8   6  11        262.08        271.85        24.76 o                         
 -14   7  11        138.29        132.42        24.47 o                         
 -13   7  11        503.71        580.04        62.13 o                         
 -12   7  11        205.14        230.03        27.18 o                         
 -11   7  11          6.75          9.50        22.25 o                         
 -10   7  11         33.89         26.35        28.00 o                         
  -9   7  11        181.98        187.36        38.02 o                         
  -8   7  11        142.90        116.41        22.59 o                         
  -7   7  11          0.33         -7.12        14.67 o                         
  -6   7  11         97.71         90.64        17.65 o                         
  -5   7  11        546.80        594.97        36.09 o                         
  -4   7  11         36.21         27.50        12.59 o                         
  -3   7  11        273.95        277.54        22.22 o                         
  -2   7  11        328.39        370.61        21.20 o                         
  -1   7  11         43.85         44.54        16.81 o                         
   0   7  11         27.60         21.86        16.13 o                         
   1   7  11        146.78        131.44        22.94 o                         
   2   7  11        919.28       1005.10        34.31 o                         
   3   7  11          0.51         -3.58        14.36 o                         
   4   7  11         25.23         27.56        15.20 o                         
   5   7  11        429.53        461.80        29.33 o                         
  -9   8  11          3.55          7.79        23.74 o                         
  -8   8  11          7.40         23.40        18.23 o                         
  -7   8  11        459.65        428.75        64.72 o                         
  -6   8  11        189.14        211.97        27.20 o                         
  -5   8  11         13.56         34.64        14.80 o                         
  -4   8  11        434.33        449.16        32.00 o                         
  -3   8  11         99.39         80.35        21.69 o                         
  -2   8  11          2.33        -18.44        18.44 o                         
  -1   8  11        139.21        140.20        32.27 o                         
   0   8  11        562.07        584.91        50.81 o                         
 -21   0  12        210.86        199.69        21.48 o                         
 -20   0  12         23.98         28.08        13.97 o                         
 -19   0  12         75.73         83.18        14.73 o                         
 -18   0  12        541.45        609.56        25.29 o                         
 -17   0  12        274.51        262.01        17.81 o                         
 -16   0  12        126.86        103.12        13.31 o                         
 -15   0  12        205.56        240.33        20.72 o                         
 -14   0  12       1135.46       1167.40        41.69 o                         
 -13   0  12        260.02        315.42        24.65 o                         
 -12   0  12        129.84        160.00        20.70 o                         
 -11   0  12        765.85        821.64        45.81 o                         
 -10   0  12        470.19        475.32        28.35 o                         
  -9   0  12        354.48        362.72        62.87 o                         
  -8   0  12        262.95        328.47        24.32 o                         
  -7   0  12        790.76        832.89        40.06 o                         
  -6   0  12        718.88        756.90        31.92 o                         
  -5   0  12        339.69        351.65        24.39 o                         
  -4   0  12        280.46        305.56        31.34 o                         
  -3   0  12        778.06        808.06        33.05 o                         
  -2   0  12         23.40         10.62        23.37 o                         
  -1   0  12        883.46        782.97        33.08 o                         
   0   0  12        147.99        166.34        19.39 o                         
   1   0  12       1831.98       1697.27        42.23 o                         
   2   0  12        182.60        161.61        18.95 o                         
   3   0  12        992.07       1016.56        32.16 o                         
   4   0  12        730.15        752.76        35.07 o                         
   5   0  12        190.14        234.42        19.06 o                         
   6   0  12        559.47        517.28        25.33 o                         
   7   0  12        175.04        168.27        18.30 o                         
   8   0  12        944.94       1010.04        35.04 o                         
   9   0  12         49.10         54.77        20.07 o                         
  10   0  12        321.97        298.33        29.36 o                         
  11   0  12        312.84        325.28        40.80 o                         
 -21   1  12        184.13        202.99        15.16 o                         
 -20   1  12        340.66        364.54        17.59 o                         
 -19   1  12        201.36        228.52        14.73 o                         
 -18   1  12         16.74         24.83        10.18 o                         
 -17   1  12          1.47         -1.78        10.14 o                         
 -16   1  12        787.32        766.10        23.10 o                         
 -15   1  12        664.52        677.55        24.17 o                         
 -14   1  12          8.80          4.45        12.17 o                         
 -13   1  12        489.89        545.44        28.55 o                         
 -12   1  12        469.05        572.93        54.66 o                         
 -11   1  12        337.24        354.51        20.45 o                         
 -10   1  12         61.46         81.64        13.33 o                         
  -9   1  12       1289.07       1338.16        46.94 o                         
  -8   1  12        462.35        464.10        22.48 o                         
  -7   1  12         10.68         -4.50        10.55 o                         
  -6   1  12          6.24         -9.70         9.70 o                         
  -5   1  12       3081.42       3262.94        57.51 o                         
  -4   1  12         79.15         57.12        11.98 o                         
  -3   1  12        102.95         95.83        13.14 o                         
  -2   1  12        919.75        931.28        33.76 o                         
  -1   1  12        260.26        235.24        21.66 o                         
   0   1  12        245.44        250.55        21.46 o                         
   1   1  12        446.71        422.70        17.80 o                         
   2   1  12       2160.87       2185.47        31.94 o                         
   3   1  12         57.43         74.85         9.77 o                         
   4   1  12        188.00        188.96        13.31 o                         
   5   1  12        250.17        272.64        16.13 o                         
   6   1  12        919.99        944.34        24.73 o                         
   7   1  12          6.96         -0.56        10.32 o                         
   8   1  12         64.12         78.68        14.35 o                         
   9   1  12        546.26        546.68        24.41 o                         
  10   1  12         33.30         51.95        14.13 o                         
  11   1  12         19.14          7.35        13.59 o                         
 -21   2  12        234.18        272.01        16.60 o                         
 -20   2  12         38.28         60.21        11.79 o                         
 -19   2  12         11.57         17.86        11.70 o                         
 -18   2  12        830.72        866.45        25.68 o                         
 -17   2  12        125.44        138.22        13.53 o                         
 -16   2  12        215.98        248.14        17.48 o                         
 -15   2  12        156.56        127.80        13.96 o                         
 -14   2  12        478.71        551.73        25.56 o                         
 -13   2  12        277.87        301.55        20.03 o                         
 -12   2  12          1.38        -10.77        10.77 o                         
 -11   2  12        986.22        991.62        29.91 o                         
 -10   2  12        153.02        164.82        15.15 o                         
  -9   2  12        520.54        547.54        30.18 o                         
  -8   2  12        408.43        390.35        31.16 o                         
  -7   2  12        715.74        700.97        31.99 o                         
  -6   2  12        128.15        159.13        14.88 o                         
  -5   2  12          0.09         -4.33        10.08 o                         
  -4   2  12        785.20        859.69        32.77 o                         
  -3   2  12        684.62        730.99        25.44 o                         
  -2   2  12        138.14        163.20        13.56 o                         
  -1   2  12        197.40        205.72        13.77 o                         
   0   2  12        572.39        576.68        20.77 o                         
   1   2  12       1305.56       1270.89        26.28 o                         
   2   2  12          0.04         -7.89         7.89 o                         
   3   2  12        921.76        935.50        23.26 o                         
   4   2  12        333.18        314.51        15.79 o                         
   5   2  12        139.62        133.05        12.51 o                         
   6   2  12         52.88         51.65        11.07 o                         
   7   2  12        233.30        208.52        21.15 o                         
   8   2  12        400.25        442.53        20.03 o                         
   9   2  12         14.31         14.11        11.42 o                         
  10   2  12        132.16        120.17        14.29 o                         
  11   2  12        277.35        303.87        18.78 o                         
 -20   3  12        279.50        347.57        21.80 o                         
 -19   3  12        467.40        511.40        24.21 o                         
 -18   3  12         53.27         67.04        13.42 o                         
 -17   3  12         23.69         19.08        12.13 o                         
 -16   3  12        272.37        320.40        18.60 o                         
 -15   3  12        240.62        248.69        16.93 o                         
 -14   3  12          0.25         -8.77        11.47 o                         
 -13   3  12        154.13        163.56        15.47 o                         
 -12   3  12        561.27        552.42        23.62 o                         
 -11   3  12         90.57         82.07        12.33 o                         
 -10   3  12        174.85        183.87        14.87 o                         
  -9   3  12        192.18        185.21        14.53 o                         
  -8   3  12        546.86        508.36        29.67 o                         
  -7   3  12          0.82        -12.49        16.14 o                         
  -6   3  12        257.83        260.01        15.44 o                         
  -5   3  12        646.14        657.77        22.19 o                         
  -4   3  12         56.81         31.53         8.91 o                         
  -3   3  12         53.39         58.41         9.74 o                         
  -2   3  12        351.23        349.28        18.95 o                         
  -1   3  12       1029.70       1033.15        26.48 o                         
   0   3  12        206.42        240.30        15.91 o                         
   1   3  12        663.02        661.01        20.91 o                         
   2   3  12        102.19         94.41        11.39 o                         
   3   3  12        326.09        321.59        15.47 o                         
   4   3  12         23.48          3.45         9.30 o                         
   5   3  12        814.14        850.93        26.81 o                         
   6   3  12        226.25        254.93        16.14 o                         
   7   3  12         40.78         23.65        13.87 o                         
   8   3  12         96.62         76.13        15.67 o                         
   9   3  12        168.18        170.42        18.90 o                         
  10   3  12        449.35        514.00        40.58 o                         
 -19   4  12         16.25         29.08        19.14 o                         
 -18   4  12         56.52         50.79        19.23 o                         
 -17   4  12        434.11        434.63        28.87 o                         
 -16   4  12          6.91          8.48        15.48 o                         
 -15   4  12        105.35         95.08        22.70 o                         
 -14   4  12        122.70        102.67        23.86 o                         
 -13   4  12         65.03         48.07        21.22 o                         
 -12   4  12         31.09         66.93        21.11 o                         
 -11   4  12        453.81        426.33        32.37 o                         
 -10   4  12        364.60        318.70        27.71 o                         
  -9   4  12          1.45          6.05        16.53 o                         
  -8   4  12          3.52         -6.92        15.63 o                         
  -7   4  12        593.78        693.11        40.40 o                         
  -6   4  12        197.70        174.65        17.62 o                         
  -5   4  12        112.96        118.49        15.64 o                         
  -4   4  12        297.63        270.15        22.70 o                         
  -3   4  12        706.06        698.39        28.41 o                         
  -2   4  12         13.18         27.28        13.77 o                         
  -1   4  12         79.96         47.95        14.66 o                         
   0   4  12        302.19        273.54        21.95 o                         
   1   4  12          3.48          3.74        11.47 o                         
   2   4  12          8.78         11.94        13.99 o                         
   3   4  12         32.47         20.41        13.08 o                         
   4   4  12        708.85        774.18        28.77 o                         
   5   4  12        234.59        240.56        21.57 o                         
   6   4  12         24.48          7.10        14.02 o                         
   7   4  12        421.88        426.01        23.81 o                         
   8   4  12        740.82        815.83        31.26 o                         
   9   4  12        131.47        125.89        18.77 o                         
 -17   5  12          2.81         -3.81        17.72 o                         
 -16   5  12         57.74         17.62        22.55 o                         
 -15   5  12         91.72         42.49        23.18 o                         
 -14   5  12        184.28        177.30        31.16 o                         
 -13   5  12         39.48         51.18        31.34 o                         
 -12   5  12        324.68        318.50        36.35 o                         
 -11   5  12         14.81         33.73        19.10 o                         
 -10   5  12        110.75        135.12        22.94 o                         
  -9   5  12         59.71         67.49        17.62 o                         
  -8   5  12        241.24        245.48        20.42 o                         
  -7   5  12        168.91        187.86        18.68 o                         
  -6   5  12        509.16        537.58        27.27 o                         
  -5   5  12        271.18        311.70        22.29 o                         
  -4   5  12         59.65         58.50        14.83 o                         
  -3   5  12         41.20         41.11        23.09 o                         
  -2   5  12        316.70        282.72        22.04 o                         
  -1   5  12        346.44        355.72        20.30 o                         
   0   5  12         72.35         56.87        13.75 o                         
   1   5  12         27.18          9.51        14.75 o                         
   2   5  12        140.97        105.80        15.42 o                         
   3   5  12          8.85         -0.01        13.49 o                         
   4   5  12          1.75          2.58        13.65 o                         
   5   5  12       1054.86       1115.23        34.84 o                         
   6   5  12         36.79         34.10        15.43 o                         
   7   5  12          2.97        -13.25        13.27 o                         
 -15   6  12          3.97         -6.72        19.22 o                         
 -14   6  12         22.40         28.04        61.94 o                         
 -13   6  12         27.40         46.26        20.74 o                         
 -12   6  12        236.02        231.87        27.78 o                         
 -11   6  12         26.67        -18.27        18.27 o                         
 -10   6  12         13.67         18.23        20.28 o                         
  -9   6  12        204.28        230.08        21.10 o                         
  -8   6  12         20.15         23.24        15.21 o                         
  -7   6  12         25.32          5.33        14.86 o                         
  -6   6  12         64.15         71.43        23.31 o                         
  -5   6  12          0.40         -4.49        13.70 o                         
  -4   6  12        100.71         69.28        16.76 o                         
  -3   6  12        206.43        229.78        18.79 o                         
  -2   6  12        429.46        414.61        22.99 o                         
  -1   6  12        216.33        241.55        19.16 o                         
   0   6  12          8.36         25.42        16.71 o                         
   1   6  12          0.73        -15.02        15.02 o                         
   2   6  12        157.41        152.83        17.58 o                         
   3   6  12         40.31         25.92        14.87 o                         
   4   6  12         35.95         39.39        15.38 o                         
   5   6  12         64.12         68.02        16.48 o                         
 -11   7  12          6.87        -18.17        43.40 o                         
 -10   7  12         74.53         79.61        18.25 o                         
  -9   7  12        210.78        186.58        20.79 o                         
  -8   7  12         11.85          3.87        15.78 o                         
  -7   7  12          7.94         16.01        15.41 o                         
  -6   7  12          2.52          2.45        15.11 o                         
  -5   7  12          9.57        -15.28        15.28 o                         
  -4   7  12        146.84        158.39        22.92 o                         
  -3   7  12         16.93         -0.42        12.66 o                         
  -2   7  12        158.32        193.55        22.80 o                         
  -1   7  12         12.00        -12.45        19.72 o                         
   0   7  12         72.70         90.08        19.74 o                         
   1   7  12         55.58         48.51        15.60 o                         
 -20   1  13         23.52         19.03        12.25 o                         
 -19   1  13         17.83         17.47        12.15 o                         
 -18   1  13         12.47          0.91        11.56 o                         
 -17   1  13        112.65        116.32        18.59 o                         
 -16   1  13        139.10        194.13        35.62 o                         
 -15   1  13         28.57         24.11        14.37 o                         
 -14   1  13          8.68          3.47        13.22 o                         
 -13   1  13         92.50         79.02        15.66 o                         
 -12   1  13        148.41        131.13        15.97 o                         
 -11   1  13         14.76          2.38        12.38 o                         
 -10   1  13         18.73         13.73        12.33 o                         
  -9   1  13        226.20        205.85        17.87 o                         
  -8   1  13        192.39        205.48        17.19 o                         
  -7   1  13        132.85        103.50        13.90 o                         
  -6   1  13          1.31         -1.45        10.68 o                         
  -5   1  13        185.91        172.78        17.82 o                         
  -4   1  13         55.89         71.71        17.80 o                         
  -3   1  13         24.20         39.26        12.30 o                         
  -2   1  13         12.12         11.97        11.69 o                         
  -1   1  13          4.84          1.59        11.56 o                         
   0   1  13         22.86         14.84        13.46 o                         
   1   1  13         14.73         24.35         9.61 o                         
   2   1  13         13.04         -0.65         9.68 o                         
   3   1  13        108.11        107.29        23.10 o                         
   4   1  13        233.27        245.93        20.09 o                         
   5   1  13         73.87         31.53        16.61 o                         
   6   1  13          6.35          8.94        13.98 o                         
   7   1  13         34.93         19.05        18.50 o                         
   8   1  13         57.23         64.38        41.23 o                         
   9   1  13         26.96         16.83        14.28 o                         
 -19   2  13         64.57         35.90        13.90 o                         
 -18   2  13         95.64        104.25        15.17 o                         
 -17   2  13         15.94         13.79        12.81 o                         
 -16   2  13         78.80         90.58        16.28 o                         
 -15   2  13          7.55          9.60        13.03 o                         
 -14   2  13        102.18        105.80        16.26 o                         
 -13   2  13        362.03        369.92        22.37 o                         
 -12   2  13        263.64        270.19        19.45 o                         
 -11   2  13         28.67         39.26        15.57 o                         
 -10   2  13         16.96         34.59        12.90 o                         
  -9   2  13        352.72        336.27        20.39 o                         
  -8   2  13        145.55        141.24        27.26 o                         
  -7   2  13         21.88         -3.44        12.35 o                         
  -6   2  13        377.77        368.17        20.21 o                         
  -5   2  13         16.21         19.26        11.64 o                         
  -4   2  13         11.33         -8.90        15.65 o                         
  -3   2  13         50.30         43.41        12.49 o                         
  -2   2  13        237.19        256.85        18.01 o                         
  -1   2  13         40.47         30.15        12.05 o                         
   0   2  13        235.57        277.62        25.64 o                         
   1   2  13         24.62         25.24        11.44 o                         
   2   2  13          0.61         -8.00        10.10 o                         
   3   2  13         37.94         57.37        12.19 o                         
   4   2  13        159.98        166.18        13.90 o                         
   5   2  13          0.33         -1.38        10.08 o                         
   6   2  13         92.02         97.24        16.21 o                         
   7   2  13         20.36         15.38        11.49 o                         
   8   2  13        282.64        279.99        19.30 o                         
   9   2  13        167.91        215.79        24.57 o                         
 -19   3  13          3.23          5.86        20.27 o                         
 -18   3  13          1.35        -12.44        14.88 o                         
 -17   3  13          1.80         -7.43        39.32 o                         
 -16   3  13          3.37         12.18        30.60 o                         
 -15   3  13         67.65         94.55        22.26 o                         
 -14   3  13         40.78         34.86        19.77 o                         
 -13   3  13         14.32        -12.19        22.62 o                         
 -12   3  13        669.11        705.57        40.44 o                         
 -11   3  13         17.10         -6.73        17.80 o                         
 -10   3  13          5.72         -2.60        40.80 o                         
  -9   3  13         68.26         70.70        20.59 o                         
  -8   3  13        126.17        155.51        23.08 o                         
  -7   3  13        371.31        335.26        38.39 o                         
  -6   3  13        261.66        290.96        26.74 o                         
  -5   3  13        101.88        104.96        21.64 o                         
  -4   3  13         58.08         68.19        19.01 o                         
  -3   3  13         69.47         64.10        18.35 o                         
  -2   3  13         65.77         58.56        18.23 o                         
  -1   3  13        486.29        484.74        32.63 o                         
   0   3  13          4.08         20.58        22.95 o                         
   1   3  13         27.11         11.30        12.24 o                         
   2   3  13        413.42        437.91        22.33 o                         
   3   3  13         14.06         17.56        12.64 o                         
   4   3  13        140.80        114.67        15.98 o                         
   5   3  13        395.70        459.98        30.23 o                         
   6   3  13         55.03         31.56        14.95 o                         
   7   3  13         74.06         76.37        15.68 o                         
   8   3  13          1.97          0.13        14.56 o                         
 -17   4  13         66.52         19.35        25.59 o                         
 -16   4  13          1.65         16.28        23.74 o                         
 -15   4  13         42.93         31.67        19.91 o                         
 -14   4  13        195.59        259.47        29.75 o                         
 -13   4  13        225.71        217.73        26.31 o                         
 -12   4  13         71.94         53.09        22.25 o                         
 -11   4  13        289.42        306.30        29.36 o                         
 -10   4  13        103.61        107.89        22.92 o                         
  -9   4  13        357.45        357.28        30.69 o                         
  -8   4  13         81.74         50.75        21.37 o                         
  -7   4  13        325.83        400.15        32.64 o                         
  -6   4  13        154.05        175.33        53.41 o                         
  -5   4  13         49.71         41.01        18.34 o                         
  -4   4  13          1.25         15.23        19.26 o                         
  -3   4  13        353.62        323.60        29.11 o                         
  -2   4  13         64.03         76.45        17.39 o                         
  -1   4  13         45.98         17.23        23.13 o                         
   0   4  13        209.38        218.75        20.02 o                         
   1   4  13        191.72        186.03        17.93 o                         
   2   4  13         79.88         83.20        15.21 o                         
   3   4  13        421.83        455.33        41.17 o                         
   4   4  13        396.55        400.77        23.11 o                         
   5   4  13         15.12         14.61        14.78 o                         
   6   4  13          4.78          3.16        14.50 o                         
 -15   5  13        436.95        389.18        34.09 o                         
 -14   5  13         24.32         19.84        21.51 o                         
 -13   5  13        294.74        326.14        31.20 o                         
 -12   5  13        307.89        345.05        32.61 o                         
 -11   5  13         80.98         86.68        35.05 o                         
 -10   5  13         29.72         14.76        18.21 o                         
  -9   5  13        263.97        262.52        64.17 o                         
  -8   5  13        428.44        448.57        43.02 o                         
  -7   5  13        125.52         90.34        22.27 o                         
  -6   5  13        942.35       1016.23        45.58 o                         
  -5   5  13         21.55        -15.12        33.20 o                         
  -4   5  13        182.24        167.89        20.40 o                         
  -3   5  13          2.39         -7.33        14.88 o                         
  -2   5  13        410.79        440.47        24.14 o                         
  -1   5  13         45.41         31.35        14.83 o                         
   0   5  13        196.51        191.87        19.12 o                         
   1   5  13          6.83        -15.54        15.54 o                         
   2   5  13        365.44        360.85        22.83 o                         
   3   5  13        155.68        160.94        19.96 o                         
   4   5  13          0.41         -4.03        13.90 o                         
 -12   6  13         28.98         37.55        22.94 o                         
 -11   6  13         13.86         25.24        22.29 o                         
 -10   6  13        279.05        364.19        33.52 o                         
  -9   6  13        231.95        227.51        28.96 o                         
  -8   6  13         16.52         13.10        19.65 o                         
  -7   6  13        276.71        338.28        32.41 o                         
  -6   6  13        312.12        320.40        26.35 o                         
  -5   6  13         12.41         30.73        16.73 o                         
  -4   6  13        627.06        624.33        43.65 o                         
  -3   6  13        698.36        739.22        41.92 o                         
  -2   6  13         94.38         98.52        16.57 o                         
  -1   6  13         71.62         75.27        16.19 o                         
   0   6  13        442.74        430.62        35.84 o                         
   1   6  13        594.08        561.73        27.30 o                         
 -18   0  14          1.14         40.06        27.08 o                         
 -17   0  14        614.27        584.91        50.07 o                         
 -16   0  14        567.39        656.49        51.18 o                         
 -15   0  14         99.83        113.12        28.93 o                         
 -14   0  14        518.66        567.48        47.48 o                         
 -13   0  14        936.13        953.95        56.75 o                         
 -12   0  14        254.00        282.62        35.98 o                         
 -11   0  14         48.89         53.78        24.48 o                         
 -10   0  14        533.24        620.88        45.99 o                         
  -9   0  14          2.44         -5.19        20.03 o                         
  -8   0  14         23.88         51.18        22.25 o                         
  -7   0  14        714.38        831.55        50.81 o                         
  -6   0  14        471.11        540.77        42.65 o                         
  -5   0  14        300.70        267.42        32.64 o                         
  -4   0  14         82.71         80.11        24.48 o                         
  -3   0  14       1020.13       1016.26        55.63 o                         
  -2   0  14        384.18        390.56        39.32 o                         
  -1   0  14         22.64        -19.66        19.66 o                         
   0   0  14          7.48        -13.72        21.14 o                         
   1   0  14        913.71        959.14        55.63 o                         
   2   0  14         13.58          0.00        22.25 o                         
   3   0  14         97.75         21.14        23.74 o                         
   4   0  14        181.89        199.91        33.38 o                         
   5   0  14        104.32        132.78        30.78 o                         
   6   0  14        686.27        851.21        56.38 o                         
   7   0  14        366.70        328.25        41.54 o                         
 -18   1  14        301.07        335.39        31.89 o                         
 -17   1  14         97.49        120.59        18.25 o                         
 -16   1  14        446.99        474.99        35.72 o                         
 -15   1  14        229.69        319.73        25.70 o                         
 -14   1  14        456.96        440.55        28.60 o                         
 -13   1  14         92.88        102.35        16.26 o                         
 -12   1  14        634.26        662.38        29.39 o                         
 -11   1  14         47.05         59.79        14.85 o                         
 -10   1  14          1.46        -12.20        12.20 o                         
  -9   1  14         52.63         60.76        14.33 o                         
  -8   1  14        694.54        720.24        29.03 o                         
  -7   1  14        226.72        251.06        19.18 o                         
  -6   1  14        227.71        205.44        18.41 o                         
  -5   1  14        386.42        396.28        22.76 o                         
  -4   1  14       1455.35       1488.33        39.19 o                         
  -3   1  14          2.35         -2.70        12.11 o                         
  -2   1  14        102.91         99.60        15.47 o                         
  -1   1  14        469.23        533.20        25.91 o                         
   0   1  14        394.03        351.82        19.65 o                         
   1   1  14        201.04        220.14        16.99 o                         
   2   1  14        384.20        377.44        23.20 o                         
   3   1  14        398.35        429.46        24.86 o                         
   4   1  14          1.80        -10.66        23.45 o                         
   5   1  14          5.26         10.03        14.74 o                         
   6   1  14        165.82        193.59        22.03 o                         
 -18   2  14         13.39         -2.94        14.96 o                         
 -17   2  14        204.30        240.03        21.81 o                         
 -16   2  14        286.66        325.35        23.23 o                         
 -15   2  14          3.64          4.72        14.26 o                         
 -14   2  14        349.55        305.01        21.66 o                         
 -13   2  14        114.23        128.69        16.79 o                         
 -12   2  14        280.91        318.07        36.40 o                         
 -11   2  14         51.86         67.61        14.79 o                         
 -10   2  14       1113.12       1101.57        57.17 o                         
  -9   2  14          3.53         14.55        12.24 o                         
  -8   2  14        119.30        149.69        16.35 o                         
  -7   2  14        475.72        506.95        24.62 o                         
  -6   2  14        797.75        868.02        29.78 o                         
  -5   2  14        163.88        185.89        17.17 o                         
  -4   2  14        397.76        437.86        45.86 o                         
  -3   2  14        209.94        210.10        17.71 o                         
  -2   2  14        317.94        297.08        19.88 o                         
  -1   2  14        170.46        209.25        21.58 o                         
   0   2  14        738.28        769.70        26.60 o                         
   1   2  14        601.33        611.74        21.61 o                         
   2   2  14          4.46          5.92        11.28 o                         
   3   2  14        143.31        162.70        18.68 o                         
   4   2  14        650.21        630.81        28.91 o                         
   5   2  14        189.18        215.72        19.68 o                         
   6   2  14          6.78         -5.01        19.54 o                         
 -17   3  14          2.01          0.21        21.20 o                         
 -16   3  14        135.39        159.65        27.33 o                         
 -15   3  14        341.59        437.75        36.16 o                         
 -14   3  14         36.63         15.63        20.49 o                         
 -13   3  14         63.97         38.65        22.10 o                         
 -12   3  14         41.19         28.13        21.34 o                         
 -11   3  14        592.81        617.40        39.60 o                         
 -10   3  14         78.40         88.54        22.03 o                         
  -9   3  14        211.44        203.32        25.60 o                         
  -8   3  14        269.63        249.43        27.22 o                         
  -7   3  14         83.15         60.80        21.33 o                         
  -6   3  14        134.18        181.67        25.82 o                         
  -5   3  14        296.15        322.36        39.87 o                         
  -4   3  14        114.37        142.50        23.73 o                         
  -3   3  14          4.47         18.37        19.26 o                         
  -2   3  14          1.65         -2.15        18.72 o                         
  -1   3  14        287.20        257.13        22.06 o                         
   0   3  14         97.03        134.92        20.50 o                         
   1   3  14          0.95         13.90        13.89 o                         
   2   3  14        476.63        463.87        27.82 o                         
   3   3  14        673.91        720.63        33.13 o                         
   4   3  14          5.50          0.50        16.15 o                         
   5   3  14        203.19        174.32        20.81 o                         
 -15   4  14        125.08        155.53        29.67 o                         
 -14   4  14        165.22        213.32        31.71 o                         
 -13   4  14        225.30        232.19        29.63 o                         
 -12   4  14         69.70         40.30        21.99 o                         
 -11   4  14         95.23         70.08        22.25 o                         
 -10   4  14        394.56        414.92        72.88 o                         
  -9   4  14        111.08        116.76        25.82 o                         
  -8   4  14          5.07         -4.77        19.00 o                         
  -7   4  14        151.56        122.64        23.71 o                         
  -6   4  14        414.48        413.02        32.37 o                         
  -5   4  14         24.58        -17.43        17.99 o                         
  -4   4  14        193.41        173.06        26.88 o                         
  -3   4  14          5.04          9.52        20.84 o                         
  -2   4  14        158.32        162.73        23.67 o                         
  -1   4  14         17.01         25.28        27.96 o                         
   0   4  14        111.68         94.72        19.36 o                         
   1   4  14         81.78         99.24        19.57 o                         
   2   4  14         45.20         46.72        17.83 o                         
   3   4  14         90.11        116.91        20.33 o                         
 -12   5  14        178.19        187.64        52.67 o                         
 -11   5  14        170.99        196.54        29.17 o                         
 -10   5  14         70.78         72.74        30.78 o                         
  -9   5  14          3.18         -8.71        19.66 o                         
  -8   5  14        433.81        494.29        51.55 o                         
  -7   5  14         51.73        104.42        24.96 o                         
  -6   5  14        105.22        105.03        25.04 o                         
  -5   5  14         21.07         10.53        20.58 o                         
  -4   5  14        372.62        376.14        33.17 o                         
  -3   5  14         53.17         46.73        17.84 o                         
  -2   5  14        302.60        342.42        28.34 o                         
  -1   5  14         77.93         58.69        19.54 o                         
   0   5  14         43.62         54.92        25.59 o                         
   1   5  14         37.87         42.27        22.33 o                         
 -16   1  15          5.45         -5.19        18.18 o                         
 -15   1  15        292.03        313.09        32.07 o                         
 -14   1  15          0.90          5.20        14.43 o                         
 -13   1  15         63.20         51.85        16.06 o                         
 -12   1  15          5.00         10.07        18.46 o                         
 -11   1  15         27.69         19.86        14.78 o                         
 -10   1  15         71.19         66.09        15.65 o                         
  -9   1  15         46.19         48.13        15.03 o                         
  -8   1  15         69.04        104.24        23.00 o                         
  -7   1  15          0.85         -3.79        12.87 o                         
  -6   1  15          1.95        -12.60        12.60 o                         
  -5   1  15          8.24          2.32        13.00 o                         
  -4   1  15         64.44         40.00        14.48 o                         
  -3   1  15          1.25         -3.73        12.79 o                         
  -2   1  15          0.03         -6.08        13.78 o                         
  -1   1  15         78.88         77.88        14.46 o                         
   0   1  15          2.35         -7.69        11.91 o                         
   1   1  15         38.18         41.40        13.86 o                         
   2   1  15        100.71         98.42        17.09 o                         
   3   1  15         11.60         20.43        15.08 o                         
 -15   2  15          4.48         11.60        22.58 o                         
 -14   2  15        469.07        522.79        45.41 o                         
 -13   2  15         10.23         25.45        14.78 o                         
 -12   2  15        153.72        144.67        22.90 o                         
 -11   2  15          1.65         10.88        13.80 o                         
 -10   2  15         42.38         35.35        13.79 o                         
  -9   2  15          2.06          0.25        34.04 o                         
  -8   2  15        196.24        167.83        17.68 o                         
  -7   2  15          0.41         19.60        12.89 o                         
  -6   2  15         13.23          9.90        12.66 o                         
  -5   2  15         28.98         28.69        13.39 o                         
  -4   2  15          6.17         31.17        14.68 o                         
  -3   2  15        463.25        459.14        24.81 o                         
  -2   2  15          3.47          3.09        12.86 o                         
  -1   2  15         36.28          9.13        15.74 o                         
   0   2  15        272.79        290.48        18.86 o                         
   1   2  15         54.43         72.05        14.89 o                         
   2   2  15          6.01          6.44        20.70 o                         
 -14   3  15        313.49        254.90        51.00 o                         
 -13   3  15        388.06        382.18        37.28 o                         
 -12   3  15          4.22          5.71        33.01 o                         
 -11   3  15        226.38        227.62        28.97 o                         
 -10   3  15        101.69        101.80        24.65 o                         
  -9   3  15         35.81         26.31        23.92 o                         
  -8   3  15        250.78        259.74        29.88 o                         
  -7   3  15        200.50        191.29        27.67 o                         
  -6   3  15         14.93         22.44        20.72 o                         
  -5   3  15         93.52        134.87        47.85 o                         
  -4   3  15        196.30        204.68        27.07 o                         
  -3   3  15         52.47         83.57        32.08 o                         
  -2   3  15        208.61        215.49        22.48 o                         
  -1   3  15        193.52        173.28        22.08 o                         
   0   3  15        315.06        346.38        22.95 o                         
   1   3  15         66.43        122.89        33.77 o                         
 -11   4  15         70.07         74.19        24.91 o                         
 -10   4  15          1.32         61.76        23.21 o                         
  -9   4  15        630.63        665.40        42.14 o                         
  -8   4  15          6.59        -13.29        19.36 o                         
  -7   4  15        323.59        333.57        33.28 o                         
  -6   4  15         29.98         38.43        22.01 o                         
  -5   4  15          3.28         20.99        19.66 o                         
  -4   4  15          5.87          3.99        18.75 o                         
  -3   4  15        156.68        172.84        22.13 o                         
  -2   4  15        111.25        121.71        21.27 o                         
 -12   0  16         45.51         45.99        27.08 o                         
 -11   0  16        127.56        113.12        28.56 o                         
 -10   0  16         64.04        110.16        28.93 o                         
  -9   0  16        424.38        438.40        43.02 o                         
  -8   0  16          8.60          1.48        23.74 o                         
  -7   0  16         46.63         64.17        27.45 o                         
  -6   0  16        520.25        482.17        44.14 o                         
  -5   0  16        642.70        722.51        53.78 o                         
  -4   0  16          7.98         47.85        25.96 o                         
  -3   0  16          3.80         14.47        24.48 o                         
  -2   0  16        149.91        104.59        28.93 o                         
  -1   0  16        111.97        133.52        29.30 o                         
 -12   1  16        100.21        129.43        21.28 o                         
 -11   1  16        169.02        190.68        35.05 o                         
 -10   1  16         76.47         86.63        20.28 o                         
  -9   1  16         19.34         39.95        17.73 o                         
  -8   1  16        335.27        362.74        27.79 o                         
  -7   1  16        968.99       1126.58        42.62 o                         
  -6   1  16          8.81         31.16        16.93 o                         
  -5   1  16         85.60        113.06        19.96 o                         
  -4   1  16        344.79        368.16        31.16 o                         
  -3   1  16        179.44        182.85        22.63 o                         
  -2   1  16          2.27         11.18        16.42 o                         
 -10   2  16         32.34         70.38        23.06 o                         
  -9   2  16        543.00        566.36        52.67 o                         
  -8   2  16         88.07         99.04        24.85 o                         
  -7   2  16         56.76        100.15        24.35 o                         
  -6   2  16        875.09       1003.77        48.44 o                         
  -5   2  16         95.47        109.94        24.70 o                         
  -4   2  16         19.00         65.35        22.68 o                         
  -3   2  16        103.47        128.25        25.52 o                         
                                                                                
