# Supplementary material for: Synthesis and crystal structures of 2-(ferrocenyl­carbon­yl)benzoic acid and 3-ferrocenylphthalide
Source: Acta Crystallogr E Crystallogr Commun. 2020 Jun 30;76(Pt 7):1163–7. doi: 10.1107/S2056989020008452 (PMC7336771; doi:10.1107/S2056989020008452)
Supplement: Supplementary file 4 [file e-76-01163-2sup3.hkl]

data_2                                                                          
_shelx_title ' Uttam92 in C2/c'                                                 
_shelx_refln_list_code          4                                               
_shelx_F_calc_maximum      407.14                                               
_exptl_crystal_F_000      1312.00                                               
_reflns_d_resolution_high  0.6688                                               
                                                                                
loop_                                                                           
 _space_group_symop_operation_xyz                                               
 'x, y, z'                                                                      
 '-x, y, -z+1/2'                                                                
 'x+1/2, y+1/2, z'                                                              
 '-x+1/2, y+1/2, -z+1/2'                                                        
 '-x, -y, -z'                                                                   
 'x, -y, z-1/2'                                                                 
 '-x+1/2, -y+1/2, -z'                                                           
 'x+1/2, -y+1/2, z-1/2'                                                         
                                                                                
_cell_length_a    35.4613                                                       
_cell_length_b     5.6873                                                       
_cell_length_c    13.1523                                                       
_cell_angle_alpha  90.000                                                       
_cell_angle_beta  100.202                                                       
_cell_angle_gamma  90.000                                                       
                                                                                
_shelx_F_squared_multiplier     1.000                                           
                                                                                
loop_                                                                           
 _refln_index_h                                                                 
 _refln_index_k                                                                 
 _refln_index_l                                                                 
 _refln_F_squared_calc                                                          
 _refln_F_squared_meas                                                          
 _refln_F_squared_sigma                                                         
 _refln_observed_status                                                         
   6   0   0      48296.96      50706.13       991.62 o                         
   8   0   0     165760.03     180294.89      3494.11 o                         
  10   0   0         10.02        -10.82        18.03 o                         
  12   0   0      20011.09      20201.79       239.07 o                         
  14   0   0       4670.96       3962.73        60.70 o                         
  16   0   0         56.11         32.94        12.20 o                         
  18   0   0       1495.47       1186.84        32.54 o                         
  20   0   0      11899.10      11471.45       129.56 o                         
  22   0   0        513.35       1043.69        28.83 o                         
  24   0   0       2166.48       2498.57        47.10 o                         
  26   0   0      15515.54      14813.91       193.21 o                         
  28   0   0      27583.34      27994.60       342.44 o                         
  30   0   0       2233.06       2820.00        63.36 o                         
  32   0   0       5092.34       5165.73        91.88 o                         
  34   0   0       7557.75       8256.84       145.49 o                         
  36   0   0       5547.66       6473.49       146.82 o                         
  38   0   0        816.47       1101.06        79.17 o                         
  40   0   0       6697.83       7783.84       136.63 o                         
  42   0   0       2181.87       2783.34       100.87 o                         
  44   0   0        111.24        233.15        47.65 o                         
  46   0   0        787.24       1024.32       185.70 o                         
  48   0   0       1817.13       2102.89       110.88 o                         
  50   0   0       1182.85       1186.44        82.62 o                         
  52   0   0       1044.21       1226.01       131.62 o                         
   1   1   0      19731.75      22588.31       316.17 o                         
   3   1   0       5573.06       6097.46        92.42 o                         
   5   1   0       1633.44       1809.85        36.32 o                         
   7   1   0      73816.38      80844.34      1163.80 o                         
   9   1   0       7474.89       8325.64       127.49 o                         
  11   1   0        158.07        163.52        13.71 o                         
  13   1   0        112.57        222.75        13.48 o                         
  15   1   0        281.22        506.16        26.28 o                         
  17   1   0       1375.60       1578.70        25.86 o                         
  19   1   0         36.65         81.72         9.68 o                         
  21   1   0        707.11        637.47        18.31 o                         
  23   1   0       2539.29       2582.25        36.57 o                         
  25   1   0         30.87         22.99        10.68 o                         
  27   1   0        407.99        351.83        19.59 o                         
  29   1   0         85.17         71.13        14.94 o                         
  31   1   0        200.77        250.09        17.84 o                         
  33   1   0       1977.99       2217.63        55.31 o                         
  35   1   0        289.03        405.67        22.60 o                         
  37   1   0        797.10        741.57        28.74 o                         
  39   1   0          3.38         17.80        20.68 o                         
  41   1   0        545.26        617.43        35.61 o                         
  43   1   0       1023.75       1221.65        52.67 o                         
  45   1   0         28.03         49.80        29.82 o                         
  47   1   0        580.64        706.60        47.83 o                         
  49   1   0        670.75        683.44        48.94 o                         
  51   1   0          0.24         65.71        36.19 o                         
   0   2   0         16.20         27.04        19.83 o                         
   2   2   0       8851.42       9822.97       150.44 o                         
   4   2   0        207.96        276.00        27.95 o                         
   6   2   0      14332.14      15524.57       343.46 o                         
   8   2   0        204.17        200.56        14.90 o                         
  10   2   0        709.25        850.58        22.27 o                         
  12   2   0         96.17         97.65        13.13 o                         
  14   2   0        848.83        671.75        18.28 o                         
  16   2   0       1324.60       1327.16        22.10 o                         
  18   2   0        586.74        641.85        17.77 o                         
  20   2   0       4609.50       4558.23        55.27 o                         
  22   2   0       6099.74       6007.94        60.68 o                         
  24   2   0       2226.95       2401.39        35.39 o                         
  26   2   0       2535.10       2421.81        37.23 o                         
  28   2   0       2849.39       2621.40        40.35 o                         
  30   2   0       4202.94       4015.23        60.36 o                         
  32   2   0       5235.31       4902.29        61.83 o                         
  34   2   0       3450.45       3563.50        53.02 o                         
  36   2   0          5.63         30.88        21.61 o                         
  38   2   0          5.84        -10.71        22.17 o                         
  40   2   0        297.24        313.69        28.04 o                         
  42   2   0        214.78        238.32        31.31 o                         
  44   2   0        249.79        296.47        31.73 o                         
  46   2   0         30.25         72.35        28.03 o                         
  48   2   0          4.97         18.04        30.86 o                         
  50   2   0         47.91         74.18        37.07 o                         
   1   3   0      22279.05      23793.68       220.91 o                         
   3   3   0        942.17       1116.01        24.16 o                         
   5   3   0       3342.80       3078.10        36.89 o                         
   7   3   0      16480.15      17388.17       150.24 o                         
   9   3   0       6575.87       6700.69        66.69 o                         
  11   3   0       1254.78       1273.96        24.01 o                         
  13   3   0      14812.74      14910.89       133.46 o                         
  15   3   0       9230.90       9213.83        82.09 o                         
  17   3   0          0.15         16.25         9.35 o                         
  19   3   0       5132.03       5095.28        50.81 o                         
  21   3   0       7373.80       7468.87        71.47 o                         
  23   3   0       2737.39       2723.53        37.18 o                         
  25   3   0       5009.61       4802.89        52.71 o                         
  27   3   0       6699.77       6836.31        90.72 o                         
  29   3   0       1183.35       1203.03        30.47 o                         
  31   3   0        876.56        936.40        28.79 o                         
  33   3   0       4359.14       4303.70        60.12 o                         
  35   3   0       2449.51       2371.16        47.65 o                         
  37   3   0        230.73        276.44        30.28 o                         
  39   3   0       2441.70       2464.86        56.33 o                         
  41   3   0       2407.98       2593.53       100.19 o                         
  43   3   0       1100.11       1147.95        91.08 o                         
  45   3   0        323.18        320.44        37.04 o                         
  47   3   0        238.92        310.15        38.94 o                         
   0   4   0       5895.90       6341.36        94.96 o                         
   2   4   0       2659.45       2682.29        37.89 o                         
   4   4   0          3.04         13.28        10.75 o                         
   6   4   0       4546.41       4672.79        53.60 o                         
   8   4   0       1022.66       1074.54        24.98 o                         
  10   4   0         53.71         46.59        12.05 o                         
  12   4   0          4.07         27.84        15.02 o                         
  14   4   0         92.61        172.24        15.76 o                         
  16   4   0          0.86          4.26        13.07 o                         
  18   4   0         67.05         70.83        14.88 o                         
  20   4   0        214.50        318.97        18.63 o                         
  22   4   0         43.45          9.21        19.21 o                         
  24   4   0        580.73        703.16        26.30 o                         
  26   4   0          9.74          0.38        17.01 o                         
  28   4   0        347.99        423.39        26.29 o                         
  30   4   0        261.10        234.73        23.54 o                         
  32   4   0       3001.68       2990.00        65.34 o                         
  34   4   0          4.07        -24.05        24.05 o                         
  36   4   0        106.14         48.83        24.49 o                         
  38   4   0         35.82         30.02        25.10 o                         
  40   4   0        193.96        158.23        32.86 o                         
  42   4   0        247.50        288.59        51.91 o                         
  44   4   0         21.05        -35.43        35.43 o                         
  46   4   0         40.06         50.48        90.15 o                         
   1   5   0          9.66         40.12        14.00 o                         
   3   5   0       1103.46       1102.22        29.20 o                         
   5   5   0       1586.40       1434.78        35.84 o                         
   7   5   0        731.87        873.88        31.01 o                         
   9   5   0        910.95        921.97        31.86 o                         
  11   5   0       1756.33       1615.06        40.99 o                         
  13   5   0        556.61        533.90        31.75 o                         
  15   5   0       2752.90       2660.50        49.49 o                         
  17   5   0        940.08        927.90        34.61 o                         
  19   5   0       5635.74       5385.77        72.10 o                         
  21   5   0       3339.29       3203.47        53.32 o                         
  23   5   0          1.19         -0.89        17.82 o                         
  25   5   0         32.61        100.18        21.28 o                         
  27   5   0       2206.85       2215.40        49.12 o                         
  29   5   0        939.82        985.93        39.51 o                         
  31   5   0         92.60        127.24        25.69 o                         
  33   5   0        415.29        418.82        32.12 o                         
  35   5   0        213.52        207.78        29.12 o                         
  37   5   0         32.73         24.98        31.64 o                         
  39   5   0          4.39          4.01        34.34 o                         
  41   5   0        839.52        855.64        56.21 o                         
   0   6   0      10578.98      10947.10       201.42 o                         
   2   6   0         25.60         66.34        19.96 o                         
   4   6   0        186.12        184.02        22.65 o                         
   6   6   0        913.38        947.52        36.31 o                         
   8   6   0       2646.90       2481.60        55.06 o                         
  10   6   0          3.25         27.57        19.51 o                         
  12   6   0        878.34        825.31        35.89 o                         
  14   6   0       2711.98       2600.73        58.87 o                         
  16   6   0        185.11        225.64        25.01 o                         
  18   6   0        501.32        545.41        33.29 o                         
  20   6   0       4283.70       4322.32        73.65 o                         
  22   6   0       2452.80       2443.61        57.91 o                         
  24   6   0         23.41         65.24        25.22 o                         
  26   6   0       6519.33       6670.20        99.90 o                         
  28   6   0       6551.52       6789.12       103.24 o                         
  30   6   0         48.98        121.08        42.04 o                         
  32   6   0       1226.82       1389.84        61.43 o                         
  34   6   0       3419.15       3756.69       107.69 o                         
  36   6   0       1006.44       1003.48        78.86 o                         
   1   7   0        204.86        235.12        32.22 o                         
   3   7   0          3.54         30.94        27.22 o                         
   5   7   0          2.03         63.92        28.10 o                         
   7   7   0       1987.12       1932.66        60.61 o                         
   9   7   0        266.67        296.06        29.97 o                         
  11   7   0         80.29         88.57        26.33 o                         
  13   7   0         52.01         29.54        26.61 o                         
  15   7   0        112.43        147.86        27.47 o                         
  17   7   0        402.12        452.27        35.08 o                         
  19   7   0        834.27        932.80        46.42 o                         
  21   7   0       2028.37       2089.90        68.21 o                         
  23   7   0         11.56         49.14        32.21 o                         
  25   7   0        266.88        319.86        39.46 o                         
  27   7   0       2049.68       2295.77        79.09 o                         
  29   7   0        802.01        918.70       171.28 o                         
   0   8   0       1524.32       1707.39       138.83 o                         
   2   8   0       1345.80       1623.52        94.92 o                         
   4   8   0        122.04        239.23        55.36 o                         
   6   8   0       2369.71       2463.34       108.95 o                         
   8   8   0       1809.65       2048.62       222.66 o                         
  10   8   0        430.66        463.92        67.98 o                         
  12   8   0        660.57        691.45        71.82 o                         
  14   8   0         45.04         50.85        52.62 o                         
  16   8   0        375.12        320.53        62.31 o                         
 -51   1   1        636.46        704.59        51.35 o                         
 -49   1   1         49.76         49.44        31.75 o                         
 -47   1   1        164.92        163.87        33.70 o                         
 -45   1   1       1175.89       1266.78        48.53 o                         
 -43   1   1       1126.62       1226.54        43.07 o                         
 -41   1   1       1465.23       1616.15        44.70 o                         
 -39   1   1       1946.76       2030.11        42.61 o                         
 -37   1   1       2379.87       2278.40        42.95 o                         
 -35   1   1        457.06        433.32        22.38 o                         
 -33   1   1       4168.04       4206.04        59.95 o                         
 -31   1   1      15055.39      13910.75       134.52 o                         
 -29   1   1       1754.03       1649.12        47.35 o                         
 -27   1   1       1699.28       1623.15        33.01 o                         
 -25   1   1       9541.31       8686.71        81.63 o                         
 -23   1   1      10788.83      10030.32       135.51 o                         
 -21   1   1        462.36        588.91        17.99 o                         
 -19   1   1      10680.05      10091.71        86.91 o                         
 -17   1   1       6239.56       5386.36        56.97 o                         
 -15   1   1       5541.65       5809.88       102.67 o                         
 -13   1   1       2789.49       2288.42        35.65 o                         
 -11   1   1      42567.83      43458.17       496.52 o                         
  -9   1   1       6876.88       7373.56       114.10 o                         
  -7   1   1       1480.55       1416.62        32.49 o                         
  -5   1   1      66918.56      72698.48      1374.75 o                         
  -3   1   1      66477.15      72450.64       813.32 o                         
  -1   1   1      20087.50      21646.02       213.64 o                         
   1   1   1      60386.14      65686.56       736.63 o                         
   3   1   1      33716.44      36375.50       431.10 o                         
   5   1   1       9974.16      10418.21       190.21 o                         
   7   1   1      12135.73      12410.81       181.03 o                         
   9   1   1      29746.59      30843.29       620.50 o                         
  11   1   1        807.88        574.23        18.18 o                         
  13   1   1       1152.16       1504.55        32.79 o                         
  15   1   1      12378.00      11411.71       112.22 o                         
  17   1   1       7278.95       6454.61        70.93 o                         
  19   1   1          3.23          8.08         9.07 o                         
  21   1   1       1211.60        978.35        24.75 o                         
  23   1   1      15148.04      13459.82       146.42 o                         
  25   1   1       4605.96       4077.13        56.07 o                         
  27   1   1       4942.48       4634.66        57.78 o                         
  29   1   1      12570.87      11613.33       106.44 o                         
  31   1   1       6915.53       6482.26        70.30 o                         
  33   1   1        327.35        400.51        22.10 o                         
  35   1   1       3709.05       3724.22        57.61 o                         
  37   1   1       5125.69       5223.13       108.00 o                         
  39   1   1        386.27        458.00        34.74 o                         
  41   1   1       2282.59       2318.89        65.07 o                         
  43   1   1        101.74        166.98        32.40 o                         
  45   1   1        764.35        865.39        48.67 o                         
  47   1   1        141.97        121.89        36.21 o                         
  49   1   1        740.50        727.06        50.66 o                         
  51   1   1        658.20        708.22        79.67 o                         
 -50   2   1         10.28         71.77        33.17 o                         
 -48   2   1       2229.48       2396.96        68.61 o                         
 -46   2   1       1100.70       1173.98        43.98 o                         
 -44   2   1         81.94         74.55        23.60 o                         
 -42   2   1        699.93        738.37        36.65 o                         
 -40   2   1        670.96        782.21        30.48 o                         
 -38   2   1       4210.49       4128.49        60.63 o                         
 -36   2   1       2102.17       1901.15        44.00 o                         
 -34   2   1        343.48        393.75        21.84 o                         
 -32   2   1       1441.48       1500.62        46.05 o                         
 -30   2   1      10207.98       9071.87       102.87 o                         
 -28   2   1       3638.18       3072.04        43.46 o                         
 -26   2   1       4295.89       4092.19        49.51 o                         
 -24   2   1       8916.18       7907.89        71.33 o                         
 -22   2   1       2555.00       2301.21        33.56 o                         
 -20   2   1       2589.43       2402.95        30.43 o                         
 -18   2   1      19727.39      18797.22       141.33 o                         
 -16   2   1       1648.27       2131.83        26.37 o                         
 -14   2   1        334.36        273.13        11.76 o                         
 -12   2   1      14737.85      14694.27       140.13 o                         
 -10   2   1      11608.14      11111.93       108.36 o                         
  -8   2   1       9879.69      10645.96       132.87 o                         
  -6   2   1      10547.69      10322.39       246.17 o                         
  -4   2   1       6460.51       6358.78       103.90 o                         
  -2   2   1       1520.50       1558.23        38.87 o                         
   0   2   1        183.88        160.73        20.73 o                         
   2   2   1      28490.81      29371.87       416.25 o                         
   4   2   1        181.17        148.55        17.18 o                         
   6   2   1        894.17        759.77        28.66 o                         
   8   2   1      20492.69      20864.64       247.04 o                         
  10   2   1       6424.68       5647.78        60.77 o                         
  12   2   1       3201.66       3501.07        43.50 o                         
  14   2   1       2560.07       2131.18        29.85 o                         
  16   2   1       8615.32       7830.64        75.92 o                         
  18   2   1       4012.09       3536.03        39.75 o                         
  20   2   1       2973.40       2841.59        35.78 o                         
  22   2   1       6026.77       5585.53        57.49 o                         
  24   2   1       1398.36       1141.40        26.18 o                         
  26   2   1        692.75        747.75        23.83 o                         
  28   2   1        823.11       1056.17        36.23 o                         
  30   2   1       6110.26       5577.00        65.09 o                         
  32   2   1        607.38        546.52        26.98 o                         
  34   2   1       1831.56       1725.34        46.43 o                         
  36   2   1        645.42        735.93        35.73 o                         
  38   2   1       2022.06       1946.55        57.94 o                         
  40   2   1       1164.62       1177.08        45.70 o                         
  42   2   1        671.25        673.26        44.46 o                         
  44   2   1        686.35        817.70        43.83 o                         
  46   2   1        352.37        365.10        41.71 o                         
  48   2   1       1645.27       1685.53        81.11 o                         
  50   2   1        554.02        620.23        63.98 o                         
 -49   3   1        762.48        704.68        54.00 o                         
 -47   3   1        216.17        207.88        35.90 o                         
 -45   3   1        301.70        228.19        34.80 o                         
 -43   3   1        275.25        289.64        34.53 o                         
 -41   3   1        903.74        922.12        44.59 o                         
 -39   3   1         38.54         46.60        25.36 o                         
 -37   3   1        239.91        258.07        26.97 o                         
 -35   3   1        334.08        331.09        24.19 o                         
 -33   3   1        151.43        192.25        21.22 o                         
 -31   3   1       1446.09       1431.13        33.81 o                         
 -29   3   1        332.87        331.56        20.12 o                         
 -27   3   1        967.19        978.16        26.79 o                         
 -25   3   1         46.40         27.52        12.45 o                         
 -23   3   1       2266.73       1989.26        31.39 o                         
 -21   3   1          9.18         11.89        10.92 o                         
 -19   3   1         69.40         51.30        10.67 o                         
 -17   3   1         23.70         -2.12         9.59 o                         
 -15   3   1         54.20        105.46        12.19 o                         
 -13   3   1       2325.80       2496.68        34.81 o                         
 -11   3   1        721.63        802.99        20.46 o                         
  -9   3   1       6770.43       7235.22        77.84 o                         
  -7   3   1         60.48         31.96        10.08 o                         
  -5   3   1        184.06        260.90        12.91 o                         
  -3   3   1        751.22        910.72        19.89 o                         
  -1   3   1       8823.44       9743.43        89.36 o                         
   1   3   1         91.44         70.44        11.00 o                         
   3   3   1        509.47        500.09        16.38 o                         
   5   3   1        773.39        947.90        26.28 o                         
   7   3   1        892.66        946.11        20.44 o                         
   9   3   1        180.24        145.80        12.10 o                         
  11   3   1        422.19        511.12        18.01 o                         
  13   3   1        113.16        171.00        13.21 o                         
  15   3   1        478.01        538.99        17.66 o                         
  17   3   1        551.30        590.00        17.70 o                         
  19   3   1        312.51        341.43        15.35 o                         
  21   3   1        967.01        889.68        25.64 o                         
  23   3   1         10.02         22.40        11.96 o                         
  25   3   1        310.18        368.19        19.07 o                         
  27   3   1        483.53        456.97        23.56 o                         
  29   3   1        545.70        522.07        26.56 o                         
  31   3   1         21.74         31.11        18.14 o                         
  33   3   1         46.15         63.29        23.12 o                         
  35   3   1          0.05         10.08        19.55 o                         
  37   3   1         11.56          8.76        23.00 o                         
  39   3   1          8.86         16.16        25.19 o                         
  41   3   1          7.00         -0.36        28.54 o                         
  43   3   1          0.11         29.81        38.42 o                         
  45   3   1          1.07        -32.18        32.18 o                         
  47   3   1        151.90        136.82        41.00 o                         
 -46   4   1       1718.39       1843.79        77.02 o                         
 -44   4   1       1811.87       1700.86        70.07 o                         
 -42   4   1         13.80         17.19        31.46 o                         
 -40   4   1       2976.89       2947.48        67.41 o                         
 -38   4   1       1380.58       1377.05        47.40 o                         
 -36   4   1        406.48        322.82        29.46 o                         
 -34   4   1        232.14        223.04        26.27 o                         
 -32   4   1       4393.19       4290.76        67.13 o                         
 -30   4   1        465.79        487.70        32.44 o                         
 -28   4   1        932.11        977.35        31.96 o                         
 -26   4   1       3116.68       3000.06        47.08 o                         
 -24   4   1       1737.71       1611.59        35.11 o                         
 -22   4   1        385.76        321.73        27.60 o                         
 -20   4   1      12567.19      11153.98       111.85 o                         
 -18   4   1       5058.36       4926.22        61.19 o                         
 -16   4   1        123.22        125.42        15.46 o                         
 -14   4   1        922.08        870.30        26.28 o                         
 -12   4   1      24353.60      23274.88       202.88 o                         
 -10   4   1       1284.73       1271.63        27.66 o                         
  -8   4   1          1.55         17.96        11.66 o                         
  -6   4   1        844.11        774.15        22.43 o                         
  -4   4   1      22645.50      22301.61       177.96 o                         
  -2   4   1       3099.06       2950.70        36.28 o                         
   0   4   1        530.57        453.04        25.10 o                         
   2   4   1       6365.20       5906.71        58.10 o                         
   4   4   1       9802.69       9673.05       103.32 o                         
   6   4   1         10.86          7.16        12.55 o                         
   8   4   1      16046.04      15972.94       143.70 o                         
  10   4   1       2610.33       2420.87        37.09 o                         
  12   4   1         59.39         60.94        17.39 o                         
  14   4   1       8081.53       6989.45        75.42 o                         
  16   4   1      12213.17      11665.70       113.70 o                         
  18   4   1        130.59        169.89        16.15 o                         
  20   4   1       1549.45       1193.55        35.61 o                         
  22   4   1       6528.24       5870.13        71.71 o                         
  24   4   1       1588.17       1613.77        38.36 o                         
  26   4   1        298.58        335.43        23.52 o                         
  28   4   1       1818.75       1622.75        43.14 o                         
  30   4   1       2888.83       2607.47        51.47 o                         
  32   4   1        131.63        110.49        22.11 o                         
  34   4   1       1196.58       1173.77        71.39 o                         
  36   4   1       1488.21       1476.82        53.20 o                         
  38   4   1       1567.42       1568.37        63.05 o                         
  40   4   1        573.21        606.82        61.64 o                         
  42   4   1       2741.09       2822.76       175.40 o                         
  44   4   1        442.47        479.41        55.73 o                         
 -41   5   1        379.41        364.70        46.62 o                         
 -39   5   1        542.30        515.96        40.13 o                         
 -37   5   1        501.45        520.09        36.66 o                         
 -35   5   1        165.54        183.17        29.23 o                         
 -33   5   1       1457.68       1469.49        47.48 o                         
 -31   5   1       1870.36       1845.84        50.44 o                         
 -29   5   1        167.17        190.36        25.09 o                         
 -27   5   1        633.17        616.49        31.61 o                         
 -25   5   1       2847.35       2798.32        53.12 o                         
 -23   5   1          7.14         18.77        16.21 o                         
 -21   5   1         13.00         26.31        17.83 o                         
 -19   5   1       2438.75       2506.11        46.54 o                         
 -17   5   1        250.41        299.42        21.91 o                         
 -15   5   1         47.07         50.53        16.61 o                         
 -13   5   1        499.90        467.76        25.87 o                         
 -11   5   1       2752.68       2662.77        70.15 o                         
  -9   5   1          4.68         -0.14        15.36 o                         
  -7   5   1        227.45        257.49        20.84 o                         
  -5   5   1       7175.69       6995.14        86.55 o                         
  -3   5   1       4470.28       3966.25        57.65 o                         
  -1   5   1        813.42        876.07        28.04 o                         
   1   5   1       6532.96       6108.40        70.43 o                         
   3   5   1       5325.99       5063.25        68.74 o                         
   5   5   1       1158.98        966.97        31.72 o                         
   7   5   1          9.18          6.38        15.52 o                         
   9   5   1       6459.02       6173.56        79.46 o                         
  11   5   1         25.87         22.91        24.75 o                         
  13   5   1         13.87         -2.70        15.74 o                         
  15   5   1       1076.50       1127.06        47.44 o                         
  17   5   1        104.67        131.29        21.31 o                         
  19   5   1         43.63         63.31        18.69 o                         
  21   5   1       1093.82       1043.85        38.26 o                         
  23   5   1       1096.24       1096.61        40.35 o                         
  25   5   1        462.90        506.66        28.68 o                         
  27   5   1        967.35        976.64        37.04 o                         
  29   5   1       3739.16       3674.99        63.19 o                         
  31   5   1        587.25        555.84        45.50 o                         
  33   5   1         12.31         20.43        29.02 o                         
  35   5   1        802.67        841.01        76.75 o                         
  37   5   1       1519.76       1537.11        63.66 o                         
  39   5   1         37.11         89.89        37.06 o                         
  41   5   1        615.41        633.48       118.93 o                         
 -36   6   1         10.25        -38.79        42.29 o                         
 -34   6   1         10.64         28.71        46.58 o                         
 -32   6   1        104.39        114.98        40.45 o                         
 -30   6   1         10.34         64.60        28.32 o                         
 -28   6   1        198.71        197.57        30.41 o                         
 -26   6   1          8.57        -22.28        24.00 o                         
 -24   6   1         81.87         80.31        37.06 o                         
 -22   6   1         81.16        119.23        25.53 o                         
 -20   6   1        137.89        139.34        24.58 o                         
 -18   6   1         90.78        109.35        26.80 o                         
 -16   6   1        216.83        177.03        24.01 o                         
 -14   6   1        394.20        401.22        28.76 o                         
 -12   6   1          3.24          1.87        19.23 o                         
 -10   6   1          3.00         -1.02        18.64 o                         
  -8   6   1        494.15        500.89        29.01 o                         
  -6   6   1        984.00        968.60        36.81 o                         
  -4   6   1        183.33        135.57        21.85 o                         
  -2   6   1        124.84        136.22        21.90 o                         
   0   6   1        877.73       1006.52        37.27 o                         
   2   6   1       2973.65       2618.39        59.70 o                         
   4   6   1         17.56         12.76        18.63 o                         
   6   6   1        118.94        114.53        21.20 o                         
   8   6   1          5.57         10.52        18.64 o                         
  10   6   1        143.98        157.00        22.66 o                         
  12   6   1         29.40         23.34        24.69 o                         
  14   6   1         40.35          3.24        20.06 o                         
  16   6   1        196.08        138.34        23.92 o                         
  18   6   1          4.27         -8.57        20.53 o                         
  20   6   1        105.97        117.98        26.22 o                         
  22   6   1        503.63        537.19        35.22 o                         
  24   6   1         66.68         81.76        30.71 o                         
  26   6   1          3.94         21.50        28.18 o                         
  28   6   1         32.47         88.60        46.26 o                         
  30   6   1        453.97        574.79        75.98 o                         
  32   6   1         22.17         77.60        55.69 o                         
  34   6   1        855.38        970.97        65.39 o                         
  36   6   1          0.31         -7.50        44.82 o                         
 -29   7   1          2.31         20.63        51.34 o                         
 -27   7   1       1965.51       1886.45        75.18 o                         
 -25   7   1       1416.20       1475.34        63.39 o                         
 -23   7   1        745.88        785.15        49.69 o                         
 -21   7   1        486.47        496.46        42.66 o                         
 -19   7   1       2926.57       2850.78        88.48 o                         
 -17   7   1        456.93        507.04        40.74 o                         
 -15   7   1         92.29         65.66        45.02 o                         
 -13   7   1        289.50        362.96        33.67 o                         
 -11   7   1       5455.38       5115.58        85.14 o                         
  -9   7   1        548.54        657.48        61.96 o                         
  -7   7   1       1048.73       1186.09        45.23 o                         
  -5   7   1       2396.66       2441.92        85.88 o                         
  -3   7   1       4243.90       4189.66        83.38 o                         
  -1   7   1        179.77        291.25        33.26 o                         
   1   7   1       2617.36       2547.33        67.82 o                         
   3   7   1       3816.76       3766.54        82.14 o                         
   5   7   1        533.39        709.03        58.55 o                         
   7   7   1       2126.30       2031.94       111.34 o                         
   9   7   1       2415.85       2430.31        86.68 o                         
  11   7   1        345.14        436.78        44.01 o                         
  13   7   1         96.85         53.38        28.11 o                         
  15   7   1       1170.71       1181.90        70.78 o                         
  17   7   1       2080.48       2092.99        65.04 o                         
  19   7   1         20.41         76.11        30.60 o                         
  21   7   1       1727.80       1631.61        74.48 o                         
  23   7   1       2372.76       2450.58        86.72 o                         
  25   7   1        172.66        289.73        46.24 o                         
  27   7   1        514.72        789.98        74.30 o                         
 -16   8   1          7.23         53.84        44.61 o                         
 -14   8   1          3.64         65.44        58.60 o                         
 -12   8   1        825.21        966.44        69.17 o                         
 -10   8   1       1157.82       1261.41       106.09 o                         
  -8   8   1        269.50        487.45        54.80 o                         
  -6   8   1         23.39        112.61        43.36 o                         
  -4   8   1       2976.09       3104.53        95.72 o                         
  -2   8   1       1573.49       1731.83        92.45 o                         
   0   8   1          3.23        112.45        42.65 o                         
   2   8   1       1442.72       1674.75        79.07 o                         
   4   8   1        923.36       1061.32        66.10 o                         
   6   8   1        129.05        197.43        45.92 o                         
   8   8   1        812.09        802.60        99.08 o                         
  10   8   1        770.85        824.15        74.57 o                         
  12   8   1         40.09        -21.30        50.95 o                         
  14   8   1        103.65         49.19        53.14 o                         
  16   8   1        882.78        922.41        79.67 o                         
 -52   0   2        472.00        404.06        79.33 o                         
 -50   0   2         16.72         91.97        60.40 o                         
 -48   0   2       4805.91       5059.49       114.25 o                         
 -46   0   2          4.56        326.19        41.73 o                         
 -44   0   2       6035.44       5654.66       114.02 o                         
 -42   0   2        269.15        352.81        38.20 o                         
 -40   0   2        179.53        529.09        39.37 o                         
 -38   0   2        705.13       1005.61        59.82 o                         
 -36   0   2       5745.44       5619.24       106.96 o                         
 -34   0   2       1932.12       2134.95        58.35 o                         
 -32   0   2       2799.93       3244.42       140.03 o                         
 -30   0   2      13387.77      13085.59       177.96 o                         
 -28   0   2        988.17       1025.53        34.47 o                         
 -26   0   2         88.49        693.14        31.69 o                         
 -24   0   2      11583.04      11471.84       132.94 o                         
 -22   0   2      17583.69      17926.66       194.25 o                         
 -20   0   2       3872.71       4329.74        60.35 o                         
 -18   0   2      10172.24       9596.79       127.43 o                         
 -16   0   2      53509.37      52874.95       632.89 o                         
 -14   0   2        163.59        557.01        27.39 o                         
 -10   0   2      20093.75      20351.69       412.88 o                         
  -8   0   2      24960.14      26901.80       535.48 o                         
  -6   0   2      11041.01      16073.39      1516.28 o                         
  -4   0   2      87938.05      90834.94      2765.72 o                         
  -2   0   2      27814.66      27857.60       853.70 o                         
   4   0   2      91590.70      94699.89      1846.22 o                         
   6   0   2      20171.59      20797.02       414.68 o                         
  10   0   2      39349.63      38071.93       851.41 o                         
  12   0   2       6262.69       5511.35        76.43 o                         
  16   0   2        601.27        959.19        31.45 o                         
  18   0   2      11465.15      10525.43       220.86 o                         
  20   0   2       8775.99       9295.07       340.76 o                         
  22   0   2       4305.45       4688.38        76.25 o                         
  24   0   2       7750.26       7328.62       108.48 o                         
  26   0   2       4046.59       3595.98        86.05 o                         
  28   0   2        304.88       1193.64        42.23 o                         
  30   0   2       6663.65       6924.77       114.39 o                         
  32   0   2       4568.37       5070.50       115.24 o                         
  34   0   2       3744.84       4214.10       106.88 o                         
  36   0   2       3857.85       4178.81       109.44 o                         
  38   0   2       4266.47       4837.31       123.49 o                         
  40   0   2        826.88       1056.95        68.53 o                         
  42   0   2          0.77        433.03       101.87 o                         
  44   0   2       2743.74       2983.56       108.33 o                         
  46   0   2       3051.84       3857.72       136.12 o                         
  48   0   2         30.59         95.65        64.00 o                         
  50   0   2       1709.62       1851.63       167.67 o                         
 -51   1   2         97.25         90.25        34.96 o                         
 -49   1   2         87.45         55.01        27.46 o                         
 -47   1   2          4.92         86.71        24.52 o                         
 -45   1   2         44.19        148.45        23.66 o                         
 -43   1   2          7.52         55.03        22.67 o                         
 -41   1   2       3144.35       2986.05        51.91 o                         
 -39   1   2        280.87        407.67        24.43 o                         
 -37   1   2       2899.18       2787.03        46.74 o                         
 -35   1   2         27.73         92.72        15.80 o                         
 -33   1   2       3491.33       3257.78        47.23 o                         
 -31   1   2        422.96        523.69        23.85 o                         
 -29   1   2       5206.96       4908.30        83.15 o                         
 -27   1   2        454.10        509.75        20.92 o                         
 -25   1   2          5.32         47.67        11.20 o                         
 -23   1   2      10867.21      10462.53        92.45 o                         
 -21   1   2        300.21        412.57        15.51 o                         
 -19   1   2       3646.67       4516.46        49.64 o                         
 -17   1   2        362.27        344.25        12.81 o                         
 -15   1   2       3387.63       3500.51        40.12 o                         
 -13   1   2      12843.40      13616.77       215.99 o                         
 -11   1   2      49595.88      50790.64       578.06 o                         
  -9   1   2        740.92        621.37        24.49 o                         
  -7   1   2       3212.21       3469.04        70.31 o                         
  -5   1   2      60837.64      65364.91       901.34 o                         
  -3   1   2      29116.36      32016.36       316.86 o                         
  -1   1   2      12087.00      12840.70       171.81 o                         
   1   1   2       2852.55       4891.56       139.70 o                         
   5   1   2       7206.05       7354.18       110.27 o                         
   7   1   2        845.82        825.34        24.84 o                         
   9   1   2       4952.42       7928.48        86.99 o                         
  11   1   2        197.42        948.64        30.71 o                         
  13   1   2       4679.21       4428.79        50.45 o                         
  15   1   2        211.14        184.52        14.54 o                         
  17   1   2      13381.28      13490.84       132.38 o                         
  19   1   2       2526.55       3035.42        47.86 o                         
  21   1   2        775.75       1367.07        46.71 o                         
  23   1   2        408.32        490.86        18.14 o                         
  25   1   2       2735.98       2547.65        42.47 o                         
  27   1   2       1404.48       1519.92        52.54 o                         
  29   1   2        104.55        152.98        16.89 o                         
  31   1   2         26.49        196.17        19.30 o                         
  33   1   2        876.21        908.36        34.97 o                         
  35   1   2        382.92        502.87        33.65 o                         
  37   1   2       1148.87       1172.62        47.73 o                         
  39   1   2        264.11        522.57        37.65 o                         
  41   1   2        293.86        370.45        35.97 o                         
  43   1   2       1292.32       1309.14        73.18 o                         
  45   1   2       1083.54       1278.08        74.69 o                         
  47   1   2        218.14        267.36        40.23 o                         
  49   1   2         27.55         86.93        39.08 o                         
 -50   2   2       1023.82       1001.98        49.37 o                         
 -48   2   2        277.53        338.69        31.64 o                         
 -46   2   2          0.98         15.44        23.68 o                         
 -44   2   2        113.22        174.14        23.29 o                         
 -42   2   2       2284.40       2204.36        45.93 o                         
 -40   2   2         23.83         97.75        21.40 o                         
 -38   2   2        356.42        390.30        25.93 o                         
 -36   2   2        498.10        592.56        27.05 o                         
 -34   2   2        123.79        151.74        17.86 o                         
 -32   2   2         51.87        127.94        16.79 o                         
 -30   2   2        723.88        732.57        24.55 o                         
 -28   2   2       1054.29       1370.67        37.86 o                         
 -26   2   2        626.97        838.24        22.77 o                         
 -24   2   2        643.34        673.07        20.10 o                         
 -22   2   2       5606.35       5666.64        62.18 o                         
 -20   2   2        186.23        271.69        15.37 o                         
 -18   2   2       5359.76       6130.72        54.67 o                         
 -16   2   2       3629.51       3476.96        35.46 o                         
 -14   2   2      16054.13      17627.44       166.41 o                         
 -12   2   2       2726.62       2758.93        38.90 o                         
 -10   2   2       1546.89       1279.23        23.31 o                         
  -8   2   2       1259.80       1283.86        21.39 o                         
  -6   2   2       4257.28       5234.05        62.16 o                         
  -4   2   2         88.51        138.14         9.98 o                         
  -2   2   2      19774.87      20516.79       185.41 o                         
   0   2   2        677.55       1747.11        66.71 o                         
   2   2   2        625.90        801.58        22.44 o                         
   4   2   2       8519.19       9173.85       204.93 o                         
   6   2   2       1655.41       1603.99        27.69 o                         
   8   2   2         26.90        130.55        11.72 o                         
  10   2   2       1260.03       1878.49        39.86 o                         
  12   2   2      18038.10      19293.54       179.80 o                         
  14   2   2       1060.41       1293.13        25.45 o                         
  16   2   2        957.50       1020.13        21.74 o                         
  18   2   2       1490.39       1335.29        25.72 o                         
  20   2   2       3392.31       3778.85        42.98 o                         
  22   2   2        144.61        212.41        16.66 o                         
  24   2   2       2465.17       2258.38        35.07 o                         
  26   2   2       7351.95       6807.95        76.50 o                         
  28   2   2         58.54        163.30        18.52 o                         
  30   2   2       1464.85       1394.63        36.67 o                         
  32   2   2        992.82        938.07        36.26 o                         
  34   2   2        883.80        823.07        40.98 o                         
  36   2   2          3.42         47.36        25.08 o                         
  38   2   2       1023.00        980.05        41.99 o                         
  40   2   2        455.63        591.34        39.05 o                         
  42   2   2         56.32         79.99        31.11 o                         
  44   2   2        241.21        283.86        38.02 o                         
  46   2   2        397.62        410.97        43.31 o                         
  48   2   2         90.62        159.96        37.75 o                         
 -49   3   2        780.43        737.65        49.24 o                         
 -47   3   2         96.87        269.58        36.52 o                         
 -45   3   2       2007.33       2086.80        65.19 o                         
 -43   3   2       4023.99       4194.77        82.18 o                         
 -41   3   2         73.42        169.85        27.02 o                         
 -39   3   2        777.93       1002.15        39.94 o                         
 -37   3   2       1896.56       1928.55        59.23 o                         
 -35   3   2       6508.10       6237.74        91.77 o                         
 -33   3   2        429.68        569.83        26.69 o                         
 -31   3   2       2950.59       3068.88        48.60 o                         
 -29   3   2       6046.47       6313.37        71.42 o                         
 -27   3   2       1201.55       1224.33        31.20 o                         
 -25   3   2        148.80        294.66        18.30 o                         
 -23   3   2      21398.49      20686.42       171.51 o                         
 -21   3   2        722.22       1721.92        49.95 o                         
 -19   3   2       4558.62       4826.30        52.52 o                         
 -17   3   2      14483.58      13722.14       126.34 o                         
 -15   3   2      10294.62       9823.55        94.07 o                         
 -13   3   2       5838.92       6904.03        70.15 o                         
 -11   3   2       6245.31       6749.94        68.07 o                         
  -9   3   2      24279.98      22853.10       194.43 o                         
  -7   3   2       5632.53       7190.23        70.39 o                         
  -5   3   2       1326.80       1582.55        28.49 o                         
  -3   3   2      17131.95      17750.48       154.11 o                         
  -1   3   2       7971.74       7767.10        73.93 o                         
   1   3   2       7071.14       8536.29        80.20 o                         
   3   3   2       7144.44       6959.35        85.63 o                         
   5   3   2      31704.09      32386.79       294.45 o                         
   9   3   2      12487.62      12075.03       100.71 o                         
  11   3   2      19855.93      19181.23       153.60 o                         
  13   3   2         84.95        689.39        25.85 o                         
  15   3   2       4786.13       5139.39        60.88 o                         
  17   3   2      11317.08      10793.98        95.08 o                         
  19   3   2      16212.15      15633.41       142.53 o                         
  21   3   2       2405.10       3473.95        47.94 o                         
  23   3   2       3844.46       3645.44        50.85 o                         
  25   3   2       1628.97       1800.87        37.32 o                         
  27   3   2       9175.07       8552.35        93.09 o                         
  29   3   2        834.15       1096.47        35.11 o                         
  31   3   2       3277.61       3316.12        95.07 o                         
  33   3   2       2381.04       2599.22        56.81 o                         
  35   3   2         41.55        187.85        31.70 o                         
  37   3   2       3358.92       3076.20        73.43 o                         
  39   3   2       1559.06       1559.18        68.81 o                         
  41   3   2        293.40        487.21        64.69 o                         
  43   3   2       1275.88       1470.39        56.06 o                         
  45   3   2       3087.66       3290.17       143.33 o                         
  47   3   2        798.36        969.05       110.88 o                         
 -46   4   2         11.92          3.82        40.17 o                         
 -44   4   2        247.83        327.91        45.12 o                         
 -42   4   2        278.75        340.96        43.60 o                         
 -40   4   2         47.11         96.46        29.84 o                         
 -38   4   2         11.61         10.31        25.96 o                         
 -36   4   2       1198.58       1296.59        49.12 o                         
 -34   4   2        146.79        148.40        22.14 o                         
 -32   4   2         19.18         -7.94        18.15 o                         
 -30   4   2        690.45        734.19        30.58 o                         
 -28   4   2       1715.10       1743.47        48.37 o                         
 -26   4   2         39.12        144.55        17.96 o                         
 -24   4   2       2382.44       2194.24        39.66 o                         
 -22   4   2       1358.08       1434.91        32.43 o                         
 -20   4   2         85.88         73.57        16.00 o                         
 -18   4   2         15.01         85.32        17.79 o                         
 -16   4   2       8803.56       7884.38        83.40 o                         
 -14   4   2         77.03        435.92        19.57 o                         
 -12   4   2        947.87        941.32        39.00 o                         
 -10   4   2        293.56        370.33        19.22 o                         
  -8   4   2       1019.22        842.44        23.47 o                         
  -6   4   2        212.71        467.98        18.13 o                         
  -4   4   2        408.58        536.66        17.38 o                         
  -2   4   2       4096.64       4031.56        44.46 o                         
   0   4   2        230.67        423.54        15.69 o                         
   2   4   2         94.08        185.24        12.39 o                         
   4   4   2       4944.76       5053.77        56.34 o                         
   6   4   2         75.86         90.41        13.44 o                         
   8   4   2         76.71         55.91        13.21 o                         
  10   4   2       1128.09       1068.57        39.78 o                         
  12   4   2       5773.25       5619.44        63.22 o                         
  14   4   2       1962.62       2296.71        37.80 o                         
  16   4   2       1810.76       1651.75        33.30 o                         
  18   4   2        204.80        225.19        18.42 o                         
  20   4   2        776.80        891.96        30.15 o                         
  22   4   2          6.39        157.90        18.52 o                         
  24   4   2        656.57        698.91        28.36 o                         
  26   4   2        657.51        816.31        39.91 o                         
  28   4   2        102.74         95.01        21.72 o                         
  30   4   2         14.16         11.81        21.82 o                         
  32   4   2        148.34        175.27        28.96 o                         
  34   4   2        537.32        652.36        42.67 o                         
  36   4   2        248.16        221.51        34.82 o                         
  38   4   2        435.23        549.52        44.45 o                         
  40   4   2        591.00        593.12        47.62 o                         
  42   4   2       1464.03       1384.81        86.10 o                         
  44   4   2         47.91          4.04        47.25 o                         
 -41   5   2        104.55         87.93        40.01 o                         
 -39   5   2          9.65         62.59        37.09 o                         
 -37   5   2       1149.27       1099.61        57.72 o                         
 -35   5   2        250.63        344.48        61.94 o                         
 -33   5   2        389.13        433.79        38.70 o                         
 -31   5   2        304.54        348.46        50.46 o                         
 -29   5   2        986.57        999.07        35.38 o                         
 -27   5   2        433.24        639.57        28.72 o                         
 -25   5   2        413.67        397.67        24.47 o                         
 -23   5   2       1462.56       1369.37        36.68 o                         
 -21   5   2        133.40        187.47        21.14 o                         
 -19   5   2        560.15        812.29        30.37 o                         
 -17   5   2       1681.95       1899.43        44.76 o                         
 -15   5   2       1884.72       1953.70        47.68 o                         
 -13   5   2         44.05        287.32        20.25 o                         
 -11   5   2       5482.20       5150.70        63.98 o                         
  -9   5   2        179.46        245.85        20.70 o                         
  -7   5   2       1389.93       1401.25        36.23 o                         
  -5   5   2         47.93        126.33        18.13 o                         
  -3   5   2       4937.55       4748.23        66.40 o                         
  -1   5   2       1373.77       1361.29        35.59 o                         
   1   5   2         65.33        372.91        19.62 o                         
   3   5   2       1218.30       1161.36        33.02 o                         
   5   5   2       1993.21       1969.11        40.95 o                         
   7   5   2         75.27         98.20        27.13 o                         
   9   5   2        975.45       1245.09        34.69 o                         
  11   5   2       3709.75       3400.56        55.42 o                         
  13   5   2        863.54        954.10        32.82 o                         
  15   5   2       2780.28       2800.52        51.88 o                         
  17   5   2       3364.09       3033.95        55.10 o                         
  19   5   2        193.51        192.88        22.22 o                         
  21   5   2        350.11        420.34        27.95 o                         
  23   5   2       1169.24       1081.37        42.41 o                         
  25   5   2       3834.72       3713.08        86.68 o                         
  27   5   2        127.43        190.35        34.32 o                         
  29   5   2        303.55        341.86        40.63 o                         
  31   5   2        345.20        333.97        38.81 o                         
  33   5   2        582.87        638.44        45.41 o                         
  35   5   2        428.26        468.02        58.81 o                         
  37   5   2       1355.22       1367.57        62.31 o                         
  39   5   2        417.37        381.94        55.17 o                         
 -36   6   2        652.16        641.75        61.34 o                         
 -34   6   2        650.49        755.79        84.23 o                         
 -32   6   2         36.95        123.55        57.14 o                         
 -30   6   2       2774.41       2752.55        89.60 o                         
 -28   6   2         97.36        299.94        42.64 o                         
 -26   6   2        221.37        491.27        40.60 o                         
 -24   6   2        711.82        826.96        46.10 o                         
 -22   6   2       5154.69       4834.95       113.72 o                         
 -20   6   2        163.72        557.87        33.97 o                         
 -18   6   2       1334.88       1333.12        45.16 o                         
 -16   6   2       2744.44       2650.91        56.17 o                         
 -14   6   2       1631.27       1605.38        45.63 o                         
 -12   6   2         32.78        276.79        25.52 o                         
 -10   6   2       5483.97       5401.61        79.13 o                         
  -8   6   2       1371.59       1555.72        53.61 o                         
  -6   6   2        624.00       1057.72        38.88 o                         
  -4   6   2       3909.53       3582.49        62.38 o                         
  -2   6   2       5254.33       5181.27        76.03 o                         
   0   6   2          6.15        385.38        30.17 o                         
   2   6   2          7.11        293.78        58.00 o                         
   4   6   2       5959.42       5744.17        91.26 o                         
   6   6   2       4140.88       3983.93        74.59 o                         
   8   6   2        640.61       1028.71        38.29 o                         
  10   6   2       3578.77       3242.88        60.35 o                         
  12   6   2       1146.02       1165.89        45.72 o                         
  14   6   2        915.58       1110.00        47.10 o                         
  16   6   2       1342.16       1288.85        49.96 o                         
  18   6   2       5617.64       5271.56        91.21 o                         
  20   6   2        659.14        973.70        52.69 o                         
  22   6   2        751.09        829.96        51.26 o                         
  24   6   2       3052.03       2861.67        84.30 o                         
  26   6   2       2880.30       2963.45        88.10 o                         
  28   6   2         19.17        208.79        40.96 o                         
  30   6   2       2549.64       2743.68        90.41 o                         
  32   6   2       2407.80       2581.79        92.49 o                         
  34   6   2        791.20        760.26        63.18 o                         
 -29   7   2        171.90        184.57        47.99 o                         
 -27   7   2        198.05        216.45        46.77 o                         
 -25   7   2         26.26         41.22        43.29 o                         
 -23   7   2        128.58        117.64        39.73 o                         
 -21   7   2         14.06         30.37        36.42 o                         
 -19   7   2        161.32        241.60        50.15 o                         
 -17   7   2        182.31        222.68        35.91 o                         
 -15   7   2        199.29        244.42        35.18 o                         
 -13   7   2        241.70        259.07        34.40 o                         
 -11   7   2        324.67        374.25        37.16 o                         
  -9   7   2       1146.43       1244.55        52.46 o                         
  -7   7   2        256.55        236.64        32.29 o                         
  -5   7   2        810.17        864.74        45.28 o                         
  -3   7   2        379.32        400.60        36.03 o                         
  -1   7   2        775.72        895.52        54.39 o                         
   1   7   2          7.11         92.73        35.88 o                         
   3   7   2        254.50        359.23        41.61 o                         
   5   7   2         23.78        110.28        34.63 o                         
   7   7   2         27.39        120.54        51.05 o                         
   9   7   2         10.63         75.64        36.62 o                         
  11   7   2        387.18        426.64        55.45 o                         
  13   7   2        186.92        222.18        47.12 o                         
  15   7   2         14.96         70.70        34.07 o                         
  17   7   2       1264.64       1246.98        63.11 o                         
  19   7   2        150.86        142.97        39.25 o                         
  21   7   2        126.20        138.80        39.22 o                         
  23   7   2         67.42        153.23        41.22 o                         
  25   7   2       1355.80       1462.80        73.37 o                         
  27   7   2        648.87        709.92        59.98 o                         
 -16   8   2        396.88        514.02        54.92 o                         
 -14   8   2       2455.61       2305.40        88.32 o                         
 -12   8   2        514.63        499.48        55.11 o                         
 -10   8   2        876.84        995.59        81.87 o                         
  -8   8   2        339.98        334.02        60.55 o                         
  -6   8   2          1.28         25.47        49.67 o                         
  -4   8   2        684.57        914.66       103.67 o                         
  -2   8   2        883.19       1048.65       103.67 o                         
   0   8   2        209.61        280.55        58.00 o                         
   2   8   2        742.87        858.56       100.06 o                         
   4   8   2        945.90       1152.74        82.16 o                         
   6   8   2         85.18        161.44        54.08 o                         
   8   8   2          2.30         13.35        48.77 o                         
  10   8   2         17.58         19.11        50.23 o                         
  12   8   2       1116.22       1244.20        86.69 o                         
  14   8   2        184.35        158.38        56.21 o                         
 -51   1   3        186.59        250.92        36.21 o                         
 -49   1   3       2074.49       2399.20        79.10 o                         
 -47   1   3       3863.11       4041.97        66.18 o                         
 -45   1   3         88.70        110.95        22.71 o                         
 -43   1   3        507.86        562.84        29.43 o                         
 -41   1   3       2716.50       2723.11        46.80 o                         
 -39   1   3        485.86        442.31        23.49 o                         
 -37   1   3         15.82         51.04        15.54 o                         
 -35   1   3       1713.81       1720.87        44.20 o                         
 -33   1   3        696.08        716.46        29.37 o                         
 -31   1   3        144.40        148.61        16.34 o                         
 -29   1   3        928.43        977.13        31.65 o                         
 -27   1   3       4679.44       4649.73        53.22 o                         
 -25   1   3       1628.72       1691.82        29.32 o                         
 -23   1   3        152.00        141.04        15.07 o                         
 -21   1   3      21124.99      20645.56       199.37 o                         
 -19   1   3       9219.45       8683.70        76.40 o                         
 -17   1   3       1016.16       1264.53        22.32 o                         
 -15   1   3      18655.56      19244.09       162.66 o                         
 -13   1   3      16069.76      15921.36       173.48 o                         
 -11   1   3        382.08        324.52        16.48 o                         
  -9   1   3         77.32         35.70         9.47 o                         
  -7   1   3      24881.97      26123.44       260.74 o                         
  -5   1   3       7583.51       8915.07       103.44 o                         
  -3   1   3       2439.21       2558.27        24.16 o                         
  -1   1   3       1882.62       1670.15        18.30 o                         
   1   1   3        158.57        279.11         9.91 o                         
   3   1   3       1071.98       1088.27        18.29 o                         
   5   1   3       5810.44       5538.23        92.32 o                         
   7   1   3      23333.58      22686.81       204.79 o                         
   9   1   3       3994.78       3803.73        48.16 o                         
  11   1   3       4870.00       4691.90        51.88 o                         
  13   1   3      10169.70       9724.47        96.90 o                         
  15   1   3      18272.15      17781.29       168.34 o                         
  17   1   3        453.57        582.86        20.81 o                         
  19   1   3       6670.02       6422.82        73.98 o                         
  21   1   3       9326.22       8692.65       114.23 o                         
  23   1   3       2238.87       2132.53        35.63 o                         
  25   1   3       1636.06       1594.36        62.44 o                         
  27   1   3       3228.44       3137.46        52.72 o                         
  29   1   3       1222.29       1147.87        35.46 o                         
  31   1   3         24.13         39.64        18.19 o                         
  33   1   3       1219.22       1291.20        44.52 o                         
  35   1   3       4698.80       4388.88        79.34 o                         
  37   1   3        464.02        588.42        37.42 o                         
  39   1   3       1231.86       1369.15        52.98 o                         
  41   1   3       1000.91       1068.06        59.85 o                         
  43   1   3        710.22        758.65        47.16 o                         
  45   1   3       1539.63       1653.32        66.75 o                         
  47   1   3        863.63       1056.38        57.56 o                         
  49   1   3        638.85        802.98        84.71 o                         
 -50   2   3        371.39        340.81        43.19 o                         
 -48   2   3        702.97        800.61        41.60 o                         
 -46   2   3       1551.92       1657.16        49.87 o                         
 -44   2   3          3.16         60.03        21.10 o                         
 -42   2   3       4127.28       4038.59        58.87 o                         
 -40   2   3       1793.97       1774.89        43.89 o                         
 -38   2   3        217.19        221.63        22.96 o                         
 -36   2   3         72.01         87.35        18.82 o                         
 -34   2   3       9007.02       8139.90        88.98 o                         
 -32   2   3       1180.64       1062.16        31.03 o                         
 -30   2   3        498.84        577.39        40.05 o                         
 -28   2   3       5457.69       5157.48        56.05 o                         
 -26   2   3      13591.44      12616.11       104.65 o                         
 -24   2   3          5.69         35.99        11.23 o                         
 -22   2   3      10475.30      10476.32        86.88 o                         
 -20   2   3       5193.90       4783.54        46.46 o                         
 -18   2   3       4418.99       4408.02        45.91 o                         
 -16   2   3       1450.61       1468.83        30.10 o                         
 -14   2   3      55737.36      56980.95       506.03 o                         
 -12   2   3        933.79       1494.59        42.73 o                         
 -10   2   3          0.82         -0.19         7.65 o                         
  -8   2   3      13756.34      13381.69       116.27 o                         
  -6   2   3      17625.07      17657.53       149.28 o                         
  -4   2   3        231.12        299.20        11.66 o                         
  -2   2   3        402.09        243.19         9.69 o                         
   0   2   3      15256.10      15229.60       141.36 o                         
   2   2   3       3735.92       3635.46        38.60 o                         
   4   2   3       8370.24       8239.52        81.06 o                         
   6   2   3      18955.25      18586.36       191.78 o                         
   8   2   3        883.69        648.77        17.85 o                         
  10   2   3        234.93        250.48        13.15 o                         
  12   2   3      16275.49      15451.39       147.22 o                         
  14   2   3      22746.45      21711.84       210.15 o                         
  16   2   3        544.57        506.60        19.44 o                         
  18   2   3       5759.20       5531.25        67.57 o                         
  20   2   3       5498.99       4994.91        57.36 o                         
  22   2   3      12692.37      12125.38       115.77 o                         
  24   2   3       1726.15       1525.53        32.89 o                         
  26   2   3       2702.40       2868.10        50.71 o                         
  28   2   3       9475.17       8247.72       106.66 o                         
  30   2   3       2132.85       1901.75        46.72 o                         
  32   2   3        134.34        214.59        24.71 o                         
  34   2   3       3063.03       2859.53        91.62 o                         
  36   2   3        633.51        586.39        38.34 o                         
  38   2   3       2578.25       2560.75        67.10 o                         
  40   2   3        835.17        932.83        48.37 o                         
  42   2   3       1351.54       1328.66        57.77 o                         
  44   2   3       3131.05       3248.93        83.08 o                         
  46   2   3       3977.31       4183.01        95.20 o                         
  48   2   3         77.84        180.90        66.92 o                         
 -49   3   3         26.03         22.51        37.28 o                         
 -47   3   3         23.18         32.41        31.93 o                         
 -45   3   3        547.35        547.13        42.51 o                         
 -43   3   3        155.31        145.64        31.39 o                         
 -41   3   3          5.59        -12.29        26.72 o                         
 -39   3   3         56.72         33.95        22.45 o                         
 -37   3   3         75.45         56.80        21.47 o                         
 -35   3   3          2.90         25.23        19.46 o                         
 -33   3   3          5.51          7.93        17.86 o                         
 -31   3   3        384.07        439.17        28.87 o                         
 -29   3   3        237.85        188.37        18.48 o                         
 -27   3   3         68.69         47.02        19.57 o                         
 -25   3   3        172.39        145.10        15.79 o                         
 -23   3   3       2474.72       2302.05        36.33 o                         
 -21   3   3       3050.74       3183.26        45.36 o                         
 -19   3   3         49.99        173.26        14.96 o                         
 -17   3   3       2181.33       2099.71        33.89 o                         
 -15   3   3        728.23        731.69        19.09 o                         
 -13   3   3         22.76         29.90        10.18 o                         
 -11   3   3        326.84        434.03        16.72 o                         
  -9   3   3       1070.37       1298.24        24.49 o                         
  -7   3   3        984.17        938.76        31.74 o                         
  -5   3   3       2847.33       3230.35        47.17 o                         
  -3   3   3        354.59        359.00        15.01 o                         
  -1   3   3       1699.34       1871.77        22.92 o                         
   1   3   3       6341.24       6888.31        95.17 o                         
   3   3   3       1924.26       2242.43        50.08 o                         
   5   3   3          3.93         -9.08         9.08 o                         
   7   3   3        687.91        665.46        19.50 o                         
   9   3   3       3714.03       3917.11        45.36 o                         
  11   3   3       1517.78       1595.04        26.94 o                         
  13   3   3         97.17        107.90        11.99 o                         
  15   3   3          0.15         -4.84        10.51 o                         
  17   3   3        149.86         91.39        14.18 o                         
  19   3   3         44.19         51.66        17.43 o                         
  21   3   3        695.60        551.67        23.52 o                         
  23   3   3       1077.37       1127.20        30.25 o                         
  25   3   3        380.57        357.02        23.97 o                         
  27   3   3         45.61        102.47        20.40 o                         
  29   3   3        691.23        758.47        44.30 o                         
  31   3   3        181.97        254.71        29.25 o                         
  33   3   3          1.33        -16.98        23.62 o                         
  35   3   3          3.02        -28.63        28.63 o                         
  37   3   3        590.49        556.35        41.13 o                         
  39   3   3        306.35        315.61        43.66 o                         
  41   3   3         37.58         16.72        37.88 o                         
  43   3   3       1683.88       1705.55        65.80 o                         
  45   3   3        504.09        542.83        49.39 o                         
 -46   4   3        290.11        251.95        46.50 o                         
 -44   4   3        154.67         74.95        46.29 o                         
 -42   4   3       1396.26       1285.96        64.66 o                         
 -40   4   3       1399.16       1330.15        52.74 o                         
 -38   4   3        154.17        144.52        29.80 o                         
 -36   4   3       1119.02       1176.86        80.82 o                         
 -34   4   3       3185.41       3350.60        62.83 o                         
 -32   4   3        997.00       1042.20        37.78 o                         
 -30   4   3        546.38        635.45        37.27 o                         
 -28   4   3       3935.25       3924.52        56.06 o                         
 -26   4   3       2062.03       2074.44        39.91 o                         
 -24   4   3        318.69        256.77        19.60 o                         
 -22   4   3       7894.39       7502.88        86.81 o                         
 -20   4   3       2250.90       2471.21        43.18 o                         
 -18   4   3          5.39         45.97        14.86 o                         
 -16   4   3       5374.51       4784.82        59.34 o                         
 -14   4   3      11587.34      10802.48       105.83 o                         
 -12   4   3       1243.65       1257.88        28.86 o                         
 -10   4   3         30.20          8.98        12.77 o                         
  -8   4   3       8830.18       8108.79        82.64 o                         
  -6   4   3      13376.44      12248.18       146.72 o                         
  -4   4   3       3958.86       3656.11        46.91 o                         
  -2   4   3       1910.30       1582.20        35.60 o                         
   0   4   3      12887.43      12010.38       103.50 o                         
   2   4   3       8022.40       7677.74        77.64 o                         
   4   4   3        416.15        375.40        18.05 o                         
   6   4   3      12463.02      11331.90       117.99 o                         
   8   4   3       5528.30       5110.24        64.28 o                         
  10   4   3       2397.78       2103.85        36.52 o                         
  12   4   3      10244.31       9339.40       131.97 o                         
  14   4   3       3667.05       3628.69        45.06 o                         
  16   4   3        298.60        334.78        18.36 o                         
  18   4   3      12588.26      11012.11       118.21 o                         
  20   4   3       2810.70       2923.18        47.17 o                         
  22   4   3        319.68        449.84        26.44 o                         
  24   4   3       1230.50       1262.71        44.48 o                         
  26   4   3       5665.90       5427.17       153.19 o                         
  28   4   3        883.29        968.89        43.18 o                         
  30   4   3          2.98         -4.65        24.04 o                         
  32   4   3        774.19        808.19        52.83 o                         
  34   4   3       3078.55       3166.98        86.37 o                         
  36   4   3        480.04        512.68        41.91 o                         
  38   4   3       1874.84       2068.62        85.88 o                         
  40   4   3        625.65        579.65        48.17 o                         
  42   4   3       1536.55       1454.20       103.09 o                         
 -41   5   3        848.87        828.83        57.19 o                         
 -39   5   3        541.78        556.48        57.33 o                         
 -37   5   3        237.88        231.37        39.95 o                         
 -35   5   3       1288.72       1397.99        53.62 o                         
 -33   5   3        579.75        673.58        56.90 o                         
 -31   5   3          7.72         22.15        32.94 o                         
 -29   5   3        188.92        219.14        28.46 o                         
 -27   5   3       2175.55       2130.53        54.61 o                         
 -25   5   3        939.93        882.45        36.76 o                         
 -23   5   3        741.38        777.69        32.46 o                         
 -21   5   3       6156.08       5765.84        74.60 o                         
 -19   5   3       3027.42       2905.77        50.05 o                         
 -17   5   3        222.05        402.43        23.82 o                         
 -15   5   3       9055.72       8416.14        92.22 o                         
 -13   5   3       2905.54       2802.97        45.93 o                         
 -11   5   3       2172.56       2049.01        39.38 o                         
  -9   5   3          6.79         26.48        15.56 o                         
  -7   5   3       9495.43       9047.79        94.61 o                         
  -5   5   3       1187.54       1091.81        30.41 o                         
  -3   5   3        256.67        218.15        42.55 o                         
  -1   5   3        940.61        924.67        32.67 o                         
   1   5   3       6074.68       5664.43        84.02 o                         
   3   5   3       1057.65        948.97        32.53 o                         
   5   5   3       3180.03       3048.71        51.40 o                         
   7   5   3       5265.35       5127.73        70.02 o                         
   9   5   3       3295.57       3242.84        68.27 o                         
  11   5   3       3589.24       3272.69        55.07 o                         
  13   5   3       5865.52       5565.11        77.37 o                         
  15   5   3       1424.03       1400.68        43.91 o                         
  17   5   3         48.34         49.41        23.60 o                         
  19   5   3       3971.90       3621.69        80.81 o                         
  21   5   3       2098.84       2113.64        84.43 o                         
  23   5   3          2.24         37.57        26.94 o                         
  25   5   3       1241.18       1300.50        58.46 o                         
  27   5   3        431.72        490.19        48.40 o                         
  29   5   3       1265.59       1337.36        64.80 o                         
  31   5   3        579.98        591.53        53.16 o                         
  33   5   3        425.71        469.32        49.81 o                         
  35   5   3       1799.78       1879.61        81.92 o                         
  37   5   3         20.01         50.04        47.07 o                         
  39   5   3       1292.95       1231.21        87.59 o                         
 -36   6   3          0.27         77.12        41.33 o                         
 -34   6   3       1044.85       1105.91        68.70 o                         
 -32   6   3        443.00        525.24        53.72 o                         
 -30   6   3        108.72         80.58        39.57 o                         
 -28   6   3         55.43         66.38        45.39 o                         
 -26   6   3        776.76        753.21        57.25 o                         
 -24   6   3         31.43         13.62        30.65 o                         
 -22   6   3         37.23         84.38        32.83 o                         
 -20   6   3         73.69         63.23        30.80 o                         
 -18   6   3         40.77         20.61        28.29 o                         
 -16   6   3        118.32        179.81        29.94 o                         
 -14   6   3         93.27         99.90        26.10 o                         
 -12   6   3         72.69         58.56        31.75 o                         
 -10   6   3        313.34        289.40        33.83 o                         
  -8   6   3        411.11        419.66        31.91 o                         
  -6   6   3       2121.57       1975.69        54.36 o                         
  -4   6   3        123.88        192.63        32.61 o                         
  -2   6   3         36.55         73.33        23.64 o                         
   0   6   3       1227.17       1166.42        51.99 o                         
   2   6   3        743.14        728.01        63.83 o                         
   4   6   3         41.13         25.76        27.40 o                         
   6   6   3        266.31        337.67        37.28 o                         
   8   6   3        743.37        715.36        89.25 o                         
  10   6   3          7.20        -10.12        25.13 o                         
  12   6   3         10.91          3.82        24.59 o                         
  14   6   3         41.33         53.38        27.02 o                         
  16   6   3         73.58         67.34        72.39 o                         
  18   6   3        479.98        488.81        40.91 o                         
  20   6   3        814.19        797.80        77.13 o                         
  22   6   3          0.66         46.53        30.64 o                         
  24   6   3         37.51         54.84        37.22 o                         
  26   6   3        115.28        129.96        37.47 o                         
  28   6   3        272.67        262.05        43.38 o                         
  30   6   3         15.97         25.08        37.72 o                         
  32   6   3          7.99        -14.81        39.46 o                         
  34   6   3        817.47        873.88       160.46 o                         
 -29   7   3        272.38        315.13        51.77 o                         
 -27   7   3       1251.51       1367.68        73.74 o                         
 -25   7   3        157.03        198.61        64.10 o                         
 -23   7   3       1003.11        941.78        61.65 o                         
 -21   7   3       1554.01       1639.03        81.56 o                         
 -19   7   3        528.97        621.29        52.33 o                         
 -17   7   3        282.20        398.39        44.66 o                         
 -15   7   3       3311.83       3169.63        91.38 o                         
 -13   7   3       3554.01       3506.61       110.52 o                         
 -11   7   3        200.37        259.87        65.39 o                         
  -9   7   3        341.34        355.85        41.46 o                         
  -7   7   3       2647.20       2543.16        76.57 o                         
  -5   7   3        632.60        744.60        49.50 o                         
  -3   7   3        464.69        532.81        56.05 o                         
  -1   7   3       1888.58       1855.20        84.77 o                         
   1   7   3       1429.06       1472.79        81.59 o                         
   3   7   3          6.10         24.93        40.14 o                         
   5   7   3       1353.26       1300.08        77.06 o                         
   7   7   3       2804.22       2784.66       141.53 o                         
   9   7   3         62.59         11.72        40.57 o                         
  11   7   3          3.88         84.84        52.29 o                         
  13   7   3       2781.75       2659.70       101.99 o                         
  15   7   3       2022.52       1995.55        93.70 o                         
  17   7   3       1124.99       1261.52        84.74 o                         
  19   7   3       1155.17       1069.70        62.40 o                         
  21   7   3        229.72        238.50        43.27 o                         
  23   7   3         23.89         70.73        38.46 o                         
  25   7   3       1668.81       1534.02        76.46 o                         
  27   7   3       1752.69       1979.64       158.66 o                         
 -16   8   3         51.68        127.39        44.61 o                         
 -14   8   3       2055.79       1955.76        84.46 o                         
 -12   8   3        299.17        312.98        47.96 o                         
 -10   8   3        106.75        177.62        46.54 o                         
  -8   8   3        808.66        924.32        79.04 o                         
  -6   8   3       1468.71       1521.41       201.93 o                         
  -4   8   3        483.65        509.03       141.53 o                         
  -2   8   3         58.37        210.11        85.64 o                         
   0   8   3       1307.05       1587.83        94.32 o                         
   2   8   3        909.16       1074.90        80.95 o                         
   4   8   3        334.43        530.25        65.65 o                         
   6   8   3        831.05        889.87        76.37 o                         
   8   8   3        916.24        948.83        79.01 o                         
  10   8   3          0.36         13.84        50.80 o                         
  12   8   3        625.08        660.01       133.42 o                         
  14   8   3        985.12       1038.50       113.59 o                         
 -52   0   4       3819.31       3851.87       132.97 o                         
 -50   0   4       1095.33       1205.59        83.32 o                         
 -48   0   4       1095.49       1138.00       102.77 o                         
 -46   0   4        770.60        996.43        71.95 o                         
 -44   0   4       3182.71       3013.49        84.15 o                         
 -42   0   4         26.03        247.41        33.74 o                         
 -40   0   4       3084.94       2802.17        74.29 o                         
 -38   0   4       1016.29       1406.58        54.02 o                         
 -36   0   4        138.51        138.39        23.09 o                         
 -34   0   4       4297.28       3914.41        68.71 o                         
 -32   0   4       2574.85       2672.37        71.42 o                         
 -30   0   4        643.43       1126.77        59.35 o                         
 -28   0   4        556.61        913.39        42.68 o                         
 -26   0   4      23189.17      23690.97       225.24 o                         
 -24   0   4      15898.62      15972.16       156.53 o                         
 -22   0   4       6970.16       7178.45        78.79 o                         
 -20   0   4      21305.09      22563.07       235.73 o                         
 -18   0   4      28640.98      31211.72       377.60 o                         
 -16   0   4       9154.41       8894.29       100.28 o                         
 -14   0   4      12502.26      13447.03       164.45 o                         
 -12   0   4      32418.51      31323.26       443.66 o                         
 -10   0   4        112.67        -14.42        14.42 o                         
  -8   0   4        578.84        883.51        25.93 o                         
  -6   0   4       5344.71       6315.73       131.62 o                         
  -4   0   4      14359.92      17284.48       227.87 o                         
  -2   0   4       3305.32       3535.65        55.11 o                         
   0   0   4       8070.19       9680.70       205.84 o                         
   2   0   4       3894.28       4787.69        62.98 o                         
   4   0   4       4314.44       3979.38        48.72 o                         
   6   0   4      17865.17      17972.55       249.70 o                         
   8   0   4       7421.19       8063.97       125.45 o                         
  10   0   4      26222.62      25060.43       634.64 o                         
  12   0   4        309.58        937.11        55.89 o                         
  14   0   4      47738.76      47842.62      1074.56 o                         
  16   0   4      25377.94      25339.62       371.59 o                         
  18   0   4        709.77       1003.68        39.78 o                         
  20   0   4       7191.86       7550.29       134.39 o                         
  22   0   4       9818.93      10868.92       183.46 o                         
  24   0   4       6474.72       6292.06       123.49 o                         
  26   0   4       8639.78       8172.62       328.14 o                         
  28   0   4        389.09        577.35        45.07 o                         
  30   0   4       1321.91       1542.64        92.85 o                         
  32   0   4        150.50        160.81        34.99 o                         
  34   0   4       5225.86       5004.92       121.35 o                         
  36   0   4        356.13        585.06       102.77 o                         
  38   0   4       2278.91       2036.33        85.68 o                         
  40   0   4       1307.32       1507.95        82.62 o                         
  42   0   4       1674.94       1839.31        90.03 o                         
  44   0   4       1107.84       1294.81        86.54 o                         
  46   0   4          2.44         75.79        77.53 o                         
  48   0   4        717.50        971.79       124.40 o                         
 -51   1   4        681.63        774.85        52.15 o                         
 -49   1   4       1609.00       1787.90        69.28 o                         
 -47   1   4        117.17        191.45        35.59 o                         
 -45   1   4       1127.41       1183.35        43.09 o                         
 -43   1   4        194.57        245.84        26.59 o                         
 -41   1   4          8.73          9.25        16.92 o                         
 -39   1   4       1169.60       1165.81        33.69 o                         
 -37   1   4       1066.91       1010.28        29.59 o                         
 -35   1   4        226.44        488.63        21.39 o                         
 -33   1   4       2436.80       2253.82        37.50 o                         
 -31   1   4       5729.24       5393.19        61.69 o                         
 -29   1   4         20.94         46.37        13.00 o                         
 -27   1   4       7700.35       7753.40        77.45 o                         
 -25   1   4       3023.85       3199.11        40.56 o                         
 -23   1   4       3628.05       3364.55        40.10 o                         
 -19   1   4      24489.61      24428.48       191.09 o                         
 -17   1   4       4485.30       4549.31        44.64 o                         
 -15   1   4         93.51        254.38        13.51 o                         
 -11   1   4       9186.81       9278.19       103.64 o                         
  -9   1   4       7515.08       8356.82        91.90 o                         
  -7   1   4       1173.33       1493.12        25.08 o                         
  -3   1   4      10572.75      11024.13       100.79 o                         
  -1   1   4       2699.91       3180.48        67.30 o                         
   1   1   4       4899.69       5498.66        52.49 o                         
   3   1   4       3199.40       2905.89        32.67 o                         
   5   1   4      11154.63      12311.53       116.39 o                         
   7   1   4       6308.82       6787.42       146.41 o                         
   9   1   4       6646.49       6129.60        58.54 o                         
  11   1   4       3177.11       3316.72        40.70 o                         
  13   1   4       2179.64       2453.14        34.76 o                         
  15   1   4      11109.74      12457.47       123.00 o                         
  17   1   4      12140.35      11414.92       115.59 o                         
  19   1   4        872.01        903.55        25.52 o                         
  21   1   4       4718.45       4702.48        80.73 o                         
  23   1   4       8913.02       8279.61       164.47 o                         
  25   1   4        935.89        859.58        29.48 o                         
  27   1   4       2239.75       2273.15        44.71 o                         
  29   1   4        490.48        530.87        26.95 o                         
  31   1   4       7094.35       6563.60        97.49 o                         
  33   1   4        972.74        958.75        41.47 o                         
  35   1   4        773.58        843.10        40.83 o                         
  37   1   4         91.51        114.19        27.20 o                         
  39   1   4        482.42        504.94        39.56 o                         
  41   1   4        563.94        634.77        44.50 o                         
  43   1   4        713.21        832.41        49.60 o                         
  45   1   4          1.01         52.09        35.80 o                         
  47   1   4        240.44        288.07        45.02 o                         
 -50   2   4        132.24        158.44        39.55 o                         
 -48   2   4         15.12        161.74        34.39 o                         
 -46   2   4       4827.79       4952.53        81.41 o                         
 -44   2   4        346.63        377.12        31.10 o                         
 -42   2   4        267.80        295.56        29.54 o                         
 -40   2   4        120.76        196.93        25.57 o                         
 -38   2   4        878.07        901.91        33.64 o                         
 -36   2   4        330.26        316.27        23.30 o                         
 -34   2   4        291.63        290.41        21.01 o                         
 -32   2   4         67.03         96.79        16.88 o                         
 -30   2   4        110.91        145.52        22.52 o                         
 -28   2   4        760.17        742.61        24.42 o                         
 -26   2   4       2626.04       2661.20        35.94 o                         
 -24   2   4         25.22         27.48        10.64 o                         
 -22   2   4       4207.45       4124.19        43.27 o                         
 -20   2   4       1029.95       1422.34        31.76 o                         
 -18   2   4      23990.21      24076.35       189.51 o                         
 -16   2   4       1172.82       1308.19        23.54 o                         
 -14   2   4          7.82        127.92        11.15 o                         
 -12   2   4       5691.73       6623.50        64.80 o                         
 -10   2   4      13237.61      13358.36       125.78 o                         
  -8   2   4       1183.63       1373.03        21.17 o                         
  -6   2   4      16041.60      17226.71       134.59 o                         
  -4   2   4         94.33        112.26        12.91 o                         
  -2   2   4         12.73         10.82         6.17 o                         
   0   2   4       3103.59       3099.87        31.51 o                         
   2   2   4       6966.98       7797.48       141.98 o                         
   4   2   4       1963.43       1846.59        24.27 o                         
   8   2   4      20932.45      21501.81       197.84 o                         
  10   2   4       2677.33       2544.98        35.24 o                         
  12   2   4          7.29         65.96         9.77 o                         
  16   2   4       9694.86       9495.69        99.30 o                         
  18   2   4       1000.63       1133.97        27.79 o                         
  20   2   4        324.37        302.57        21.78 o                         
  22   2   4        406.90        525.64        23.63 o                         
  24   2   4        230.02        325.12        21.99 o                         
  26   2   4          0.46         12.62        16.67 o                         
  28   2   4          6.21        -19.39        19.39 o                         
  30   2   4        214.70        253.25        29.94 o                         
  32   2   4        453.35        477.63        40.49 o                         
  34   2   4        714.29        730.16        40.17 o                         
  36   2   4       1169.50       1102.61        49.28 o                         
  38   2   4         37.01         78.63        29.21 o                         
  40   2   4        249.18        278.45        35.37 o                         
  42   2   4       1567.48       1771.60        73.13 o                         
  44   2   4       2318.75       2417.67        76.41 o                         
  46   2   4         22.30         65.39        39.41 o                         
 -49   3   4        205.16        306.72        44.27 o                         
 -47   3   4        285.82        479.86        42.11 o                         
 -45   3   4       2993.88       3052.68        75.49 o                         
 -43   3   4        231.81        300.75        35.86 o                         
 -41   3   4        250.84        374.89        35.10 o                         
 -39   3   4       3939.23       3789.18       102.29 o                         
 -37   3   4       1139.70       1027.80        43.04 o                         
 -35   3   4        243.77        366.11        29.66 o                         
 -33   3   4       5034.43       4939.65        70.73 o                         
 -31   3   4        757.65        841.57        31.51 o                         
 -29   3   4       3397.76       3314.66        52.59 o                         
 -27   3   4       4507.32       4889.04        73.24 o                         
 -25   3   4      16425.54      16008.09       141.20 o                         
 -23   3   4       1380.29       1379.72        33.20 o                         
 -21   3   4       2131.96       2189.24        34.63 o                         
 -19   3   4      11973.92      12022.69       114.42 o                         
 -17   3   4      12678.54      12487.11       107.92 o                         
 -15   3   4        104.29        423.18        18.66 o                         
 -13   3   4      10828.87      10944.98        99.72 o                         
 -11   3   4      10851.94      10035.21        94.78 o                         
  -9   3   4       2095.49       2146.87        31.57 o                         
  -7   3   4       3531.94       3712.37        43.74 o                         
  -5   3   4      16398.39      18223.67       193.13 o                         
  -3   3   4       4525.28       4253.46        43.20 o                         
  -1   3   4       1668.55       2125.68        27.46 o                         
   1   3   4      32200.97      33107.64       298.94 o                         
   3   3   4       7056.30       6694.30        71.45 o                         
   5   3   4        959.33       1204.14        23.99 o                         
   7   3   4        992.02       1356.25        44.48 o                         
   9   3   4      15346.86      15276.51       133.88 o                         
  11   3   4       6002.23       5610.04        54.40 o                         
  13   3   4       9650.90       9682.25       102.06 o                         
  15   3   4      13401.16      13413.27       123.77 o                         
  17   3   4       1277.28       1199.01        30.76 o                         
  19   3   4         19.19         62.37        15.58 o                         
  21   3   4       2504.35       3457.75        62.05 o                         
  23   3   4      10999.68      10625.35       132.03 o                         
  25   3   4       1151.78       1234.81        42.74 o                         
  27   3   4       1988.58       1831.94        55.95 o                         
  29   3   4       2864.91       3165.05        65.31 o                         
  31   3   4       2261.67       2135.62        57.85 o                         
  33   3   4        364.40        474.29        36.60 o                         
  35   3   4       1170.40       1355.26        59.33 o                         
  37   3   4       2470.06       2322.89        93.66 o                         
  39   3   4          5.57         25.52        36.83 o                         
  41   3   4       4039.72       4140.86       110.19 o                         
  43   3   4       1501.29       1617.07        69.62 o                         
  45   3   4         86.85         80.85        60.31 o                         
 -46   4   4        940.55        899.14        72.37 o                         
 -44   4   4        414.97        377.15        40.95 o                         
 -42   4   4        135.80         81.77        33.82 o                         
 -40   4   4         38.39         52.07        30.63 o                         
 -38   4   4        452.86        457.23        37.62 o                         
 -36   4   4        266.60        332.12        33.18 o                         
 -34   4   4        404.64        497.72        34.13 o                         
 -32   4   4       1980.33       1929.69        52.91 o                         
 -30   4   4        679.50        755.85        36.08 o                         
 -28   4   4         70.89        128.48        28.71 o                         
 -26   4   4       3043.34       3019.24        56.71 o                         
 -24   4   4       1501.10       1566.79        38.05 o                         
 -22   4   4        693.61        812.84        38.91 o                         
 -20   4   4       4061.00       4055.44        56.79 o                         
 -18   4   4       6995.16       6419.32        73.39 o                         
 -16   4   4          1.28         23.38        13.05 o                         
 -14   4   4       1065.02       1067.69        28.06 o                         
 -12   4   4       2912.17       3299.97        50.26 o                         
 -10   4   4       2978.19       2662.58        39.82 o                         
  -8   4   4       1118.65       1208.26        27.80 o                         
  -6   4   4       1539.13       1574.39        38.17 o                         
  -4   4   4         17.38         48.23        12.48 o                         
  -2   4   4          0.37          5.27        11.43 o                         
   0   4   4        623.29        611.92        18.54 o                         
   2   4   4        573.60        666.42        19.32 o                         
   4   4   4       1938.45       1744.30        30.17 o                         
   6   4   4          4.26        125.20        13.15 o                         
   8   4   4       8996.76       8709.84        90.81 o                         
  10   4   4        465.85        470.05        24.46 o                         
  12   4   4         84.49         67.00        15.42 o                         
  14   4   4        132.09        446.11        45.54 o                         
  16   4   4       7841.37       6815.64        83.50 o                         
  18   4   4       2041.09       2060.22        47.74 o                         
  20   4   4       3615.40       3204.26        62.77 o                         
  22   4   4        973.58       1070.78        47.44 o                         
  24   4   4        511.09        513.88        37.75 o                         
  26   4   4          0.50         86.61        27.36 o                         
  28   4   4        162.74        229.49        32.24 o                         
  30   4   4        927.71       1032.88        53.23 o                         
  32   4   4        172.59        169.92        34.63 o                         
  34   4   4        702.01        733.23        44.63 o                         
  36   4   4       1179.62       1294.69        58.14 o                         
  38   4   4         50.96         57.99        45.54 o                         
  40   4   4        108.15        111.87        37.65 o                         
  42   4   4         39.42         76.92        87.44 o                         
 -41   5   4        229.63        212.51        44.60 o                         
 -39   5   4        295.56        432.46        40.61 o                         
 -37   5   4       1950.15       1903.86        62.92 o                         
 -35   5   4         73.91        314.31        34.39 o                         
 -33   5   4       1276.37       1386.51        52.55 o                         
 -31   5   4       1148.79       1116.51        46.46 o                         
 -29   5   4        454.52        460.36        33.82 o                         
 -27   5   4         65.74        202.02        26.47 o                         
 -25   5   4        432.79        561.54        34.71 o                         
 -23   5   4       2232.25       1925.94        55.79 o                         
 -21   5   4          9.31         77.70        24.11 o                         
 -19   5   4        419.23        522.18        32.53 o                         
 -17   5   4        423.86        453.18        31.05 o                         
 -15   5   4          9.14         35.37        20.54 o                         
 -13   5   4        329.64        408.19        28.38 o                         
 -11   5   4       4836.40       4624.44        74.25 o                         
  -9   5   4       2115.69       1938.90        43.58 o                         
  -7   5   4       4308.84       4678.16        67.39 o                         
  -5   5   4      11174.49      10298.31       149.84 o                         
  -3   5   4       3091.17       2834.93        50.51 o                         
  -1   5   4       1527.31       1623.52        44.05 o                         
   1   5   4       3374.39       3636.99        67.03 o                         
   3   5   4       9574.80       8912.01       137.71 o                         
   5   5   4        808.84        883.03        46.01 o                         
   7   5   4       7607.71       7334.64       114.96 o                         
   9   5   4       1126.59       1202.77        44.43 o                         
  11   5   4          6.61          7.21        22.95 o                         
  13   5   4        295.50        236.86        28.64 o                         
  15   5   4        577.58        633.94        38.01 o                         
  17   5   4       1119.28       1168.56        49.61 o                         
  19   5   4         30.52         99.18        26.95 o                         
  21   5   4        162.67        211.00        31.19 o                         
  23   5   4       1416.07       1550.26        59.98 o                         
  25   5   4        187.68        179.13        34.50 o                         
  27   5   4         30.10        134.02        33.87 o                         
  29   5   4        214.84        234.24        38.80 o                         
  31   5   4       3457.72       3487.56       122.66 o                         
  33   5   4        171.38        329.61        65.79 o                         
  35   5   4       2375.33       2444.81        89.62 o                         
  37   5   4         14.66         18.49        41.10 o                         
 -36   6   4         14.67         25.75        39.37 o                         
 -34   6   4         22.87         27.20        43.20 o                         
 -32   6   4         74.22         51.40        31.77 o                         
 -30   6   4        671.91        657.82        41.56 o                         
 -28   6   4        365.94        547.33        38.57 o                         
 -26   6   4       1794.99       1786.02        85.17 o                         
 -24   6   4        990.88        992.43        56.37 o                         
 -22   6   4        443.53        462.08        56.64 o                         
 -20   6   4        516.06        720.87        49.06 o                         
 -18   6   4       6461.77       6597.09       121.29 o                         
 -16   6   4       2336.53       2318.12        71.50 o                         
 -14   6   4       1028.18       1405.07        57.41 o                         
 -12   6   4       8434.08       8289.83       137.68 o                         
 -10   6   4       2049.81       2285.00        68.23 o                         
  -8   6   4        539.81        604.59        46.89 o                         
  -6   6   4       4272.93       4355.92        90.79 o                         
  -4   6   4       3809.70       3814.62        83.59 o                         
  -2   6   4         20.76         80.53        34.35 o                         
   0   6   4       4805.91       4798.75       117.21 o                         
   2   6   4       6340.44       6415.90       140.17 o                         
   4   6   4        881.14        999.30        61.74 o                         
   6   6   4       1560.39       1692.90        73.92 o                         
   8   6   4       3761.95       4192.37       116.29 o                         
  10   6   4       5781.07       5746.21       132.42 o                         
  12   6   4        602.81        776.97        50.11 o                         
  14   6   4       4499.36       4518.16        94.27 o                         
  16   6   4       2451.09       2355.14        70.40 o                         
  18   6   4        180.60        180.89        33.93 o                         
  20   6   4         29.26         75.80        31.62 o                         
  22   6   4        367.99        465.92        64.42 o                         
  24   6   4       1531.11       1480.95        66.57 o                         
  26   6   4        659.95        630.19        51.96 o                         
  28   6   4         24.08        -35.37        35.37 o                         
  30   6   4        296.33        250.12        45.08 o                         
  32   6   4        183.45        241.52        51.47 o                         
 -29   7   4         42.81         68.51        53.14 o                         
 -27   7   4        527.40        512.93        77.98 o                         
 -25   7   4         36.92          1.41        44.95 o                         
 -23   7   4        214.01        240.60        55.48 o                         
 -21   7   4        224.83        309.18        62.68 o                         
 -19   7   4        608.55        688.21        65.75 o                         
 -17   7   4        195.13        156.86        39.45 o                         
 -15   7   4          5.19          5.39        33.81 o                         
 -13   7   4       1197.37       1174.82        61.36 o                         
 -11   7   4        176.72        261.04        40.50 o                         
  -9   7   4         35.59         44.61        33.89 o                         
  -7   7   4        415.02        437.87        49.24 o                         
  -5   7   4       1440.25       1354.81        79.49 o                         
  -3   7   4        297.72        315.62        50.80 o                         
  -1   7   4        592.96        625.01        59.88 o                         
   1   7   4         88.14        206.28        58.60 o                         
   3   7   4        247.74        335.39        49.67 o                         
   5   7   4         37.22         57.06        41.30 o                         
   7   7   4        659.40        685.95        62.87 o                         
   9   7   4        156.32        307.06        50.25 o                         
  11   7   4        206.78        250.52        54.09 o                         
  13   7   4        520.63        596.90       130.71 o                         
  15   7   4         22.72        164.51        46.21 o                         
  17   7   4         53.32         19.27        44.92 o                         
  19   7   4          7.38         -7.16        46.88 o                         
  21   7   4         11.17        -21.42        39.64 o                         
  23   7   4        169.34        230.64        44.76 o                         
  25   7   4         61.87         21.01        52.80 o                         
 -16   8   4         22.84         81.13        72.12 o                         
 -14   8   4        995.76       1089.62        82.17 o                         
 -12   8   4         36.69         18.45        44.30 o                         
 -10   8   4        541.10        558.97        73.92 o                         
  -8   8   4         20.94         -0.90        53.19 o                         
  -6   8   4        373.02        419.30        63.74 o                         
  -4   8   4         18.41         47.26        92.85 o                         
  -2   8   4         25.67        -47.12        47.12 o                         
   0   8   4          4.72         30.96        52.22 o                         
   2   8   4        368.50        311.12        61.15 o                         
   4   8   4         16.52        -45.41        47.80 o                         
   6   8   4         48.32         72.60        52.22 o                         
   8   8   4        284.85        389.23       116.29 o                         
  10   8   4       1012.71       1233.22       122.60 o                         
  12   8   4         19.16         84.74        79.33 o                         
 -51   1   5       2285.90       2485.14        80.14 o                         
 -49   1   5       2325.25       2519.26        77.17 o                         
 -47   1   5        322.85        391.78        49.08 o                         
 -45   1   5       2693.30       2763.07        73.07 o                         
 -43   1   5       2021.83       2118.85        58.20 o                         
 -41   1   5        691.49        730.87        33.85 o                         
 -39   1   5         23.30         75.93        20.52 o                         
 -37   1   5       6633.11       6377.70        74.11 o                         
 -35   1   5        246.89        262.56        19.31 o                         
 -33   1   5        143.23        100.14        14.99 o                         
 -31   1   5       1031.37       1005.58        34.68 o                         
 -29   1   5       3375.01       3359.94        45.14 o                         
 -27   1   5        109.31        114.28        16.10 o                         
 -25   1   5       4804.26       4685.22        51.42 o                         
 -23   1   5       9272.45       8717.72        81.15 o                         
 -21   1   5       2626.52       2565.14        36.78 o                         
 -19   1   5       1515.00       1538.73        23.87 o                         
 -17   1   5      26657.78      26490.85       204.91 o                         
 -15   1   5       7322.23       6669.63        58.94 o                         
 -13   1   5       3392.39       3682.99        34.09 o                         
 -11   1   5      14557.18      15002.59       119.43 o                         
  -9   1   5      21107.99      20643.12       213.79 o                         
  -7   1   5         22.75         -7.05         7.05 o                         
  -5   1   5       2891.56       2508.57        30.56 o                         
  -3   1   5       3502.41       3087.45        33.04 o                         
  -1   1   5       2411.15       2099.36        31.71 o                         
   1   1   5        347.37        287.93        11.45 o                         
   3   1   5      16233.27      16205.54       127.88 o                         
   5   1   5      18674.47      18091.73       168.14 o                         
   7   1   5         10.01          0.02         7.93 o                         
   9   1   5       6575.32       6107.74        51.74 o                         
  11   1   5      20613.91      20077.99       170.70 o                         
  13   1   5      12270.27      12178.54       119.44 o                         
  15   1   5       8095.14       8070.80       151.71 o                         
  17   1   5       7343.82       6917.38        77.49 o                         
  19   1   5       7133.48       6769.53        77.96 o                         
  21   1   5        345.66        314.63        18.98 o                         
  23   1   5       5112.78       4668.27        65.08 o                         
  25   1   5        128.57        157.06        20.18 o                         
  27   1   5         39.25         13.88        24.20 o                         
  29   1   5        538.60        497.05        30.98 o                         
  31   1   5       2186.13       2150.67        55.06 o                         
  33   1   5        539.25        541.95        52.31 o                         
  35   1   5       1184.36       1180.61        49.03 o                         
  37   1   5        790.48        837.27        44.59 o                         
  39   1   5       3587.49       3695.62        82.02 o                         
  41   1   5        244.75        223.66        38.51 o                         
  43   1   5       2105.62       2170.70        73.45 o                         
  45   1   5       1929.43       2181.20        76.06 o                         
  47   1   5        350.44        486.23        76.93 o                         
 -50   2   5       3287.62       3428.06        91.64 o                         
 -48   2   5       2627.25       2683.15        71.86 o                         
 -46   2   5        175.04        259.41        34.98 o                         
 -44   2   5       2514.46       2658.07        66.65 o                         
 -42   2   5       1564.55       1591.55        53.75 o                         
 -40   2   5        112.18        118.20        26.61 o                         
 -38   2   5       3841.18       3363.18        61.45 o                         
 -36   2   5        921.82       1033.51        36.97 o                         
 -34   2   5         35.87         50.10        18.20 o                         
 -32   2   5       1334.61       1189.32        43.67 o                         
 -30   2   5       9690.51       9125.57        90.39 o                         
 -28   2   5        728.83        802.49        37.76 o                         
 -26   2   5         90.89        105.91        13.52 o                         
 -24   2   5       2099.94       2293.01        34.60 o                         
 -22   2   5       4570.59       4389.76        48.41 o                         
 -20   2   5       3250.53       3511.64        40.82 o                         
 -18   2   5       2598.63       2583.66        32.71 o                         
 -16   2   5      10781.47      10031.68        92.99 o                         
 -14   2   5       7156.37       6875.45        68.28 o                         
 -12   2   5         47.19        142.86         9.62 o                         
 -10   2   5      20327.61      20384.92       160.56 o                         
  -8   2   5       9855.64       9668.04        81.75 o                         
  -6   2   5       1773.79       2002.63        24.41 o                         
  -4   2   5      25123.06      25631.85       185.05 o                         
  -2   2   5      25069.12      25072.62       207.78 o                         
   0   2   5       1226.57       1112.73        25.13 o                         
   2   2   5       3519.86       3327.76        40.63 o                         
   4   2   5      12466.83      11882.40        96.12 o                         
   6   2   5      13419.32      13115.23       125.16 o                         
   8   2   5        175.68        317.97        16.86 o                         
  10   2   5       7598.45       7377.51        77.47 o                         
  12   2   5      16950.67      16417.40       143.37 o                         
  14   2   5         13.53          5.96         9.52 o                         
  16   2   5       2728.08       2546.09        36.75 o                         
  18   2   5       3881.79       3888.07        53.73 o                         
  20   2   5       6658.39       6412.50        86.66 o                         
  22   2   5       4840.14       4306.99        68.38 o                         
  24   2   5       5052.33       4533.09        72.89 o                         
  26   2   5       2546.06       2558.31        55.67 o                         
  28   2   5        146.00        123.09        24.02 o                         
  30   2   5       3348.22       2987.14        75.38 o                         
  32   2   5       2452.93       2266.54        58.43 o                         
  34   2   5        245.77        304.18        31.43 o                         
  36   2   5        219.13        176.97        34.87 o                         
  38   2   5       3309.88       3326.67       112.94 o                         
  40   2   5       1093.14       1196.58        55.75 o                         
  42   2   5       1107.14       1223.47        58.26 o                         
  44   2   5        234.65        314.14        42.29 o                         
  46   2   5        977.87       1117.87        91.79 o                         
 -49   3   5         83.05         55.01        39.07 o                         
 -47   3   5        676.09        657.99        46.31 o                         
 -45   3   5         57.32         79.93        34.23 o                         
 -43   3   5          2.08         38.40        30.05 o                         
 -41   3   5          4.58         18.63        31.31 o                         
 -39   3   5        277.55        208.81        37.94 o                         
 -37   3   5          0.14        -23.18        23.18 o                         
 -35   3   5       1309.51       1253.16        45.16 o                         
 -33   3   5        442.99        511.57        31.60 o                         
 -31   3   5        482.05        442.12        28.54 o                         
 -29   3   5       3127.58       2854.01        53.96 o                         
 -27   3   5        266.26        260.16        25.19 o                         
 -25   3   5          0.06         17.21        16.32 o                         
 -23   3   5       1312.70       1253.97        31.97 o                         
 -21   3   5       1885.20       1645.83        36.69 o                         
 -19   3   5       1437.47       1586.59        31.06 o                         
 -17   3   5        238.20        196.76        14.95 o                         
 -15   3   5        179.44        154.54        13.31 o                         
 -13   3   5       1892.84       1999.83        31.84 o                         
 -11   3   5        255.73        313.74        16.80 o                         
  -9   3   5        544.04        561.58        18.32 o                         
  -7   3   5        363.19        505.76        14.16 o                         
  -5   3   5        505.37        532.62        15.16 o                         
  -3   3   5        118.54        131.39         9.19 o                         
  -1   3   5        465.02        517.13        17.18 o                         
   1   3   5        941.94       1068.60        25.55 o                         
   3   3   5         47.06         51.25        10.41 o                         
   5   3   5         17.03         22.25        10.50 o                         
   7   3   5         58.16         89.30         9.51 o                         
   9   3   5         40.93         32.41         8.99 o                         
  11   3   5       1207.94       1188.19        24.41 o                         
  13   3   5         52.60         73.63        15.05 o                         
  15   3   5        360.26        420.45        23.31 o                         
  17   3   5         15.74         31.47        16.12 o                         
  19   3   5        295.17        236.85        21.52 o                         
  21   3   5        174.38        145.11        36.95 o                         
  23   3   5        303.26        252.71        22.45 o                         
  25   3   5         23.93         32.32        18.49 o                         
  27   3   5         33.92         23.42        22.39 o                         
  29   3   5          0.56         29.04        23.84 o                         
  31   3   5         80.40        136.21        27.63 o                         
  33   3   5         10.18         19.09        33.10 o                         
  35   3   5        217.60        231.43        39.56 o                         
  37   3   5         25.41         30.15        36.34 o                         
  39   3   5        449.81        415.09        42.18 o                         
  41   3   5         63.01         60.25        35.65 o                         
  43   3   5          0.01         72.20        45.68 o                         
 -46   4   5          5.56         -9.56        40.58 o                         
 -44   4   5        403.14        385.77        42.27 o                         
 -42   4   5        143.81         65.82        40.11 o                         
 -40   4   5        581.58        637.25        43.16 o                         
 -38   4   5       2267.69       2145.84        94.69 o                         
 -36   4   5       4123.41       4032.35        77.13 o                         
 -34   4   5          9.50         36.24        25.54 o                         
 -32   4   5         36.77         80.15        23.93 o                         
 -30   4   5       7740.51       7538.01       100.94 o                         
 -28   4   5       5290.34       5135.89        78.09 o                         
 -26   4   5        175.53        253.37        24.02 o                         
 -24   4   5        828.93        975.48        35.52 o                         
 -22   4   5       6639.02       6078.84        97.39 o                         
 -20   4   5       4176.62       3999.49        89.78 o                         
 -18   4   5       1848.07       1665.64        44.62 o                         
 -16   4   5       2489.15       2301.80        48.73 o                         
 -14   4   5       1478.26       1248.98        34.63 o                         
 -12   4   5        179.09        238.25        21.04 o                         
 -10   4   5       9504.25       8805.43       110.34 o                         
  -8   4   5       1767.05       1529.29        38.42 o                         
  -6   4   5       1933.70       1911.24        42.04 o                         
  -4   4   5       2950.28       2752.40        64.02 o                         
  -2   4   5       6701.91       6527.42        99.79 o                         
   0   4   5          7.51         22.60        32.01 o                         
   2   4   5       3348.52       3192.23        47.31 o                         
   4   4   5       3369.45       3077.71        50.86 o                         
   6   4   5       3004.57       2841.58        49.43 o                         
   8   4   5         91.60         97.50        18.74 o                         
  10   4   5       1403.79       1289.25        35.60 o                         
  12   4   5       4868.87       4305.16        76.97 o                         
  14   4   5        417.09        394.89        28.46 o                         
  16   4   5        726.41        683.06        36.01 o                         
  18   4   5       4036.10       4149.71        80.11 o                         
  20   4   5       3298.46       2805.08        66.10 o                         
  22   4   5       1423.28       1435.48        46.49 o                         
  24   4   5       2691.55       2490.36        65.47 o                         
  26   4   5       3022.16       3115.76        75.27 o                         
  28   4   5         12.54         45.57        28.07 o                         
  30   4   5       1788.18       1783.05        64.86 o                         
  32   4   5       2561.59       2737.47        79.75 o                         
  34   4   5         94.48         89.46        36.77 o                         
  36   4   5        462.15        411.63        46.75 o                         
  38   4   5        657.21        659.46        55.35 o                         
  40   4   5        871.68        868.74        99.80 o                         
 -41   5   5        525.61        591.94        48.39 o                         
 -39   5   5          2.90         15.18        32.62 o                         
 -37   5   5       2916.83       2836.79        73.49 o                         
 -35   5   5        426.95        471.99        38.08 o                         
 -33   5   5          6.36          2.65        27.45 o                         
 -31   5   5       1117.22       1168.33        48.16 o                         
 -29   5   5       3179.53       3265.59        91.27 o                         
 -27   5   5        717.37        693.51        36.74 o                         
 -25   5   5        940.33        967.17        41.37 o                         
 -23   5   5       7625.07       7319.37       109.84 o                         
 -21   5   5       2204.64       2135.02        56.10 o                         
 -19   5   5         66.55        175.41        37.36 o                         
 -17   5   5       6362.87       6006.65        91.85 o                         
 -15   5   5       6968.82       6549.41        96.57 o                         
 -13   5   5        332.30        412.08        41.12 o                         
 -11   5   5       2344.69       2164.17        51.34 o                         
  -9   5   5       4950.72       4631.04        75.07 o                         
  -7   5   5        189.36        207.42        23.83 o                         
  -5   5   5       1281.61       1091.96        38.52 o                         
  -3   5   5       1190.98       1192.48        44.54 o                         
  -1   5   5        667.14        673.53        37.39 o                         
   1   5   5         81.76        102.53        23.53 o                         
   3   5   5       3854.39       3658.35        73.61 o                         
   5   5   5       4363.34       4410.61        82.36 o                         
   7   5   5          2.79         26.14        31.66 o                         
   9   5   5        892.68        854.10        40.87 o                         
  11   5   5       7562.32       7223.23       116.11 o                         
  13   5   5       7176.29       6605.39       110.99 o                         
  15   5   5       1806.51       1655.97        54.82 o                         
  17   5   5       1884.13       1792.44        58.27 o                         
  19   5   5       6910.57       6454.81       114.10 o                         
  21   5   5          0.93         61.93        27.40 o                         
  23   5   5       1742.62       1597.38        62.46 o                         
  25   5   5        658.02        783.97        49.59 o                         
  27   5   5        532.82        438.09        62.04 o                         
  29   5   5        414.13        417.82        50.89 o                         
  31   5   5       1346.73       1344.69        67.17 o                         
  33   5   5        921.73       1085.42        64.15 o                         
  35   5   5        574.24        614.50        59.57 o                         
  37   5   5        279.82        244.38        65.57 o                         
 -36   6   5        256.26        334.59        44.42 o                         
 -34   6   5         55.48        100.51        34.81 o                         
 -32   6   5         39.31         91.69        32.43 o                         
 -30   6   5         22.22         60.81        41.78 o                         
 -28   6   5        706.85        715.89        41.84 o                         
 -26   6   5          1.84         29.57        32.74 o                         
 -24   6   5         95.93        164.68        32.83 o                         
 -22   6   5          0.32         22.77        28.36 o                         
 -20   6   5          0.02         43.71        41.90 o                         
 -18   6   5        217.97        139.60        56.28 o                         
 -16   6   5         11.60         14.18        28.74 o                         
 -14   6   5        722.31        723.17        45.79 o                         
 -12   6   5          0.27          3.72        27.17 o                         
 -10   6   5        181.76        221.20        34.12 o                         
  -8   6   5        870.68        811.99        47.07 o                         
  -6   6   5        258.23        260.60        33.49 o                         
  -4   6   5        946.26       1055.72        62.63 o                         
  -2   6   5        420.56        399.39        46.42 o                         
   0   6   5       1192.67       1152.59        69.41 o                         
   2   6   5          2.93        -51.13        73.02 o                         
   4   6   5       3220.32       3043.51       178.49 o                         
   6   6   5        155.19        201.83        40.74 o                         
   8   6   5        181.59        134.76        37.46 o                         
  10   6   5        258.58        288.49        43.29 o                         
  12   6   5        343.61        314.26        45.84 o                         
  14   6   5        211.90        200.42        40.74 o                         
  16   6   5          6.78         52.89        33.29 o                         
  18   6   5          3.38         -0.81        28.40 o                         
  20   6   5        769.77        749.07        50.52 o                         
  22   6   5         53.01          1.15        62.20 o                         
  24   6   5       1261.58       1271.59        80.86 o                         
  26   6   5         12.75         17.19        38.47 o                         
  28   6   5       1345.86       1418.63        73.38 o                         
  30   6   5        775.28        817.42        63.44 o                         
  32   6   5        929.54        870.66        80.23 o                         
 -27   7   5          5.81        -14.88        35.42 o                         
 -25   7   5        147.43        180.21        44.51 o                         
 -23   7   5       1288.59       1370.51        71.27 o                         
 -21   7   5       2344.29       2315.46        85.73 o                         
 -19   7   5        468.18        561.26        50.93 o                         
 -17   7   5       3364.05       3504.37        95.22 o                         
 -15   7   5        291.27        253.36        41.99 o                         
 -13   7   5        113.90        135.12        37.64 o                         
 -11   7   5       1437.60       1464.06        68.38 o                         
  -9   7   5        984.77       1053.58        57.94 o                         
  -7   7   5          8.54         47.79        77.53 o                         
  -5   7   5         78.58        142.51        46.52 o                         
  -3   7   5       1584.44       1507.36        84.11 o                         
  -1   7   5        122.10        168.88        51.38 o                         
   1   7   5        214.91        266.85        49.72 o                         
   3   7   5        880.87        873.38        70.32 o                         
   5   7   5       1032.65       1030.17        70.68 o                         
   7   7   5        401.53        547.25        67.61 o                         
   9   7   5       1113.97       1184.23        76.46 o                         
  11   7   5       3546.63       3455.12       112.78 o                         
  13   7   5        417.25        407.65        78.43 o                         
  15   7   5        226.26        299.63        53.54 o                         
  17   7   5       1005.67       1031.23       143.33 o                         
  19   7   5        883.08        857.73        72.02 o                         
  21   7   5         35.82         50.06        73.92 o                         
  23   7   5        996.84       1126.84       113.59 o                         
 -12   8   5        402.94        531.87        91.95 o                         
 -10   8   5       1441.58       1561.35       131.62 o                         
  -8   8   5         42.73        135.91        59.55 o                         
  -6   8   5        240.39        270.85        61.74 o                         
  -4   8   5       1622.30       1705.77        99.93 o                         
  -2   8   5        130.85        143.28        56.72 o                         
   0   8   5          1.02         44.78        80.23 o                         
   2   8   5        442.81        475.39        83.84 o                         
   4   8   5       1590.62       1714.23       118.99 o                         
   6   8   5        233.90        288.47        82.94 o                         
   8   8   5         43.24        133.42        79.33 o                         
 -52   0   6         48.40         61.20        72.12 o                         
 -50   0   6        785.41       1009.97        77.27 o                         
 -48   0   6       4128.14       4106.39       128.59 o                         
 -46   0   6         59.01        188.17        49.77 o                         
 -44   0   6        426.57        491.60        57.16 o                         
 -42   0   6       4724.17       4742.96       124.99 o                         
 -40   0   6       4561.59       4495.84       117.83 o                         
 -38   0   6        134.13        340.83        42.87 o                         
 -36   0   6         92.07        176.81        35.93 o                         
 -34   0   6       7018.04       7087.22       144.19 o                         
 -32   0   6       4126.81       3936.56        97.76 o                         
 -30   0   6       1813.38       2115.85        62.22 o                         
 -28   0   6       7171.01       7156.68        83.88 o                         
 -24   0   6       3273.47       3610.08        49.84 o                         
 -22   0   6      17144.05      16570.24       160.08 o                         
 -20   0   6      12183.21      11974.49       119.14 o                         
 -16   0   6        618.92        596.64        19.37 o                         
 -14   0   6      32875.03      32095.92       326.02 o                         
 -12   0   6       4156.67       4280.26        53.40 o                         
  -8   0   6      13804.10      13641.72       165.00 o                         
  -6   0   6      24039.87      24195.98       220.93 o                         
  -4   0   6       4397.41       4778.39        71.58 o                         
  -2   0   6       1023.32        840.25        29.11 o                         
   0   0   6      11227.10      12091.78       417.38 o                         
   2   0   6      10381.79      11117.14       139.02 o                         
   4   0   6      15056.78      15742.98       326.33 o                         
   6   0   6      12069.74      11056.25       168.31 o                         
   8   0   6      11904.82      12647.08       202.85 o                         
  10   0   6       1883.80       1992.17        40.05 o                         
  12   0   6      15821.68      14978.53       187.91 o                         
  14   0   6      18038.09      17015.02       258.05 o                         
  18   0   6       4935.64       4836.82       134.32 o                         
  20   0   6      22836.98      21933.28       603.09 o                         
  22   0   6        173.57        358.79        50.48 o                         
  24   0   6       6676.42       6426.81       128.46 o                         
  26   0   6         27.19        199.05        41.47 o                         
  28   0   6      11231.99      10613.60       192.19 o                         
  30   0   6       1165.95       1110.16        60.56 o                         
  32   0   6       5774.22       4982.34       196.52 o                         
  34   0   6        680.46        831.85        62.20 o                         
  36   0   6        380.49        533.14        53.63 o                         
  38   0   6         62.95         54.57        39.32 o                         
  40   0   6       3155.28       3374.36       115.26 o                         
  42   0   6       1432.99       1482.88        89.33 o                         
  44   0   6         40.91         68.93        49.67 o                         
  46   0   6        181.93         73.92        95.56 o                         
 -51   1   6         85.72        174.80        40.71 o                         
 -49   1   6        752.13        905.57        67.54 o                         
 -47   1   6        291.22        284.05        38.84 o                         
 -45   1   6         49.52         89.23        39.30 o                         
 -43   1   6        104.41        155.50        31.06 o                         
 -41   1   6       2114.24       2185.93        56.17 o                         
 -39   1   6         15.66         22.89        20.80 o                         
 -37   1   6         47.61        119.15        21.37 o                         
 -35   1   6       3541.44       3400.59        55.25 o                         
 -33   1   6        352.03        552.52        25.57 o                         
 -31   1   6        129.14        237.28        22.60 o                         
 -29   1   6        523.39        554.13        23.80 o                         
 -27   1   6       4750.86       4660.23        57.97 o                         
 -25   1   6        383.21        517.92        21.42 o                         
 -23   1   6        170.80        162.47        12.50 o                         
 -21   1   6       2328.40       2272.20        30.71 o                         
 -19   1   6       1928.62       1986.81        27.35 o                         
 -17   1   6       2751.66       3049.03        33.90 o                         
 -15   1   6       5112.70       5279.97        49.34 o                         
 -13   1   6       6023.94       6006.65        50.88 o                         
 -11   1   6        464.81        556.50        13.63 o                         
  -9   1   6       1568.07       1618.51        30.61 o                         
  -7   1   6       9457.67       9963.74        78.43 o                         
  -3   1   6       2591.46       2771.30        31.26 o                         
  -1   1   6      11359.56      11369.65        94.38 o                         
   1   1   6       6701.14       7264.66        69.02 o                         
   3   1   6       4478.09       5139.01        57.78 o                         
   5   1   6         94.15        209.92        10.36 o                         
   7   1   6       5508.77       5453.51        59.67 o                         
   9   1   6       5155.10       5852.20        64.35 o                         
  11   1   6       2765.15       2936.67        33.86 o                         
  13   1   6       5434.10       5274.69        56.36 o                         
  15   1   6       1519.08       1610.95        31.41 o                         
  17   1   6        898.01        807.52        29.41 o                         
  19   1   6       2471.54       2336.58        45.00 o                         
  21   1   6       6025.43       6078.61        84.54 o                         
  23   1   6        828.57        794.09        32.41 o                         
  25   1   6       3498.69       3011.02        57.78 o                         
  27   1   6       5974.63       5322.45        88.74 o                         
  29   1   6        145.80        223.75        24.92 o                         
  31   1   6       1477.01       1295.33        57.77 o                         
  33   1   6         82.94        105.21        25.74 o                         
  35   1   6       3160.59       3075.81        71.37 o                         
  37   1   6         21.46         32.91        28.43 o                         
  39   1   6        271.76        261.46        35.91 o                         
  41   1   6        105.84        161.32        41.38 o                         
  43   1   6         83.35         84.46        37.73 o                         
  45   1   6        266.33        202.87        63.59 o                         
 -50   2   6        376.22        499.15        55.28 o                         
 -48   2   6        834.70        949.36        52.24 o                         
 -46   2   6        149.25        210.98        44.54 o                         
 -44   2   6         55.91        210.78        32.77 o                         
 -42   2   6        891.16        886.65        57.47 o                         
 -40   2   6       2485.29       2302.94        95.07 o                         
 -38   2   6         70.86         80.83        25.05 o                         
 -36   2   6       3937.27       3734.23        67.35 o                         
 -34   2   6        331.12        421.27        28.17 o                         
 -32   2   6       1855.52       1886.11        43.06 o                         
 -30   2   6        270.62        277.46        21.43 o                         
 -28   2   6       7874.24       7530.45        82.76 o                         
 -26   2   6        688.80        684.32        34.15 o                         
 -24   2   6        709.47        883.97        29.83 o                         
 -22   2   6       5740.16       5581.22        62.53 o                         
 -20   2   6       3519.66       3330.40        42.81 o                         
 -16   2   6       6320.54       6128.33        58.55 o                         
 -14   2   6       7128.31       7454.54        67.72 o                         
 -12   2   6       4929.39       4750.35        44.11 o                         
 -10   2   6       4678.41       4958.51        44.99 o                         
  -8   2   6       7499.43       7571.78        67.43 o                         
  -4   2   6       3502.92       4223.67        37.42 o                         
  -2   2   6       7494.96       7849.41        67.84 o                         
   0   2   6      17601.64      18483.22       145.59 o                         
   2   2   6        161.75        606.43       119.90 o                         
   4   2   6       5371.63       5673.09        58.47 o                         
   6   2   6       1851.36       1988.81        31.63 o                         
   8   2   6      11210.23      11143.20        88.02 o                         
  10   2   6       1046.29       1328.73        24.73 o                         
  12   2   6      12903.92      12840.19       128.25 o                         
  14   2   6       1463.21       1457.78        33.35 o                         
  16   2   6        431.77        625.29        37.99 o                         
  18   2   6       3377.28       3097.19        62.23 o                         
  20   2   6        853.12        935.50        30.71 o                         
  22   2   6        357.46        595.66        26.57 o                         
  24   2   6        108.36        147.20        22.52 o                         
  26   2   6       2783.53       2586.23        56.77 o                         
  28   2   6        704.96        770.48        67.72 o                         
  30   2   6        535.83        765.84        41.38 o                         
  32   2   6        246.54        210.80        28.76 o                         
  34   2   6       1068.39       1225.81        59.85 o                         
  36   2   6       1292.74       1320.03        54.22 o                         
  38   2   6       2727.60       2762.51        73.21 o                         
  40   2   6       1875.16       1968.86        68.44 o                         
  42   2   6        350.35        424.93        42.53 o                         
  44   2   6         98.02        147.66        63.13 o                         
 -49   3   6        884.83        989.65        80.04 o                         
 -47   3   6       1494.10       1555.40        62.02 o                         
 -45   3   6        478.53        440.24        41.36 o                         
 -43   3   6        294.29        279.89        36.10 o                         
 -41   3   6       1879.43       1785.09        58.23 o                         
 -39   3   6        373.50        452.11        35.30 o                         
 -37   3   6        530.23        536.23        35.30 o                         
 -35   3   6       4584.10       4393.86       124.05 o                         
 -33   3   6       1911.84       1924.17        53.23 o                         
 -31   3   6         86.14        232.16        23.82 o                         
 -29   3   6       8918.24       8600.10       114.13 o                         
 -27   3   6         72.50        275.33        22.85 o                         
 -25   3   6       4063.67       3939.46        61.24 o                         
 -23   3   6        485.92        573.94        27.95 o                         
 -21   3   6      12613.03      12441.46       132.77 o                         
 -19   3   6       3181.57       2743.61        46.45 o                         
 -17   3   6        609.11        606.54        24.13 o                         
 -15   3   6       2049.92       1987.73        37.17 o                         
 -13   3   6       5734.93       5952.88        71.62 o                         
 -11   3   6       2766.29       3044.46        40.35 o                         
  -9   3   6       6319.12       6207.09        59.79 o                         
  -7   3   6      15043.58      14786.24       122.57 o                         
  -5   3   6       1255.91       1553.24        31.49 o                         
  -3   3   6      15043.57      15508.38       136.55 o                         
  -1   3   6       6752.89       6607.44        66.39 o                         
   1   3   6       4172.61       4429.99        92.15 o                         
   3   3   6       1520.96       2043.63        37.28 o                         
   5   3   6       5002.46       4889.84        52.18 o                         
   7   3   6      11388.84      11292.21       103.30 o                         
   9   3   6       3277.50       2972.90        38.45 o                         
  11   3   6        577.84        564.02        19.54 o                         
  13   3   6        646.25        720.28        22.27 o                         
  15   3   6       8185.51       8084.54       125.46 o                         
  17   3   6        135.10        140.05        18.86 o                         
  19   3   6       5389.13       5240.43        77.82 o                         
  21   3   6       4732.02       4211.46        70.14 o                         
  23   3   6        658.98       1186.75        42.08 o                         
  25   3   6       4256.40       3786.74        71.18 o                         
  27   3   6       2360.29       2295.12        74.96 o                         
  29   3   6       1047.31       1246.96        45.08 o                         
  31   3   6       1594.93       1475.66        49.96 o                         
  33   3   6       2773.42       2387.80       100.49 o                         
  35   3   6       2082.75       2233.68        88.43 o                         
  37   3   6          0.77         33.01        30.21 o                         
  39   3   6        246.63        201.51        51.79 o                         
  41   3   6        780.04        864.81        52.32 o                         
  43   3   6       1526.47       1587.40        98.07 o                         
 -46   4   6         27.54         26.69        45.21 o                         
 -44   4   6        197.39        186.69        46.45 o                         
 -42   4   6        459.63        430.62        41.34 o                         
 -40   4   6       1028.61       1018.05        49.06 o                         
 -38   4   6         24.91         43.86        37.02 o                         
 -36   4   6       1978.30       1729.96        56.91 o                         
 -34   4   6        180.60        142.63        44.01 o                         
 -32   4   6        283.20        434.89        31.88 o                         
 -30   4   6        343.22        399.80        30.32 o                         
 -28   4   6       4138.34       3943.68        67.41 o                         
 -26   4   6         17.88         33.71        20.04 o                         
 -24   4   6          1.52         85.00        19.59 o                         
 -22   4   6         85.20        103.51        23.42 o                         
 -20   4   6        284.14        340.23        38.88 o                         
 -18   4   6       1491.36       1396.28        42.60 o                         
 -16   4   6         69.75         98.76        19.60 o                         
 -14   4   6       1888.26       2129.44        50.14 o                         
 -12   4   6       2900.00       2664.20        52.13 o                         
 -10   4   6       1645.38       1393.08        38.55 o                         
  -8   4   6       2210.13       1921.29        43.30 o                         
  -6   4   6        251.08        438.38        24.15 o                         
  -4   4   6       1868.94       2024.50        41.79 o                         
  -2   4   6       1227.49       1157.40        35.16 o                         
   0   4   6       5184.66       5055.39        72.86 o                         
   2   4   6        431.65        429.16        24.72 o                         
   4   4   6       1335.59       1236.31        36.91 o                         
   6   4   6        305.83        425.99        23.74 o                         
   8   4   6       3435.06       3467.35        66.81 o                         
  10   4   6        156.66        150.75        22.75 o                         
  12   4   6       1044.05       1124.68        53.46 o                         
  14   4   6       1995.69       1888.26        61.75 o                         
  16   4   6        166.60        231.51        27.23 o                         
  18   4   6       2248.68       2223.62        61.91 o                         
  20   4   6        295.52        273.51        32.24 o                         
  22   4   6        236.08        414.78        35.19 o                         
  24   4   6        320.26        309.40        32.69 o                         
  26   4   6       1693.90       1538.12        83.24 o                         
  28   4   6        760.78        892.06        63.84 o                         
  30   4   6       1110.78       1205.59        64.46 o                         
  32   4   6        333.22        328.65        41.28 o                         
  34   4   6         38.15         87.84        43.65 o                         
  36   4   6        562.96        651.35        67.68 o                         
  38   4   6         34.34         32.97        38.87 o                         
  40   4   6        427.05        488.60        97.36 o                         
 -41   5   6       2496.84       2320.74        83.57 o                         
 -39   5   6         29.56         44.41        33.84 o                         
 -37   5   6       1761.95       1877.40        64.27 o                         
 -35   5   6        131.41        229.70        34.12 o                         
 -33   5   6        434.14        506.74        37.75 o                         
 -31   5   6         16.09         66.18        27.28 o                         
 -29   5   6       1195.44       1432.92        85.96 o                         
 -27   5   6       1325.12       1312.53        60.76 o                         
 -25   5   6         83.85         63.49        27.10 o                         
 -23   5   6        188.54        247.99        52.83 o                         
 -21   5   6        540.65        552.24        53.09 o                         
 -19   5   6        439.92        500.59        32.67 o                         
 -17   5   6       1067.00       1070.00        42.57 o                         
 -15   5   6        762.36        901.46        38.87 o                         
 -13   5   6       3825.01       3532.20        66.13 o                         
 -11   5   6        167.80        182.49        24.21 o                         
  -9   5   6        852.55        968.30        38.22 o                         
  -7   5   6       1592.19       1670.29        46.06 o                         
  -5   5   6         44.35        165.74        25.62 o                         
  -3   5   6         33.77         63.13        27.19 o                         
  -1   5   6       3915.45       3734.61        75.44 o                         
   1   5   6       3293.12       3186.86        76.74 o                         
   3   5   6       1873.44       1901.96        87.51 o                         
   5   5   6        205.91        190.90        27.02 o                         
   7   5   6        103.64        282.99        29.11 o                         
   9   5   6       3765.82       3238.08        97.36 o                         
  11   5   6          3.57         43.25        22.54 o                         
  13   5   6       1928.98       1892.75        57.04 o                         
  15   5   6         86.91        106.70        25.66 o                         
  17   5   6        886.95        887.29        46.67 o                         
  19   5   6        230.88        305.82        41.91 o                         
  21   5   6       1293.36       1389.51        58.61 o                         
  23   5   6          9.61         26.20        29.83 o                         
  25   5   6         71.94        111.35        33.58 o                         
  27   5   6       1965.53       1908.32       183.39 o                         
  29   5   6        461.01        469.18        47.48 o                         
  31   5   6       1209.01       1366.19        68.89 o                         
  33   5   6          8.63          1.17        38.59 o                         
  35   5   6        290.77        384.98        66.92 o                         
 -36   6   6        571.09        652.20        66.88 o                         
 -34   6   6       3471.73       3653.88       115.28 o                         
 -32   6   6        327.81        384.91        39.24 o                         
 -30   6   6       1336.00       1407.78        55.64 o                         
 -28   6   6       1999.09       1877.64        63.21 o                         
 -26   6   6        370.75        432.42        41.36 o                         
 -24   6   6        155.24        281.23        35.94 o                         
 -22   6   6       3478.95       3377.51       132.20 o                         
 -20   6   6       2886.42       2808.76        70.28 o                         
 -18   6   6          6.83        136.49        28.05 o                         
 -16   6   6        851.77        778.90        41.42 o                         
 -14   6   6       4017.94       4062.28        78.89 o                         
 -12   6   6        882.41       1060.30        54.78 o                         
 -10   6   6         20.28        163.61        31.70 o                         
  -8   6   6       4319.99       3960.29        88.33 o                         
  -6   6   6       4318.22       4373.22       121.70 o                         
  -4   6   6        532.06        737.93        54.92 o                         
  -2   6   6       1694.75       1580.78        72.37 o                         
   0   6   6       2962.21       3081.36        94.11 o                         
   2   6   6        925.54       1270.49        69.26 o                         
   4   6   6       1331.38       1294.25        68.81 o                         
   6   6   6       3657.37       3671.64       103.05 o                         
   8   6   6       3058.28       3053.12        94.82 o                         
  10   6   6        358.42        460.95        48.24 o                         
  12   6   6       1735.76       1666.92        77.49 o                         
  14   6   6       2086.30       2287.69        87.15 o                         
  16   6   6        867.47       1008.35        64.87 o                         
  18   6   6        262.21        306.36        46.35 o                         
  20   6   6       2820.37       2638.15       146.08 o                         
  22   6   6        231.59        383.90        53.58 o                         
  24   6   6        216.63        379.88        45.40 o                         
  26   6   6         18.99        103.36        37.91 o                         
  28   6   6       1729.89       1733.03       140.33 o                         
  30   6   6         54.42         65.39        52.22 o                         
 -27   7   6        608.78        812.82        88.74 o                         
 -25   7   6         42.95         79.70        43.99 o                         
 -23   7   6        241.42        265.43        47.42 o                         
 -21   7   6        281.91        260.52        45.48 o                         
 -19   7   6         13.83         68.08        39.64 o                         
 -17   7   6        191.76        324.61        43.69 o                         
 -15   7   6        804.42        855.76        57.18 o                         
 -13   7   6        232.47        266.76        41.98 o                         
 -11   7   6        144.76        119.86        37.79 o                         
  -9   7   6        143.73        154.06        54.99 o                         
  -7   7   6        681.64        801.51        85.64 o                         
  -5   7   6         84.75        184.06        46.96 o                         
  -3   7   6        840.21        944.77       144.24 o                         
  -1   7   6        577.62        576.90        58.78 o                         
   1   7   6        563.33        636.99        87.44 o                         
   3   7   6        155.11        273.74        50.80 o                         
   5   7   6        341.30        381.95        55.89 o                         
   7   7   6        382.65        459.51        71.22 o                         
   9   7   6        170.61        265.33        50.35 o                         
  11   7   6         57.46         96.67        49.58 o                         
  13   7   6        330.59        432.50        57.20 o                         
  15   7   6         38.03         21.43        76.63 o                         
  17   7   6        381.10        408.52        58.60 o                         
  19   7   6        276.88        208.45        65.29 o                         
  21   7   6        252.57        366.00        86.54 o                         
 -10   8   6         46.73         36.06        72.12 o                         
  -8   8   6         42.96        -46.88        68.51 o                         
  -6   8   6        488.59        459.75        91.95 o                         
  -4   8   6        259.19        122.60        77.53 o                         
  -2   8   6        191.69        214.55        82.94 o                         
   0   8   6        447.96        445.33        93.75 o                         
   2   8   6        110.66        137.02        75.72 o                         
   4   8   6         37.64         -3.61        73.92 o                         
 -51   1   7        181.40        200.12        47.86 o                         
 -49   1   7         85.76        139.78        37.14 o                         
 -47   1   7        284.81        347.68        39.32 o                         
 -45   1   7       1218.44       1309.42        56.68 o                         
 -43   1   7       1827.13       1936.95        63.63 o                         
 -41   1   7       2450.94       2645.37        60.85 o                         
 -39   1   7       3957.53       3934.75        70.18 o                         
 -37   1   7       2111.98       2079.51        48.62 o                         
 -35   1   7       1153.29       1402.56        51.87 o                         
 -33   1   7      10643.53      10078.32       109.55 o                         
 -31   1   7       5284.96       4897.26        67.60 o                         
 -29   1   7        263.20        268.09        19.56 o                         
 -27   1   7       2232.26       2050.19        37.24 o                         
 -25   1   7       6179.82       5789.04        65.38 o                         
 -23   1   7        270.54        274.33        22.71 o                         
 -21   1   7       1544.56       1460.07        27.41 o                         
 -19   1   7       4014.64       3546.97        42.88 o                         
 -17   1   7       4634.73       4233.87        46.78 o                         
 -15   1   7         19.83         18.33        14.75 o                         
 -13   1   7      12421.30      12098.58        94.62 o                         
 -11   1   7      19878.49      19755.14       146.07 o                         
  -9   1   7       4854.77       4913.75        49.78 o                         
  -7   1   7       6234.17       5921.09        46.23 o                         
  -5   1   7      31616.65      31743.62       229.32 o                         
  -3   1   7      43595.22      45689.73       346.30 o                         
  -1   1   7       3098.44       2970.90        44.00 o                         
   1   1   7      23546.56      24546.09       206.75 o                         
   3   1   7      12527.56      11665.86       103.60 o                         
   5   1   7        439.70        510.93        25.62 o                         
   7   1   7       4152.98       3763.37        63.03 o                         
   9   1   7      15450.85      14485.46       140.37 o                         
  11   1   7         12.15         18.82        17.57 o                         
  13   1   7       2984.60       2703.85        36.15 o                         
  15   1   7       3393.77       3257.41        43.40 o                         
  17   1   7       6229.48       5610.86        67.85 o                         
  19   1   7       4702.52       4546.35        62.34 o                         
  21   1   7       1596.94       1554.51        37.53 o                         
  23   1   7       3573.62       3414.39        56.00 o                         
  25   1   7       1348.20       1435.76        43.41 o                         
  27   1   7       5780.69       5542.45        89.52 o                         
  29   1   7       3777.02       3535.10        69.14 o                         
  31   1   7        368.74        380.99        31.96 o                         
  33   1   7        121.73        159.04        28.33 o                         
  35   1   7       2653.15       2742.31        84.57 o                         
  37   1   7       3073.81       3110.56        96.42 o                         
  39   1   7         20.88         60.33        31.23 o                         
  41   1   7       1113.37       1195.97        71.91 o                         
  43   1   7       1886.73       2006.43        73.03 o                         
  45   1   7        472.18        571.03       122.60 o                         
 -50   2   7        466.86        469.23        64.91 o                         
 -48   2   7        420.37        430.35        46.13 o                         
 -46   2   7       1195.47       1285.09        75.47 o                         
 -44   2   7        294.46        313.87        34.80 o                         
 -42   2   7         95.95        130.43        29.11 o                         
 -40   2   7       3348.82       3384.96       103.77 o                         
 -38   2   7        861.77        829.67        49.91 o                         
 -36   2   7         77.73        125.38        24.74 o                         
 -34   2   7       4274.05       3995.77        67.34 o                         
 -32   2   7       3650.65       3658.25        67.80 o                         
 -30   2   7        103.40        126.33        22.50 o                         
 -28   2   7        132.06        160.02        37.46 o                         
 -26   2   7       3150.20       3092.47        50.95 o                         
 -24   2   7       2352.67       2202.02        41.46 o                         
 -22   2   7         21.69         32.42        13.26 o                         
 -20   2   7       2957.13       2608.23        45.19 o                         
 -18   2   7       2877.99       2579.68        37.34 o                         
 -16   2   7       1494.34       1537.90        39.51 o                         
 -14   2   7       1149.03       1022.45        20.64 o                         
 -12   2   7       8810.28       8353.07        75.12 o                         
 -10   2   7      10580.56      10694.94        91.87 o                         
  -8   2   7       3549.24       3693.66        42.91 o                         
  -6   2   7      25204.63      25997.06       179.38 o                         
  -4   2   7      16145.83      15844.10       113.97 o                         
  -2   2   7         44.81         32.62        17.02 o                         
   0   2   7       8637.40       8565.48        74.78 o                         
   2   2   7      16952.80      17084.95       137.07 o                         
   4   2   7       9186.91       9135.38        93.77 o                         
   6   2   7       1648.61       1493.37        30.10 o                         
   8   2   7       2813.84       2592.30        34.61 o                         
  10   2   7       5169.31       4684.56        52.24 o                         
  12   2   7        212.13        173.56        14.41 o                         
  14   2   7         59.74         47.88        12.68 o                         
  16   2   7       2286.41       1952.71        37.73 o                         
  18   2   7         15.61         52.29        16.70 o                         
  20   2   7       5935.93       5473.50        80.28 o                         
  22   2   7       1887.16       1888.40        42.78 o                         
  24   2   7         50.52         53.80        19.44 o                         
  26   2   7       6316.26       5651.12        79.99 o                         
  28   2   7       2017.48       2052.48        49.80 o                         
  30   2   7       2300.47       2239.25        53.49 o                         
  32   2   7         29.90         32.42        23.38 o                         
  34   2   7       2272.49       2140.51        63.69 o                         
  36   2   7       1501.26       1518.13        59.16 o                         
  38   2   7       1618.03       1653.51        62.29 o                         
  40   2   7        122.20        171.90        36.41 o                         
  42   2   7        936.54       1092.36        62.98 o                         
 -47   3   7        125.14         75.37        39.23 o                         
 -45   3   7         18.87          5.75        32.25 o                         
 -43   3   7         14.96         26.13        30.95 o                         
 -41   3   7          0.30        -14.39        28.00 o                         
 -39   3   7        237.11        204.59        30.83 o                         
 -37   3   7        177.31        201.11        29.06 o                         
 -35   3   7         36.78         54.98        29.84 o                         
 -33   3   7        422.13        425.25        29.81 o                         
 -31   3   7        734.71        709.18        33.45 o                         
 -29   3   7          0.52         20.87        18.71 o                         
 -27   3   7         67.18         82.43        19.46 o                         
 -25   3   7       1765.93       1640.48        37.39 o                         
 -23   3   7        367.85        343.16        20.83 o                         
 -21   3   7        728.77        847.70        31.10 o                         
 -19   3   7       1085.71        937.61        30.78 o                         
 -17   3   7         68.90         98.23        15.99 o                         
 -15   3   7         54.33         84.36        14.95 o                         
 -13   3   7          3.66         15.55        11.62 o                         
 -11   3   7         83.17        124.80        13.19 o                         
  -9   3   7        254.58        321.40        14.51 o                         
  -7   3   7         77.08         94.67        11.77 o                         
  -5   3   7         23.37          5.22         9.50 o                         
  -3   3   7       2163.96       2304.39        31.14 o                         
  -1   3   7         52.26         90.29        12.39 o                         
   1   3   7         10.93          7.65        11.30 o                         
   3   3   7         16.96         24.83        10.02 o                         
   5   3   7        189.31        234.48        18.94 o                         
   7   3   7       1721.48       1684.18        28.80 o                         
   9   3   7        208.26        247.93        14.68 o                         
  11   3   7         25.71         38.30        12.19 o                         
  13   3   7          8.54          1.69        11.62 o                         
  15   3   7       2417.66       2207.99        36.96 o                         
  17   3   7       1202.21       1103.43        32.24 o                         
  19   3   7       1046.83        923.44        32.41 o                         
  21   3   7        799.92        749.05        34.13 o                         
  23   3   7       2054.42       1900.28        50.68 o                         
  25   3   7        470.87        493.02        32.43 o                         
  27   3   7        105.15        139.55        35.34 o                         
  29   3   7        313.74        259.29        30.97 o                         
  31   3   7        717.14        693.55        44.71 o                         
  33   3   7        136.64        198.22        55.89 o                         
  35   3   7        391.78        362.89        42.68 o                         
  37   3   7        344.89        417.41        45.73 o                         
  39   3   7        261.87        222.94        43.38 o                         
  41   3   7        222.24        308.30        90.15 o                         
 -44   4   7        969.09        805.79        56.03 o                         
 -42   4   7          1.10         32.58        32.89 o                         
 -40   4   7       2603.10       2481.14        69.54 o                         
 -38   4   7        345.36        316.42        35.34 o                         
 -36   4   7        237.51        214.27        30.14 o                         
 -34   4   7       1553.60       1692.94        75.55 o                         
 -32   4   7       4633.85       4446.76        92.96 o                         
 -30   4   7        216.17        276.22        28.16 o                         
 -28   4   7         38.13         99.52        21.60 o                         
 -26   4   7       4719.68       4641.81        72.42 o                         
 -24   4   7       3851.90       3545.06        60.98 o                         
 -22   4   7        916.76       1172.16        61.15 o                         
 -20   4   7        552.21        635.31        35.91 o                         
 -18   4   7       5168.54       4504.02        73.88 o                         
 -16   4   7       1235.38       1285.86        43.38 o                         
 -14   4   7        125.61        183.10        19.09 o                         
 -12   4   7       3106.55       3085.65        57.00 o                         
 -10   4   7        544.58        514.86        27.14 o                         
  -8   4   7       2660.53       2259.35        47.92 o                         
  -6   4   7       2748.38       3039.05        57.25 o                         
  -4   4   7        536.96        580.64        28.63 o                         
  -2   4   7        172.35        170.21        17.90 o                         
   0   4   7       5172.42       4732.19        71.25 o                         
   2   4   7       1725.36       1877.62        43.41 o                         
   4   4   7         51.44         58.93        20.42 o                         
   6   4   7        868.28        985.61        39.18 o                         
   8   4   7       3459.81       3342.13        67.14 o                         
  10   4   7       5659.96       5075.08        87.92 o                         
  12   4   7        325.72        318.53        32.44 o                         
  14   4   7         85.31        124.17        38.62 o                         
  16   4   7      10481.25       9501.30       141.08 o                         
  18   4   7       2644.73       2436.56        63.74 o                         
  20   4   7       1799.64       1830.29        57.69 o                         
  22   4   7       2097.62       1972.66        62.08 o                         
  24   4   7       3767.23       3402.82        81.20 o                         
  26   4   7        151.51        278.86        41.84 o                         
  28   4   7       4835.95       4405.24       117.10 o                         
  30   4   7        806.30        753.02        60.47 o                         
  32   4   7          3.47          3.09        36.34 o                         
  34   4   7         82.10         72.93        40.18 o                         
  36   4   7       1482.01       1409.69        71.34 o                         
  38   4   7         63.19         73.92        75.72 o                         
 -41   5   7       1005.74       1031.35        66.88 o                         
 -39   5   7       3459.52       3195.69        87.17 o                         
 -37   5   7         78.54        134.81        35.02 o                         
 -35   5   7        225.25        384.36        36.91 o                         
 -33   5   7       5302.57       5331.18        91.73 o                         
 -31   5   7       2520.10       2420.50        63.61 o                         
 -29   5   7          3.86        135.22        26.98 o                         
 -27   5   7       1217.71       1167.30        45.28 o                         
 -25   5   7       1932.00       1873.88        58.74 o                         
 -23   5   7        343.83        372.02        32.61 o                         
 -21   5   7        492.45        518.84        34.38 o                         
 -19   5   7       2085.31       1927.95        56.21 o                         
 -17   5   7        244.81        233.62        29.15 o                         
 -15   5   7          6.39         64.34        22.20 o                         
 -13   5   7       4849.91       4395.26        75.76 o                         
 -11   5   7       2593.51       2374.59        72.90 o                         
  -9   5   7        558.82        491.38        30.67 o                         
  -7   5   7       1220.09       1073.92        46.75 o                         
  -5   5   7       5818.04       5624.27        98.13 o                         
  -3   5   7        995.15       1018.02        60.19 o                         
  -1   5   7       4082.43       3659.78        75.89 o                         
   1   5   7       1959.05       1937.55        57.01 o                         
   3   5   7       1327.56       1264.54        48.77 o                         
   5   5   7         46.51         60.19        47.33 o                         
   7   5   7       1511.57       1495.58        62.87 o                         
   9   5   7       2228.94       2000.91        71.62 o                         
  11   5   7        273.20        279.35        42.37 o                         
  13   5   7        144.04        173.41        29.11 o                         
  15   5   7       3665.51       3609.69       106.71 o                         
  17   5   7       2698.71       2569.56        69.63 o                         
  19   5   7        728.39        723.28        43.96 o                         
  21   5   7        789.82        777.84        48.18 o                         
  23   5   7       5171.47       4791.00       103.98 o                         
  25   5   7         42.68         96.85        34.25 o                         
  27   5   7       2332.96       2387.29        80.63 o                         
  29   5   7       1712.93       1694.88        76.10 o                         
  31   5   7        176.32        183.56        44.31 o                         
  33   5   7        396.30        453.64        65.02 o                         
 -34   6   7          0.78         23.69        37.38 o                         
 -32   6   7          7.12        -34.85        34.85 o                         
 -30   6   7        269.51        297.74        37.03 o                         
 -28   6   7        401.02        436.79        40.70 o                         
 -26   6   7        108.56        124.04        35.00 o                         
 -24   6   7        312.62        319.04        37.58 o                         
 -22   6   7        307.21        278.53        46.32 o                         
 -20   6   7        114.91        137.69        31.50 o                         
 -18   6   7         83.52         97.35        28.29 o                         
 -16   6   7        315.97        367.56        36.95 o                         
 -14   6   7        622.90        686.53        39.64 o                         
 -12   6   7        210.31        227.96        33.31 o                         
 -10   6   7        311.70        279.00        34.40 o                         
  -8   6   7          2.36         31.16        27.76 o                         
  -6   6   7         92.92         33.81        35.09 o                         
  -4   6   7          1.29         35.57        34.63 o                         
  -2   6   7         34.16         60.24        45.98 o                         
   0   6   7        292.83        306.60        44.40 o                         
   2   6   7        339.59        401.61        47.49 o                         
   4   6   7         24.79         21.18        35.04 o                         
   6   6   7          1.56          0.42        32.85 o                         
   8   6   7        372.33        361.71        45.42 o                         
  10   6   7          9.32         -0.17        33.77 o                         
  12   6   7         31.74         18.03        36.06 o                         
  14   6   7        463.47        486.55        52.22 o                         
  16   6   7        143.09        145.74        45.98 o                         
  18   6   7         37.82         86.04        41.42 o                         
  20   6   7         73.65        175.55        45.24 o                         
  22   6   7         61.58        151.00        48.98 o                         
  24   6   7        182.06        218.39        53.17 o                         
  26   6   7          1.30         11.78        39.09 o                         
  28   6   7        182.71        145.46        62.20 o                         
 -25   7   7       2231.11       2365.55       110.89 o                         
 -23   7   7        198.34        304.70        50.95 o                         
 -21   7   7        410.89        510.52        51.42 o                         
 -19   7   7        887.34        952.98        78.86 o                         
 -17   7   7       1010.41       1088.25        65.27 o                         
 -15   7   7         72.04        146.73        40.36 o                         
 -13   7   7        322.54        408.09        56.69 o                         
 -11   7   7       1557.55       1519.01        85.99 o                         
  -9   7   7       1085.44       1062.12        81.13 o                         
  -7   7   7        989.13       1170.92        74.93 o                         
  -5   7   7        823.16        929.06       105.47 o                         
  -3   7   7        861.54        893.76        95.56 o                         
  -1   7   7         18.71         54.57        42.69 o                         
   1   7   7       1635.62       1681.11        88.27 o                         
   3   7   7        868.53        993.79        70.85 o                         
   5   7   7          1.54         23.17        42.01 o                         
   7   7   7        884.23        891.86        68.81 o                         
   9   7   7       2115.46       2022.11       186.61 o                         
  11   7   7         70.37         14.78        88.34 o                         
  13   7   7        676.47        743.09        68.20 o                         
  15   7   7        565.69        549.93       121.70 o                         
  17   7   7       3016.67       3122.71       158.66 o                         
  19   7   7          3.87        218.16        77.53 o                         
 -50   0   8         20.55        -23.13        49.67 o                         
 -48   0   8         30.16         73.14        49.67 o                         
 -46   0   8         62.83        227.77        50.02 o                         
 -44   0   8       7598.19       7287.58       166.29 o                         
 -42   0   8        574.76        602.31        58.47 o                         
 -40   0   8       1841.26       1984.79        85.32 o                         
 -38   0   8       2547.21       2484.09        88.74 o                         
 -36   0   8      12536.42      11356.50       207.38 o                         
 -34   0   8       7921.56       7738.78       153.87 o                         
 -30   0   8       6497.83       6172.79       153.25 o                         
 -28   0   8      10904.50      10968.77       189.06 o                         
 -26   0   8       1614.48       1689.54        58.45 o                         
 -24   0   8       4050.93       3992.66        70.94 o                         
 -22   0   8        400.89        327.10        19.77 o                         
 -20   0   8       4293.55       4681.56        63.60 o                         
 -18   0   8        522.29        449.47        18.01 o                         
 -16   0   8      12115.25      11543.49       161.61 o                         
 -14   0   8       3308.02       3216.45        70.78 o                         
 -12   0   8      11264.49      11350.20       176.99 o                         
 -10   0   8      24064.44      23789.44       405.08 o                         
  -8   0   8      15289.63      14909.41       144.48 o                         
  -4   0   8      42495.36      44829.86       525.25 o                         
  -2   0   8      64403.84      68272.82       786.20 o                         
   0   0   8        327.12       1020.03        60.40 o                         
   2   0   8       5807.47       6679.93       173.08 o                         
   4   0   8      12064.68      11295.28       172.76 o                         
   6   0   8       6197.40       5852.04       100.07 o                         
  10   0   8        496.58        427.35        34.26 o                         
  12   0   8      10531.68       9695.56       132.71 o                         
  14   0   8        664.30        668.81        30.39 o                         
  16   0   8       2861.99       2642.96        56.46 o                         
  18   0   8       1270.75       1301.03        43.25 o                         
  20   0   8       6351.38       6232.26       103.09 o                         
  22   0   8       1728.24       2047.19        91.17 o                         
  24   0   8      18382.14      17348.23       275.31 o                         
  26   0   8       7462.89       7237.52       122.25 o                         
  30   0   8       1227.52       1259.07        67.13 o                         
  32   0   8       4803.72       4743.49       244.30 o                         
  34   0   8        833.01        900.27        83.84 o                         
  36   0   8       1157.74       1470.99       120.80 o                         
  38   0   8       3018.26       2986.55       109.08 o                         
  40   0   8        155.04        144.28        52.67 o                         
  42   0   8        464.71        588.52        68.28 o                         
 -51   1   8       2058.38       2005.43        87.78 o                         
 -49   1   8        374.57        489.83        51.04 o                         
 -47   1   8         24.43         59.17        38.25 o                         
 -45   1   8       1810.89       1903.68        66.29 o                         
 -43   1   8        531.33        575.89        41.52 o                         
 -41   1   8         89.06         90.74        29.93 o                         
 -39   1   8        139.93        249.64        27.80 o                         
 -37   1   8       1517.69       1535.07        47.60 o                         
 -35   1   8       1334.64       1264.30        42.92 o                         
 -33   1   8         32.33         23.06        18.37 o                         
 -31   1   8        678.44        662.41        27.54 o                         
 -29   1   8        143.17        207.86        18.83 o                         
 -27   1   8       3068.44       2979.79        45.08 o                         
 -25   1   8        477.65        509.00        20.83 o                         
 -23   1   8       1389.12       1412.99        29.35 o                         
 -21   1   8        534.76        500.62        18.68 o                         
 -19   1   8        116.42        105.98        11.96 o                         
 -17   1   8       6979.23       6850.11        63.32 o                         
 -15   1   8        256.95        405.76        13.37 o                         
 -13   1   8        563.28        609.77        21.47 o                         
 -11   1   8       4075.37       4243.89        43.39 o                         
  -9   1   8      13407.78      13752.37       100.80 o                         
  -7   1   8       4839.45       5386.09        47.62 o                         
  -5   1   8      23498.20      24330.62       192.78 o                         
  -3   1   8       3965.23       4888.37       111.54 o                         
  -1   1   8        319.90        287.04        25.38 o                         
   1   1   8       4048.90       4534.89        73.64 o                         
   3   1   8       8818.03       8953.59        83.28 o                         
   5   1   8       2352.82       2316.02        31.70 o                         
   7   1   8         56.77         96.28        13.30 o                         
   9   1   8       2034.91       2179.93        43.67 o                         
  11   1   8        468.37        423.35        22.25 o                         
  13   1   8        108.78        176.81        14.82 o                         
  15   1   8       2468.63       2604.93        42.56 o                         
  17   1   8       1600.48       1534.22        31.82 o                         
  19   1   8       2431.28       2425.51        42.25 o                         
  21   1   8       2465.74       2381.20        42.61 o                         
  23   1   8         75.13        116.59        17.74 o                         
  25   1   8         16.10         25.34        18.50 o                         
  27   1   8        682.25        738.65        33.87 o                         
  29   1   8       1061.69       1118.46        48.38 o                         
  31   1   8       2321.75       2296.69        57.27 o                         
  33   1   8         53.60         63.18        27.63 o                         
  35   1   8         13.37         44.32        29.36 o                         
  37   1   8       1339.03       1370.08        60.89 o                         
  39   1   8         59.17         42.81        32.61 o                         
  41   1   8          1.48        -24.10        33.97 o                         
  43   1   8         14.35        -35.22        60.47 o                         
 -48   2   8        226.34        302.60        44.58 o                         
 -46   2   8          5.77         -1.54        34.69 o                         
 -44   2   8        848.15        821.16        49.68 o                         
 -42   2   8        345.61        328.80        42.62 o                         
 -40   2   8         74.42        155.76        28.42 o                         
 -38   2   8        477.21        576.40        35.23 o                         
 -36   2   8       3929.01       3562.95        66.01 o                         
 -34   2   8        136.31        173.61        23.47 o                         
 -32   2   8       3594.17       3407.18        60.42 o                         
 -30   2   8       2311.92       2344.80        49.00 o                         
 -28   2   8         99.03         97.35        18.78 o                         
 -26   2   8       1105.94       1224.32        34.95 o                         
 -24   2   8       1161.77       1183.19        32.99 o                         
 -22   2   8       1567.76       1555.59        34.80 o                         
 -20   2   8        424.73        468.54        20.32 o                         
 -18   2   8       2251.66       2161.59        39.11 o                         
 -16   2   8        667.45        885.19        23.61 o                         
 -14   2   8        526.25        643.99        25.05 o                         
 -12   2   8          2.99         67.90        11.53 o                         
 -10   2   8       2287.02       2016.87        33.61 o                         
  -8   2   8      12536.14      12917.58        96.39 o                         
  -6   2   8         61.29        191.87        11.21 o                         
  -4   2   8       2615.10       2879.28        31.27 o                         
  -2   2   8       5783.81       5413.62        52.69 o                         
   0   2   8        970.27       1426.61        47.03 o                         
   2   2   8          7.64         35.01         8.91 o                         
   4   2   8       4346.86       4290.44        48.25 o                         
   6   2   8       2991.94       2854.02        40.75 o                         
   8   2   8       6175.59       6067.50        63.56 o                         
  10   2   8        748.44        759.47        25.80 o                         
  12   2   8        658.74        660.73        21.71 o                         
  14   2   8         34.19         98.35        14.40 o                         
  16   2   8       2833.11       2767.22        46.19 o                         
  18   2   8       3874.68       3736.89        56.73 o                         
  20   2   8        375.88        391.38        24.55 o                         
  22   2   8       2841.06       2853.16        53.13 o                         
  24   2   8       2027.50       2210.42        48.64 o                         
  26   2   8       1925.85       1751.38        46.54 o                         
  28   2   8         37.80        158.37        26.06 o                         
  30   2   8       1400.43       1264.14        47.00 o                         
  32   2   8       2364.68       2175.14        62.60 o                         
  34   2   8         60.91         18.48        28.87 o                         
  36   2   8        645.83        724.10        45.56 o                         
  38   2   8         71.76         91.54        35.25 o                         
  40   2   8        127.54         89.51        36.23 o                         
  42   2   8        157.91         86.69        88.34 o                         
 -47   3   8          2.57         25.81        38.82 o                         
 -45   3   8        664.17        653.34        45.33 o                         
 -43   3   8       2021.70       1959.71        68.16 o                         
 -41   3   8       1224.77       1224.50        50.54 o                         
 -39   3   8        856.24        816.98        42.63 o                         
 -37   3   8       3887.03       3697.16       123.97 o                         
 -35   3   8        794.10        797.93        38.08 o                         
 -33   3   8          3.31        220.27        24.45 o                         
 -31   3   8       2976.54       2870.48        57.12 o                         
 -29   3   8       5333.54       4925.90        67.95 o                         
 -27   3   8        308.52        415.35        24.59 o                         
 -25   3   8       2775.28       2840.10        48.24 o                         
 -23   3   8       7736.18       7399.75        83.35 o                         
 -21   3   8       1367.74       1699.27        40.31 o                         
 -19   3   8       1789.41       1649.41        38.40 o                         
 -17   3   8       1197.27       1277.04        34.17 o                         
 -15   3   8      11080.11      10454.06       102.71 o                         
 -11   3   8      13017.38      12470.20       108.66 o                         
  -9   3   8       3496.24       3647.56        46.41 o                         
  -7   3   8        147.18        213.26        17.44 o                         
  -5   3   8        397.60       1110.62        68.51 o                         
  -3   3   8      16911.38      16090.26       124.49 o                         
  -1   3   8       6383.77       6459.31        62.23 o                         
   1   3   8       4703.09       4647.40        52.74 o                         
   3   3   8       1074.39       1517.37        65.58 o                         
   5   3   8      17056.14      16271.82       145.26 o                         
   9   3   8       1662.98       1569.30        31.31 o                         
  11   3   8       2236.99       2144.37        35.22 o                         
  13   3   8       9530.18       8582.48        87.91 o                         
  15   3   8       3179.03       3069.97        45.11 o                         
  17   3   8       4121.03       4043.79        54.35 o                         
  19   3   8        901.29        817.77        28.40 o                         
  21   3   8         77.04        244.04        22.32 o                         
  23   3   8       2413.83       2375.73        50.63 o                         
  25   3   8       6704.21       6381.70        88.74 o                         
  27   3   8        221.91        284.27        27.98 o                         
  29   3   8       2110.33       1924.12        76.40 o                         
  31   3   8       1674.46       1533.47        64.08 o                         
  33   3   8       2135.61       2102.55        75.99 o                         
  35   3   8        205.37        217.87        54.75 o                         
  37   3   8        576.39        531.17        49.90 o                         
  39   3   8       1703.86       1772.30       147.84 o                         
 -44   4   8       1132.56       1024.43        59.96 o                         
 -42   4   8          8.20         46.11        33.59 o                         
 -40   4   8          1.86         -5.05        30.25 o                         
 -38   4   8        129.69        120.41        32.27 o                         
 -36   4   8       1255.28       1332.23        51.26 o                         
 -34   4   8       1463.50       1523.22        56.82 o                         
 -32   4   8        457.29        540.87        51.38 o                         
 -30   4   8        965.63       1058.87        42.44 o                         
 -28   4   8         71.44         66.15        22.49 o                         
 -26   4   8         47.72         57.12        23.50 o                         
 -24   4   8          4.38          4.84        22.67 o                         
 -22   4   8        385.68        395.87        29.89 o                         
 -20   4   8         73.54         84.30        22.50 o                         
 -18   4   8        808.00        895.97        43.69 o                         
 -16   4   8        573.69        576.91        27.42 o                         
 -14   4   8        615.37        681.64        29.05 o                         
 -12   4   8       2117.03       1875.28        45.99 o                         
 -10   4   8        442.76        464.11        27.47 o                         
  -8   4   8       3942.11       3740.50        71.30 o                         
  -6   4   8       1987.64       1981.05        43.67 o                         
  -4   4   8       6054.34       5873.98        73.46 o                         
  -2   4   8       1142.78       1152.68        31.92 o                         
   0   4   8        503.92        619.72        27.11 o                         
   2   4   8        217.08        200.80        22.10 o                         
   4   4   8       1335.64       1299.00        43.97 o                         
   6   4   8        400.10        421.25        29.98 o                         
   8   4   8       2089.56       2003.97        53.63 o                         
  10   4   8        210.75        259.95        27.02 o                         
  12   4   8        686.42        722.32        37.86 o                         
  14   4   8        529.79        612.32        36.21 o                         
  16   4   8         32.35         52.21        24.30 o                         
  18   4   8        125.96        178.35        54.43 o                         
  20   4   8        353.27        378.83        62.52 o                         
  22   4   8        790.93        825.83        65.85 o                         
  24   4   8        888.81        922.13        49.80 o                         
  26   4   8         74.46        128.24        36.27 o                         
  28   4   8        242.80        197.61        44.57 o                         
  30   4   8         69.10         78.50        59.50 o                         
  32   4   8        808.53        846.72        69.47 o                         
  34   4   8         88.15         27.42        61.30 o                         
 -39   5   8          3.63         45.02        38.74 o                         
 -37   5   8        394.75        346.36        39.76 o                         
 -35   5   8        272.36        321.69        36.73 o                         
 -33   5   8       2366.92       2456.43        66.70 o                         
 -31   5   8       1483.88       1634.45        56.47 o                         
 -29   5   8         23.79         36.75        26.43 o                         
 -27   5   8        127.12         72.19        25.41 o                         
 -25   5   8       2935.64       2947.75        70.87 o                         
 -23   5   8       1828.02       1584.61        54.44 o                         
 -21   5   8        340.56        297.78        30.78 o                         
 -19   5   8        168.69        206.75        38.08 o                         
 -17   5   8       5678.86       5355.27        88.06 o                         
 -15   5   8        239.60        274.85        28.02 o                         
 -13   5   8         11.19         60.85        27.19 o                         
 -11   5   8          5.92          5.57        20.94 o                         
  -9   5   8        721.70        835.61        42.91 o                         
  -7   5   8        651.43        669.94        38.74 o                         
  -5   5   8         88.08        162.46        36.17 o                         
  -3   5   8        432.68        541.99        36.21 o                         
  -1   5   8         64.18         62.70        27.72 o                         
   1   5   8        414.39        504.24        35.71 o                         
   3   5   8        273.56        289.62        31.36 o                         
   5   5   8       2140.75       2193.77        60.42 o                         
   7   5   8         69.15         96.24        31.57 o                         
   9   5   8       1910.67       1845.74        69.56 o                         
  11   5   8       1655.41       1413.02        63.92 o                         
  13   5   8        331.62        386.63        41.84 o                         
  15   5   8        828.29        950.78        57.74 o                         
  17   5   8       2995.84       2757.13        72.99 o                         
  19   5   8         75.65        107.23        53.77 o                         
  21   5   8        290.22        330.48        47.30 o                         
  23   5   8       2018.28       1975.62       150.11 o                         
  25   5   8        306.78        379.93        46.63 o                         
  27   5   8        236.63        267.17        57.29 o                         
  29   5   8        177.28        156.92        44.31 o                         
  31   5   8        464.17        566.66        67.49 o                         
 -34   6   8          4.63        229.91        53.54 o                         
 -32   6   8       1924.85       2110.32        76.17 o                         
 -30   6   8       2468.65       2448.55        69.59 o                         
 -28   6   8        620.26        707.61        43.43 o                         
 -26   6   8       1281.95       1494.81        62.72 o                         
 -24   6   8       3989.25       3897.38        85.68 o                         
 -22   6   8         15.28         62.23        30.25 o                         
 -20   6   8         67.68        115.08        39.38 o                         
 -18   6   8        757.84        828.31        45.02 o                         
 -16   6   8       1941.68       1699.21        93.16 o                         
 -14   6   8        607.71        581.49        38.18 o                         
 -12   6   8         80.78        126.21        32.08 o                         
 -10   6   8       3095.52       2985.60        85.40 o                         
  -8   6   8       2980.94       2853.30        98.84 o                         
  -6   6   8        897.53       1206.14        54.74 o                         
  -4   6   8        541.99        645.58        43.57 o                         
  -2   6   8       7618.93       7524.47       133.47 o                         
   0   6   8        912.66       1051.98        65.96 o                         
   2   6   8        706.20        933.82        60.56 o                         
   4   6   8       1244.68       1176.99        66.70 o                         
   6   6   8        800.55        806.62        58.78 o                         
   8   6   8        477.40        525.95        51.53 o                         
  10   6   8       1795.93       1681.88       112.68 o                         
  12   6   8       1042.28       1161.76        69.05 o                         
  14   6   8        478.07        469.76        51.53 o                         
  16   6   8       2912.57       2913.36        99.22 o                         
  18   6   8       2878.82       2894.09       102.34 o                         
  20   6   8         59.19        193.44        47.69 o                         
  22   6   8       1095.38       1142.23       115.39 o                         
  24   6   8       3992.73       4476.72       182.10 o                         
  26   6   8       2148.45       2111.75       136.12 o                         
 -23   7   8        262.39        286.67        57.49 o                         
 -21   7   8         12.35          3.35        48.77 o                         
 -19   7   8         32.48         23.00        39.63 o                         
 -17   7   8          2.57         19.58        39.89 o                         
 -15   7   8         24.35          8.68        44.40 o                         
 -13   7   8        615.17        578.12        60.84 o                         
 -11   7   8        187.78        317.63        54.99 o                         
  -9   7   8       1513.36       1414.13        84.96 o                         
  -7   7   8       1065.13       1282.78        78.77 o                         
  -5   7   8          2.43         41.84        42.69 o                         
  -3   7   8        184.69        187.39        49.58 o                         
  -1   7   8       1634.18       1560.03       145.14 o                         
   1   7   8        208.50        240.49        49.52 o                         
   3   7   8        140.66        231.04        77.53 o                         
   5   7   8        965.14       1018.34        71.82 o                         
   7   7   8         22.00         10.00        42.01 o                         
   9   7   8         55.23          4.51        60.40 o                         
  11   7   8         25.24         26.12        43.29 o                         
  13   7   8          1.88        -32.45        63.10 o                         
  15   7   8          3.58        -10.82        63.10 o                         
 -49   1   9        344.02        344.32        49.83 o                         
 -47   1   9        863.74        928.13        64.50 o                         
 -45   1   9          1.52         62.70        35.77 o                         
 -43   1   9       1165.90       1231.53        56.99 o                         
 -41   1   9       1457.66       1497.75        56.97 o                         
 -39   1   9       3194.33       2970.00        62.79 o                         
 -37   1   9        334.62        428.97        29.51 o                         
 -35   1   9       8781.64       8617.89       107.65 o                         
 -33   1   9       4358.73       4031.99        65.45 o                         
 -31   1   9        338.41        362.17        27.97 o                         
 -29   1   9       4839.41       4889.02        62.60 o                         
 -27   1   9       5317.50       5166.91        63.07 o                         
 -25   1   9        470.30        476.88        21.11 o                         
 -23   1   9        546.57        490.62        21.53 o                         
 -21   1   9       3616.40       3503.25        49.44 o                         
 -19   1   9       1594.48       1557.17        26.04 o                         
 -17   1   9       1013.98        965.40        19.44 o                         
 -15   1   9       3207.91       3022.53        35.77 o                         
 -13   1   9       4993.96       4631.07        51.45 o                         
 -11   1   9        157.93        183.07        17.73 o                         
  -9   1   9       1463.31       1507.29        53.73 o                         
  -7   1   9      25879.50      26165.29       193.87 o                         
  -5   1   9       6816.91       6729.64        69.90 o                         
  -3   1   9       2981.75       3015.97        39.75 o                         
  -1   1   9       4900.18       5038.65        75.21 o                         
   1   1   9      11215.37      10995.94       103.98 o                         
   3   1   9        174.30        148.34        13.16 o                         
   5   1   9       2752.92       2534.87        39.52 o                         
   7   1   9       2753.48       2548.89        34.66 o                         
   9   1   9         63.57         91.15        20.83 o                         
  11   1   9       1052.48        974.11        26.10 o                         
  13   1   9       4068.08       3703.61        80.20 o                         
  15   1   9        685.52        590.00        24.54 o                         
  17   1   9         23.53         26.59        14.71 o                         
  19   1   9       3333.96       3421.33        54.40 o                         
  21   1   9      12321.02      11372.01       126.66 o                         
  23   1   9         16.64         23.52        16.85 o                         
  25   1   9       2376.93       2374.52        47.41 o                         
  27   1   9       5945.95       6152.95        80.45 o                         
  29   1   9       2159.04       2032.26        52.34 o                         
  31   1   9        620.43        725.38        85.79 o                         
  33   1   9       1650.39       1620.30        57.72 o                         
  35   1   9        814.10        856.25        47.15 o                         
  37   1   9         35.56          3.00        30.07 o                         
  39   1   9       1194.38       1168.17        56.24 o                         
  41   1   9         78.72        -28.75        59.27 o                         
 -48   2   9        471.57        536.19        56.62 o                         
 -46   2   9        213.78        210.39        43.20 o                         
 -44   2   9        128.99        141.03        43.58 o                         
 -42   2   9       2059.04       2064.17        67.87 o                         
 -40   2   9       1429.35       1430.33        57.62 o                         
 -38   2   9        599.12        665.34        44.53 o                         
 -36   2   9       2450.51       2354.56        56.42 o                         
 -34   2   9       3891.77       3682.12        93.34 o                         
 -32   2   9       1855.55       1860.69        47.33 o                         
 -30   2   9        775.48        741.42        32.09 o                         
 -28   2   9      10531.90       9968.13       113.74 o                         
 -26   2   9       4047.26       3892.57        59.04 o                         
 -24   2   9       2279.79       2145.46        39.63 o                         
 -22   2   9       9806.53       9865.76        99.94 o                         
 -20   2   9       2857.89       2789.54        42.00 o                         
 -18   2   9        275.40        409.55        19.35 o                         
 -16   2   9       1813.83       1584.03        28.34 o                         
 -14   2   9      10780.39      10796.14        96.15 o                         
 -12   2   9        196.03        250.90        16.04 o                         
 -10   2   9       3167.58       3275.05        43.90 o                         
  -8   2   9        142.82        136.28        12.22 o                         
  -6   2   9       7446.94       6944.69        55.69 o                         
  -4   2   9        343.88        284.22        12.52 o                         
  -2   2   9       2542.19       2558.76        32.75 o                         
   0   2   9       5179.87       4913.92        50.55 o                         
   2   2   9        471.98        445.00        16.47 o                         
   4   2   9       4789.60       4489.53        51.34 o                         
   6   2   9       8737.63       8704.97        85.32 o                         
   8   2   9        176.99        181.36        14.62 o                         
  10   2   9       1199.52       1099.44        27.91 o                         
  12   2   9       1869.50       1850.52        33.00 o                         
  14   2   9      11286.87      10464.39       103.37 o                         
  16   2   9       1266.16       1299.71        41.26 o                         
  18   2   9       2628.40       2461.78        52.70 o                         
  20   2   9       1451.11       1687.39        36.85 o                         
  22   2   9       1211.26       1137.51        37.19 o                         
  24   2   9        630.51        746.69        60.61 o                         
  26   2   9       3217.83       3460.93        62.98 o                         
  28   2   9        967.66        968.39        47.56 o                         
  30   2   9        162.52        222.16        32.35 o                         
  32   2   9       1590.37       1495.71        62.37 o                         
  34   2   9       1950.60       1951.13        70.03 o                         
  36   2   9         11.27         -3.10        34.17 o                         
  38   2   9        587.86        525.34        61.94 o                         
  40   2   9        857.19        960.60       146.04 o                         
 -45   3   9         16.44         42.33        35.77 o                         
 -43   3   9          1.82         19.00        30.83 o                         
 -41   3   9          9.32         19.66        28.41 o                         
 -39   3   9         98.53        106.96        28.81 o                         
 -37   3   9        135.29        159.79        27.87 o                         
 -35   3   9        842.65        796.88        38.31 o                         
 -33   3   9        975.48       1059.62        41.44 o                         
 -31   3   9          4.97         27.46        23.22 o                         
 -29   3   9        313.85        319.37        26.38 o                         
 -27   3   9       1328.34       1208.93        36.76 o                         
 -25   3   9          7.30          8.27        16.45 o                         
 -23   3   9         85.96         51.06        16.81 o                         
 -21   3   9        431.72        490.86        26.28 o                         
 -19   3   9        216.46        176.57        20.16 o                         
 -17   3   9       1325.25       1326.14        35.20 o                         
 -15   3   9         55.21         80.28        14.70 o                         
 -13   3   9       1055.16       1054.15        27.62 o                         
 -11   3   9         18.87          6.51        12.18 o                         
  -9   3   9        186.15        165.58        14.52 o                         
  -7   3   9         10.83        -10.66        13.77 o                         
  -5   3   9       1470.59       1499.34        27.83 o                         
  -3   3   9        305.77        346.37        15.19 o                         
  -1   3   9        486.05        463.93        18.65 o                         
   1   3   9        106.77         78.30        13.46 o                         
   3   3   9        730.26        818.67        23.62 o                         
   5   3   9        931.41        946.73        26.50 o                         
   7   3   9        268.82        249.41        16.37 o                         
   9   3   9         18.89         41.01        14.59 o                         
  11   3   9        823.03        810.22        28.19 o                         
  13   3   9         35.27         48.25        14.41 o                         
  15   3   9        228.60        243.06        18.55 o                         
  17   3   9        299.63        367.24        21.25 o                         
  19   3   9         96.70        109.13        17.72 o                         
  21   3   9        124.26         84.36        18.11 o                         
  23   3   9        562.08        550.54        31.28 o                         
  25   3   9        214.59        247.27        26.57 o                         
  27   3   9          0.58         41.91        25.70 o                         
  29   3   9          2.70         11.79        28.66 o                         
  31   3   9         17.88         -4.25        29.83 o                         
  33   3   9         40.66         -8.98        32.86 o                         
  35   3   9         27.72         40.11        35.96 o                         
  37   3   9         37.06         33.18        46.35 o                         
 -42   4   9       1228.23       1173.79        72.61 o                         
 -40   4   9        618.53        586.78        42.80 o                         
 -38   4   9        737.08        746.16        53.34 o                         
 -36   4   9        795.85        934.18        45.47 o                         
 -34   4   9        585.87        611.70        37.78 o                         
 -32   4   9        377.07        456.04        33.60 o                         
 -30   4   9        168.17        126.04        26.04 o                         
 -28   4   9       2124.49       2195.44        53.40 o                         
 -26   4   9       1206.98       1170.40        41.32 o                         
 -24   4   9        370.88        417.48        45.80 o                         
 -22   4   9       5575.96       5256.28        85.89 o                         
 -20   4   9       3499.37       3652.62        83.75 o                         
 -18   4   9        277.83        322.96        25.16 o                         
 -16   4   9       4509.45       4336.49        66.02 o                         
 -14   4   9       8659.40       8292.34       109.32 o                         
 -12   4   9       1293.03       1648.39        50.88 o                         
 -10   4   9        114.60        216.24        22.27 o                         
  -8   4   9       5373.65       5226.62        77.21 o                         
  -6   4   9      10093.81       9593.50       119.65 o                         
  -4   4   9        142.39        123.22        23.38 o                         
  -2   4   9       2856.20       2950.48        49.79 o                         
   0   4   9       5846.42       5817.45        75.20 o                         
   2   4   9       3399.92       3218.70        59.72 o                         
   4   4   9       5527.12       5193.62        89.75 o                         
   6   4   9       7168.59       6968.88       109.84 o                         
   8   4   9       1751.35       1764.31        43.88 o                         
  10   4   9         60.52        147.58        25.45 o                         
  12   4   9       7080.63       6504.97       107.77 o                         
  14   4   9       3498.88       3536.32        85.24 o                         
  16   4   9         92.18        101.85        26.73 o                         
  18   4   9        661.09        670.91        40.55 o                         
  20   4   9       3181.40       3103.88        81.83 o                         
  22   4   9        654.34        714.76        49.91 o                         
  24   4   9        931.05        912.20        54.32 o                         
  26   4   9        856.03        859.60       135.22 o                         
  28   4   9       1384.84       1281.81        74.18 o                         
  30   4   9          2.23        -26.59        42.58 o                         
  32   4   9       1765.85       1569.02       118.99 o                         
  34   4   9        867.05        914.10       117.19 o                         
 -39   5   9        551.98        577.10        64.37 o                         
 -37   5   9        280.69        279.62        42.54 o                         
 -35   5   9       1283.89       1301.95        54.97 o                         
 -33   5   9        489.97        595.14        41.27 o                         
 -31   5   9        126.32        141.33        29.75 o                         
 -29   5   9       1726.29       1686.04        55.80 o                         
 -27   5   9        149.26        140.38        28.29 o                         
 -25   5   9          1.61         68.67        27.59 o                         
 -23   5   9        423.93        403.97        34.83 o                         
 -21   5   9       1238.47       1270.01        49.31 o                         
 -19   5   9          6.41         24.73        24.21 o                         
 -17   5   9       1249.14       1173.74        46.39 o                         
 -15   5   9       1350.66       1282.90        47.07 o                         
 -13   5   9       2163.87       2241.00        63.46 o                         
 -11   5   9         91.74        108.38        27.26 o                         
  -9   5   9       2202.81       2119.16        61.66 o                         
  -7   5   9       5511.75       5318.25        97.85 o                         
  -5   5   9       2404.69       2434.59        88.53 o                         
  -3   5   9       2502.24       2339.10        63.76 o                         
  -1   5   9       3883.19       3942.76        81.86 o                         
   1   5   9       1564.51       1483.94        65.05 o                         
   3   5   9        202.81        157.64        28.38 o                         
   5   5   9       1755.84       1658.25        55.64 o                         
   7   5   9       1464.33       1333.43       177.59 o                         
   9   5   9        719.47        762.53        50.57 o                         
  11   5   9       1102.83       1089.26        75.72 o                         
  13   5   9        704.28        774.54        53.14 o                         
  15   5   9         23.53         59.18        35.09 o                         
  17   5   9       1032.67       1004.94        60.56 o                         
  19   5   9        973.25       1096.94        64.68 o                         
  21   5   9       1674.87       1804.02        80.59 o                         
  23   5   9          0.08         70.99        40.56 o                         
  25   5   9       2255.36       2303.44        94.82 o                         
  27   5   9       1088.43       1000.62        91.05 o                         
  29   5   9         93.63        261.43        73.92 o                         
 -32   6   9         80.17        112.57        39.76 o                         
 -30   6   9         48.22         11.09        35.17 o                         
 -28   6   9        251.81        227.63        34.54 o                         
 -26   6   9         95.48        107.34        35.72 o                         
 -24   6   9         14.85         22.18        43.72 o                         
 -22   6   9        232.25        146.59        33.38 o                         
 -20   6   9        984.51       1026.77        50.76 o                         
 -18   6   9        403.57        452.64        49.99 o                         
 -16   6   9        520.46        470.29        57.73 o                         
 -14   6   9         14.57        -17.15        30.42 o                         
 -12   6   9        133.60        126.62        35.60 o                         
 -10   6   9         77.26         65.57        31.04 o                         
  -8   6   9          8.92         54.70        29.27 o                         
  -6   6   9        226.16        236.60        43.44 o                         
  -4   6   9         93.11        117.07        39.92 o                         
  -2   6   9         58.65         87.48        29.86 o                         
   0   6   9        258.58        279.15        35.59 o                         
   2   6   9         52.14         90.15        30.19 o                         
   4   6   9          0.24         13.87        29.72 o                         
   6   6   9        373.27        390.64        47.19 o                         
   8   6   9         91.55        111.15        39.78 o                         
  10   6   9        238.19        210.23        43.12 o                         
  12   6   9        790.95        777.72        63.10 o                         
  14   6   9          0.50          0.72        37.99 o                         
  16   6   9        132.83         90.07        45.14 o                         
  18   6   9         57.87         55.02        46.88 o                         
  20   6   9         36.98         70.53        46.96 o                         
  22   6   9         96.99        281.26        73.92 o                         
 -21   7   9        546.97        550.67        80.23 o                         
 -19   7   9        398.95        358.79        77.53 o                         
 -17   7   9         81.88         41.47        64.91 o                         
 -15   7   9       2091.80       1954.24        97.76 o                         
 -13   7   9       2758.78       2800.21       107.04 o                         
 -11   7   9          5.94         74.11        47.99 o                         
  -9   7   9        457.62        481.15        79.33 o                         
  -7   7   9       5165.55       5258.42       252.41 o                         
  -5   7   9       1350.93       1494.02        84.71 o                         
  -3   7   9        576.58        755.03        65.96 o                         
  -1   7   9       1380.28       1555.55        86.58 o                         
   1   7   9       2969.76       2807.91       105.45 o                         
   3   7   9          1.29         81.06        65.81 o                         
   5   7   9       1875.79       1813.77        93.93 o                         
   7   7   9        439.33        413.52        60.18 o                         
   9   7   9         11.48         16.23        61.30 o                         
  11   7   9         25.53         -7.21        63.10 o                         
  13   7   9       2053.20       1968.82       133.42 o                         
 -48   0  10       1753.71       1813.78       102.23 o                         
 -46   0  10       3139.19       3133.76       115.15 o                         
 -44   0  10        126.29        280.63        85.64 o                         
 -42   0  10         21.56         43.03        39.59 o                         
 -40   0  10       2747.99       2665.73        97.01 o                         
 -38   0  10       3383.53       3383.12       167.67 o                         
 -36   0  10         29.89         37.83        35.16 o                         
 -34   0  10       4331.65       4246.49       218.16 o                         
 -32   0  10       4269.51       4058.94       140.63 o                         
 -30   0  10       1356.26       1382.59        61.49 o                         
 -28   0  10       2155.15       2093.52        68.88 o                         
 -26   0  10       2194.19       2658.74       178.49 o                         
 -24   0  10       6544.73       6600.54       124.99 o                         
 -22   0  10        107.47        144.02        37.86 o                         
 -20   0  10       9849.94       9667.75       134.29 o                         
 -18   0  10       6401.03       6740.06       100.12 o                         
 -16   0  10        234.17        361.08        46.84 o                         
 -14   0  10        949.85       1052.61        44.24 o                         
 -12   0  10       8227.47       8285.35       101.87 o                         
 -10   0  10      14445.04      14237.34       143.21 o                         
  -8   0  10       6195.24       5900.72       157.28 o                         
  -6   0  10      12291.03      12375.67       171.18 o                         
  -4   0  10      10217.30      10014.00       180.23 o                         
  -2   0  10         30.26        128.42        29.75 o                         
   0   0  10       4937.90       5474.18       116.96 o                         
   2   0  10       8193.10       7785.13       205.54 o                         
   4   0  10       5058.74       4889.60       149.64 o                         
   6   0  10       2505.13       2109.70        43.14 o                         
   8   0  10      10898.95      11152.62       148.15 o                         
  10   0  10        992.13       1123.72        36.24 o                         
  12   0  10         54.14          0.70        37.86 o                         
  14   0  10         26.46        140.63        41.47 o                         
  16   0  10      13049.44      12504.63       207.92 o                         
  18   0  10       3295.13       3135.60        82.30 o                         
  20   0  10       3860.71       3553.14       126.21 o                         
  22   0  10       2697.71       2581.82        73.09 o                         
  24   0  10       6701.01       6275.44       136.13 o                         
  26   0  10          3.39          3.30        27.32 o                         
  28   0  10       3567.07       3690.20       231.68 o                         
  30   0  10       1744.09       1826.94        81.44 o                         
  32   0  10       1273.53       1297.14        76.49 o                         
  34   0  10       4513.12       4427.39       295.68 o                         
  36   0  10       1199.93       1424.84        86.97 o                         
  38   0  10        626.34        803.39        81.13 o                         
  40   0  10        268.25        256.02        97.36 o                         
 -49   1  10          6.35         32.59        47.99 o                         
 -47   1  10        689.13        636.15        53.18 o                         
 -45   1  10        200.41        183.46        39.83 o                         
 -43   1  10        209.78        281.45        45.51 o                         
 -41   1  10        266.26        178.79        36.28 o                         
 -39   1  10        329.95        374.09        39.44 o                         
 -37   1  10        280.10        239.84        31.02 o                         
 -35   1  10        211.06        251.92        36.83 o                         
 -33   1  10          9.36        -21.01        23.02 o                         
 -31   1  10        614.46        602.98        31.81 o                         
 -29   1  10        313.49        296.75        23.04 o                         
 -27   1  10       3863.52       3519.50        51.17 o                         
 -25   1  10       1073.36        998.29        28.38 o                         
 -23   1  10       1142.45       1289.33        29.28 o                         
 -21   1  10        682.14        765.82        22.55 o                         
 -19   1  10        512.44        580.23        18.02 o                         
 -17   1  10       4044.23       3874.72        41.38 o                         
 -15   1  10       2758.62       2835.67        33.15 o                         
 -13   1  10       1931.16       1881.05        24.59 o                         
 -11   1  10        203.78        251.38        19.66 o                         
  -9   1  10        191.90        187.75        12.28 o                         
  -7   1  10        296.89        268.99        20.99 o                         
  -5   1  10        372.70        357.45        16.57 o                         
  -3   1  10       1173.53       1114.32        24.96 o                         
  -1   1  10        428.46        409.33        17.84 o                         
   1   1  10       5684.35       5609.90        62.58 o                         
   3   1  10        367.32        362.69        18.04 o                         
   5   1  10       3642.56       3618.76        50.57 o                         
   7   1  10         13.17        104.95        14.47 o                         
   9   1  10       2504.66       2175.35        33.38 o                         
  11   1  10       1635.75       1567.08        32.35 o                         
  13   1  10       4557.23       4043.33        55.98 o                         
  15   1  10        194.23        261.38        20.70 o                         
  17   1  10         90.66        129.14        20.31 o                         
  19   1  10        864.22        857.55        32.22 o                         
  21   1  10         11.69         43.91        18.08 o                         
  23   1  10        762.99        749.39        33.61 o                         
  25   1  10        759.22        726.73        33.55 o                         
  27   1  10        300.58        322.98        38.51 o                         
  29   1  10        150.72        180.98        28.81 o                         
  31   1  10          5.36        -21.32        25.88 o                         
  33   1  10        436.85        384.20        37.10 o                         
  35   1  10        406.33        381.85        39.16 o                         
  37   1  10        110.31        139.17        40.08 o                         
  39   1  10        294.10        339.52        60.00 o                         
 -48   2  10        196.07        284.87        81.13 o                         
 -46   2  10         30.70        119.84        42.42 o                         
 -44   2  10         52.18         84.49        34.62 o                         
 -42   2  10         20.04          1.13        29.93 o                         
 -40   2  10       1454.22       1431.54        57.86 o                         
 -38   2  10          5.77         -3.65        38.77 o                         
 -36   2  10         69.11         68.77        23.87 o                         
 -34   2  10        111.21         81.15        22.65 o                         
 -32   2  10       1088.90       1040.60        38.96 o                         
 -30   2  10         26.90          3.06        18.56 o                         
 -28   2  10         90.71         94.99        22.84 o                         
 -26   2  10       1771.00       1676.38        40.14 o                         
 -24   2  10        470.06        553.94        24.02 o                         
 -22   2  10        646.02        554.71        23.49 o                         
 -20   2  10        523.59        609.37        29.16 o                         
 -18   2  10       1449.77       1414.35        27.79 o                         
 -16   2  10       1170.61       1145.11        29.16 o                         
 -14   2  10       2519.69       2272.54        36.12 o                         
 -12   2  10        782.47        939.95        32.42 o                         
 -10   2  10          3.71         -4.26         9.98 o                         
  -8   2  10        251.66        249.98        13.41 o                         
  -6   2  10       3021.86       2925.66        33.71 o                         
  -4   2  10        753.78        755.83        19.15 o                         
  -2   2  10         35.38         35.85        12.31 o                         
   0   2  10         43.58         80.72        10.49 o                         
   2   2  10       5297.82       5067.95        56.60 o                         
   4   2  10        945.23       1026.21        37.41 o                         
   6   2  10         13.45         24.87        11.37 o                         
   8   2  10        430.76        483.30        19.46 o                         
  10   2  10       3274.16       2932.76        45.80 o                         
  12   2  10        371.07        389.59        18.36 o                         
  14   2  10       2536.10       2309.04        38.24 o                         
  16   2  10          7.62         22.86        13.00 o                         
  18   2  10          0.60          1.86        14.77 o                         
  20   2  10        101.91        115.94        19.94 o                         
  22   2  10       3818.68       3596.45        61.35 o                         
  24   2  10         15.82         11.26        20.12 o                         
  26   2  10        227.85        252.15        28.77 o                         
  28   2  10        527.14        554.46        41.28 o                         
  30   2  10        447.98        478.66        55.03 o                         
  32   2  10         66.32         92.28        34.07 o                         
  34   2  10         37.87         -7.50        33.96 o                         
  36   2  10         89.05         47.21        35.90 o                         
  38   2  10        102.29         36.06        77.53 o                         
 -45   3  10       1202.09       1280.87        71.85 o                         
 -43   3  10        308.93        311.72        37.57 o                         
 -41   3  10        241.04        292.68        34.84 o                         
 -39   3  10       2831.73       2720.66        66.30 o                         
 -37   3  10       1412.95       1295.70        48.58 o                         
 -35   3  10        344.07        360.76        31.10 o                         
 -33   3  10       3575.19       3469.28        65.93 o                         
 -31   3  10       4463.19       4333.94        71.04 o                         
 -29   3  10         11.57         33.60        20.69 o                         
 -27   3  10       4499.09       4268.84        92.08 o                         
 -25   3  10       9618.00       9075.71       107.71 o                         
 -23   3  10         39.09        195.46        19.80 o                         
 -21   3  10       3889.64       3565.29        59.07 o                         
 -19   3  10      13797.37      13626.42       145.96 o                         
 -17   3  10       4767.06       4836.65        60.97 o                         
 -15   3  10       2756.30       2715.75        42.96 o                         
 -13   3  10       2910.51       3305.12        47.19 o                         
 -11   3  10       8651.91       8384.54        81.60 o                         
  -9   3  10       2494.92       2359.35        36.54 o                         
  -7   3  10       1163.01       1092.73        27.31 o                         
  -5   3  10      10057.40      10133.36        99.99 o                         
  -3   3  10       1047.57        937.28        26.31 o                         
  -1   3  10          9.24         43.69        13.46 o                         
   1   3  10       9105.48       9152.44        92.19 o                         
   3   3  10      11055.84      10388.40       101.91 o                         
   5   3  10       4201.47       4140.89        52.77 o                         
   7   3  10       5933.98       5645.25        65.31 o                         
   9   3  10      12624.56      12528.90       120.77 o                         
  11   3  10         23.23        136.49        17.54 o                         
  13   3  10       5302.19       4576.30        65.19 o                         
  15   3  10       7111.10       6981.99        88.27 o                         
  17   3  10       2891.65       2863.01        53.35 o                         
  19   3  10         57.58         51.57        18.14 o                         
  21   3  10       2976.65       2976.70        56.05 o                         
  23   3  10       3077.00       3117.05        68.90 o                         
  25   3  10        251.71        248.34        25.28 o                         
  27   3  10        128.11        119.22        26.79 o                         
  29   3  10       3699.47       3747.02        88.12 o                         
  31   3  10        712.05        788.01        51.12 o                         
  33   3  10       1118.74       1166.88        62.07 o                         
  35   3  10       2836.57       2830.82       176.69 o                         
 -42   4  10         42.35         38.52        37.52 o                         
 -40   4  10        851.69        785.84        46.88 o                         
 -38   4  10         41.34         34.16        30.99 o                         
 -36   4  10         96.71         27.58        28.52 o                         
 -34   4  10         96.13        109.19        29.00 o                         
 -32   4  10       1259.37       1199.03        46.59 o                         
 -30   4  10          1.53         -3.85        23.19 o                         
 -28   4  10          3.10        -21.74        21.97 o                         
 -26   4  10       1043.00       1053.83        40.24 o                         
 -24   4  10       1533.13       1595.03        45.11 o                         
 -22   4  10       1569.32       1429.17        47.98 o                         
 -20   4  10        531.05        550.16        33.00 o                         
 -18   4  10        336.73        301.63        28.25 o                         
 -16   4  10          1.29         28.80        20.72 o                         
 -14   4  10        407.12        459.16        42.16 o                         
 -12   4  10       1531.53       1674.73        51.86 o                         
 -10   4  10          1.63         12.36        18.36 o                         
  -8   4  10          0.84         15.13        18.50 o                         
  -6   4  10        354.29        439.98        26.59 o                         
  -4   4  10       2832.39       2702.76        48.87 o                         
  -2   4  10        507.43        633.16        27.37 o                         
   0   4  10         27.65         50.28        21.43 o                         
   2   4  10       2347.59       2296.77        46.75 o                         
   4   4  10          6.01         26.52        21.94 o                         
   6   4  10       1077.79       1056.82        43.67 o                         
   8   4  10        861.36        871.54        36.22 o                         
  10   4  10        282.57        298.52        25.54 o                         
  12   4  10        646.53        591.45        30.86 o                         
  14   4  10        472.58        582.81        38.10 o                         
  16   4  10        520.82        510.88        37.13 o                         
  18   4  10         14.10         11.80        25.27 o                         
  20   4  10         54.06         70.57        30.11 o                         
  22   4  10       1263.07       1195.26        65.96 o                         
  24   4  10        338.04        339.31       100.97 o                         
  26   4  10          0.90         12.74        37.99 o                         
  28   4  10        151.71        168.70        47.12 o                         
  30   4  10        162.65        195.04        49.07 o                         
  32   4  10          0.31         32.45        57.69 o                         
 -37   5  10        486.29        522.56        47.26 o                         
 -35   5  10          1.95         61.32        33.44 o                         
 -33   5  10        287.54        262.63        59.44 o                         
 -31   5  10       1022.73       1123.15        49.39 o                         
 -29   5  10         73.78        102.80        28.58 o                         
 -27   5  10       1369.37       1315.75        51.06 o                         
 -25   5  10       1720.26       1597.62        58.49 o                         
 -23   5  10         91.68        175.47        29.50 o                         
 -21   5  10       1674.63       1642.18        66.36 o                         
 -19   5  10       1848.86       1737.10        54.99 o                         
 -17   5  10        804.58        787.44        44.53 o                         
 -15   5  10         79.88         91.06        28.63 o                         
 -13   5  10       1672.12       1552.35        72.24 o                         
 -11   5  10       1104.34       1233.43        81.64 o                         
  -9   5  10        560.11        533.57        38.43 o                         
  -7   5  10        325.93        388.54        33.43 o                         
  -5   5  10        696.56        804.29        42.42 o                         
  -3   5  10       1677.42       1620.22        55.36 o                         
  -1   5  10         10.41         32.23        25.14 o                         
   1   5  10       2040.46       2064.84        60.98 o                         
   3   5  10        911.64       1017.89        47.39 o                         
   5   5  10          0.11         21.60        25.66 o                         
   7   5  10       2169.30       1972.23        61.48 o                         
   9   5  10       2462.60       2391.03       122.60 o                         
  11   5  10          1.24         93.15        33.30 o                         
  13   5  10       2540.83       2500.86        96.46 o                         
  15   5  10       1128.16       1123.85        64.87 o                         
  17   5  10        202.28        207.23        63.10 o                         
  19   5  10        838.32       1003.56        78.43 o                         
  21   5  10        783.37        748.00        58.78 o                         
  23   5  10        324.31        309.91        47.99 o                         
  25   5  10          6.60        -25.30        41.84 o                         
  27   5  10       1209.47       1377.45       117.19 o                         
 -30   6  10        964.93       1048.46        55.46 o                         
 -28   6  10        290.53        316.12        63.67 o                         
 -26   6  10       2085.88       1942.10        75.99 o                         
 -24   6  10       1131.45       1144.98        55.27 o                         
 -22   6  10          1.48         46.90        31.49 o                         
 -20   6  10       1527.97       1370.05        65.24 o                         
 -18   6  10       3386.57       3308.82        87.39 o                         
 -16   6  10          5.07         91.29        33.34 o                         
 -14   6  10        868.70        751.51        49.34 o                         
 -12   6  10       1215.17       1321.24        63.39 o                         
 -10   6  10       3559.52       3390.96       116.77 o                         
  -8   6  10        224.34        290.37        61.60 o                         
  -6   6  10       3202.65       3309.71        83.32 o                         
  -4   6  10       1741.28       1890.80        66.14 o                         
  -2   6  10        246.24        360.66        54.84 o                         
   0   6  10        429.99        507.15        41.93 o                         
   2   6  10       4030.50       3953.93       134.30 o                         
   4   6  10        308.36        379.11        38.96 o                         
   6   6  10       1032.19        883.09        50.43 o                         
   8   6  10       1422.54       1486.64        65.42 o                         
  10   6  10        789.43        954.09        63.62 o                         
  12   6  10       1009.56       1126.30        69.05 o                         
  14   6  10       1669.53       1522.88        79.83 o                         
  16   6  10       1657.20       1619.25        84.43 o                         
  18   6  10          5.08         30.67        51.93 o                         
  20   6  10       3000.42       3019.94       144.24 o                         
 -17   7  10        255.02        254.22        72.12 o                         
 -15   7  10         11.05         -5.41        59.50 o                         
 -13   7  10         51.14         63.10        63.10 o                         
 -11   7  10        550.84        708.56        86.54 o                         
  -9   7  10         64.19         98.21        53.95 o                         
  -7   7  10        262.16        343.98        57.16 o                         
  -5   7  10          7.76         73.45        46.66 o                         
  -3   7  10        959.90       1133.04       182.10 o                         
  -1   7  10        207.24        312.15        56.52 o                         
   1   7  10        112.14        149.64        64.91 o                         
   3   7  10         24.24         43.27        63.10 o                         
   5   7  10         81.27        102.77        64.91 o                         
   7   7  10         15.54        -48.68        57.69 o                         
 -47   1  11          9.27         32.55        39.60 o                         
 -45   1  11       1279.44       1130.98        62.76 o                         
 -43   1  11        958.62        916.35        70.86 o                         
 -41   1  11          6.85        127.48        35.53 o                         
 -39   1  11       1425.53       1340.48        59.34 o                         
 -37   1  11       2050.44       1920.91        64.87 o                         
 -35   1  11        105.74        126.04        25.89 o                         
 -33   1  11       1369.22       1568.73        51.91 o                         
 -31   1  11       2389.45       2141.83        47.81 o                         
 -29   1  11       4212.92       3997.52        62.18 o                         
 -27   1  11        225.37        408.93        27.01 o                         
 -25   1  11       5157.37       4753.97        64.25 o                         
 -23   1  11       8566.37       8216.17        93.77 o                         
 -21   1  11       1489.23       1777.44        31.43 o                         
 -19   1  11       1014.88       1005.45        28.28 o                         
 -17   1  11       7868.72       7538.76        65.07 o                         
 -15   1  11       1871.46       2019.51        27.07 o                         
 -13   1  11        680.72        944.54        19.41 o                         
 -11   1  11       1198.89       1201.76        26.12 o                         
  -9   1  11       4642.87       4398.55        45.54 o                         
  -7   1  11       2002.67       2083.20        30.84 o                         
  -5   1  11       1244.05       1227.21        29.76 o                         
  -3   1  11        882.92        868.95        28.73 o                         
  -1   1  11       1338.09       1342.29        35.76 o                         
   1   1  11        874.59        817.20        33.13 o                         
   3   1  11       5497.51       5405.15        67.89 o                         
   5   1  11       4090.02       4169.15        57.63 o                         
   7   1  11         43.28        204.13        24.30 o                         
   9   1  11       3219.88       3035.03        48.85 o                         
  11   1  11       7562.39       7143.34        86.53 o                         
  13   1  11       1176.95       1518.43        68.70 o                         
  15   1  11       1744.68       1915.31        39.60 o                         
  17   1  11       6510.72       5951.60        77.44 o                         
  19   1  11       2506.07       2323.76        52.06 o                         
  21   1  11        177.30        248.65        25.64 o                         
  23   1  11       4149.48       4115.08        69.44 o                         
  25   1  11       1423.84       1243.83        52.57 o                         
  27   1  11         73.26         98.81        42.41 o                         
  29   1  11        358.04        338.03        36.97 o                         
  31   1  11       2424.67       2477.66        74.33 o                         
  33   1  11        136.94        153.61        54.91 o                         
  35   1  11        557.87        521.26        65.49 o                         
  37   1  11        220.86        157.32        75.96 o                         
 -46   2  11        396.00        414.90        50.87 o                         
 -44   2  11       1285.52       1253.98        57.54 o                         
 -42   2  11        910.39        857.71        49.10 o                         
 -40   2  11         32.32         87.59        44.54 o                         
 -38   2  11       1048.83        990.81        47.07 o                         
 -36   2  11       1263.75       1233.62        52.19 o                         
 -34   2  11        920.45        992.64        44.29 o                         
 -32   2  11        470.19        472.41        35.52 o                         
 -30   2  11       8172.19       7594.49        96.00 o                         
 -28   2  11        843.10       1179.17        37.90 o                         
 -26   2  11       2678.59       2639.34        56.09 o                         
 -24   2  11       3456.92       3353.71        53.51 o                         
 -22   2  11       6883.88       6510.71        79.81 o                         
 -20   2  11         25.18        665.29        59.50 o                         
 -18   2  11       7440.07       7264.89        72.69 o                         
 -16   2  11       4164.41       4127.47        50.49 o                         
 -14   2  11         96.92        146.40        13.95 o                         
 -12   2  11        514.48        647.06        20.92 o                         
 -10   2  11       2194.65       2162.20        33.31 o                         
  -8   2  11        637.89        809.47        25.72 o                         
  -6   2  11        384.81        511.85        19.95 o                         
  -4   2  11        877.03        933.80        25.67 o                         
  -2   2  11       6846.68       6482.16        72.91 o                         
   0   2  11        556.42        572.69        22.98 o                         
   2   2  11       2542.25       2502.06        36.61 o                         
   4   2  11       1847.02       1726.45        30.71 o                         
   6   2  11       2339.23       2311.04        36.63 o                         
   8   2  11       2974.16       3103.67        53.75 o                         
  10   2  11      16809.00      15756.38       146.17 o                         
  12   2  11       2817.84       2853.08        49.60 o                         
  14   2  11         51.06        105.63        20.82 o                         
  16   2  11       3829.31       3774.19        66.23 o                         
  18   2  11       8387.48       7719.89       118.96 o                         
  20   2  11       1447.14       1668.30        44.84 o                         
  22   2  11         10.00         41.59        19.51 o                         
  24   2  11       2871.87       2806.39        56.47 o                         
  26   2  11       2524.17       2365.73        67.34 o                         
  28   2  11         19.16         44.47        29.69 o                         
  30   2  11       1275.23       1267.54        59.73 o                         
  32   2  11        169.72        225.00        37.70 o                         
  34   2  11          0.83         43.77        34.07 o                         
  36   2  11       1614.81       1516.07       161.36 o                         
 -43   3  11          4.18         39.04        56.24 o                         
 -41   3  11         28.28         11.37        33.23 o                         
 -39   3  11          1.12         13.49        28.46 o                         
 -37   3  11        327.47        323.12        38.90 o                         
 -35   3  11        136.40        125.33        27.17 o                         
 -33   3  11         76.48        110.19        25.48 o                         
 -31   3  11        250.08        250.86        26.39 o                         
 -29   3  11        312.12        337.31        27.10 o                         
 -27   3  11        207.60        305.95        25.21 o                         
 -25   3  11        713.26        811.19        33.69 o                         
 -23   3  11       1356.22       1202.20        38.11 o                         
 -21   3  11        388.74        539.96        26.69 o                         
 -19   3  11         34.00         57.42        18.70 o                         
 -17   3  11         75.58        129.89        30.47 o                         
 -15   3  11         74.69         63.61        15.60 o                         
 -13   3  11         49.58        100.72        17.13 o                         
 -11   3  11       1155.42       1166.73        32.53 o                         
  -9   3  11        715.66        805.33        30.01 o                         
  -7   3  11         44.12         82.93        14.96 o                         
  -5   3  11        203.67        169.57        15.93 o                         
  -3   3  11        914.87        913.73        26.69 o                         
  -1   3  11        557.64        675.16        23.60 o                         
   1   3  11        906.12        956.39        28.71 o                         
   3   3  11        352.13        412.75        21.26 o                         
   5   3  11        133.36        126.47        16.54 o                         
   7   3  11       1058.04        936.67        29.68 o                         
   9   3  11         27.66         51.32        22.98 o                         
  11   3  11       1296.95       1290.56        53.40 o                         
  13   3  11        445.47        465.89        24.84 o                         
  15   3  11        452.94        460.26        28.30 o                         
  17   3  11       1091.59       1005.13        62.98 o                         
  19   3  11        866.91        953.10        40.33 o                         
  21   3  11        254.20        255.83        25.66 o                         
  23   3  11        691.49        667.14        57.51 o                         
  25   3  11        148.03         93.62        26.59 o                         
  27   3  11        178.74        207.70        31.06 o                         
  29   3  11         21.71         48.44        32.10 o                         
  31   3  11        225.74        246.91        38.95 o                         
  33   3  11         67.95         78.28        44.01 o                         
 -40   4  11          0.34         77.35        37.12 o                         
 -38   4  11        381.35        403.17        38.10 o                         
 -36   4  11       1834.61       1641.06        57.93 o                         
 -34   4  11        622.47        655.57        39.90 o                         
 -32   4  11        415.69        474.03        52.63 o                         
 -30   4  11       1427.68       1395.59        49.30 o                         
 -28   4  11       1050.46       1051.40        41.25 o                         
 -26   4  11       1010.22        960.32        39.43 o                         
 -24   4  11       3994.71       3802.75        65.74 o                         
 -22   4  11       1791.09       1937.97        79.05 o                         
 -20   4  11        219.00        379.85        34.07 o                         
 -18   4  11       4246.85       3793.03        79.85 o                         
 -16   4  11       8966.00       8767.92       135.13 o                         
 -14   4  11        698.15       1099.53        52.76 o                         
 -12   4  11        818.60        959.76        38.82 o                         
 -10   4  11       7688.56       7191.40        99.89 o                         
  -8   4  11      10162.36      10364.09       130.10 o                         
  -6   4  11        100.80        210.67        48.40 o                         
  -4   4  11       3424.80       3199.77        55.14 o                         
  -2   4  11      10568.85      10580.09       119.30 o                         
   0   4  11        733.98        961.50        34.91 o                         
   2   4  11       5584.44       5265.30        73.73 o                         
   4   4  11       7573.38       7248.19       116.36 o                         
   6   4  11        543.06       1183.27        64.91 o                         
   8   4  11       2688.23       2582.94        56.95 o                         
  10   4  11       4470.15       4294.22        72.15 o                         
  12   4  11       1912.03       1950.50        69.22 o                         
  14   4  11        855.98       1016.15        50.75 o                         
  16   4  11        868.03        776.96        43.69 o                         
  18   4  11        688.73        723.58        50.06 o                         
  20   4  11        769.89        773.52        53.14 o                         
  22   4  11        190.83        188.35        40.56 o                         
  24   4  11        740.11        757.14        58.27 o                         
  26   4  11        549.87        580.64       154.15 o                         
  28   4  11         55.63         50.17        33.58 o                         
  30   4  11       1487.17       1406.30       109.98 o                         
 -35   5  11        106.57        109.06        36.87 o                         
 -33   5  11        109.75         94.77        33.00 o                         
 -31   5  11         44.09         65.84        35.97 o                         
 -29   5  11       1399.68       1444.28        52.84 o                         
 -27   5  11         37.19         48.91        26.66 o                         
 -25   5  11        621.30        549.81        41.90 o                         
 -23   5  11       2168.49       2021.29        77.55 o                         
 -21   5  11        772.99        905.22        49.51 o                         
 -19   5  11        600.81        632.35        43.11 o                         
 -17   5  11       1828.57       1637.64        60.61 o                         
 -15   5  11       1438.64       1614.95        59.57 o                         
 -13   5  11         10.70        108.77        30.44 o                         
 -11   5  11        476.64        586.20        39.93 o                         
  -9   5  11       5072.41       4979.61        96.23 o                         
  -7   5  11         26.97         94.98        27.91 o                         
  -5   5  11        333.76        253.19        31.80 o                         
  -3   5  11       1353.73       1307.61        53.05 o                         
  -1   5  11       2727.76       2832.42        81.17 o                         
   1   5  11        601.28        669.09        50.95 o                         
   3   5  11       1701.29       1615.43        78.20 o                         
   5   5  11       2302.54       2267.39        64.94 o                         
   7   5  11        171.07        268.37        33.14 o                         
   9   5  11       1231.01       1162.86        62.79 o                         
  11   5  11        814.94        816.62        92.85 o                         
  13   5  11         17.78         88.87        54.99 o                         
  15   5  11        264.13        168.60        73.02 o                         
  17   5  11        521.57        520.44        49.38 o                         
  19   5  11        226.77        260.48        44.60 o                         
  21   5  11        151.27        164.91        44.92 o                         
  23   5  11        141.93         86.01        45.89 o                         
  25   5  11        201.91         70.32        59.50 o                         
 -26   6  11         10.08         34.77        33.66 o                         
 -24   6  11         22.59         47.12        61.56 o                         
 -22   6  11        223.70        318.49        52.42 o                         
 -20   6  11        180.99        137.02        38.21 o                         
 -18   6  11         64.70         61.89        36.32 o                         
 -16   6  11        329.32        283.94        40.83 o                         
 -14   6  11         36.07          7.53        32.30 o                         
 -12   6  11        438.85        474.45        44.13 o                         
 -10   6  11        724.02        744.73        49.08 o                         
  -8   6  11         24.74         39.14        31.09 o                         
  -6   6  11          0.00        -18.59        29.33 o                         
  -4   6  11          0.31         16.55        30.49 o                         
  -2   6  11        109.26         99.97        32.55 o                         
   0   6  11        674.77        684.94        58.18 o                         
   2   6  11         66.61        117.68        32.86 o                         
   4   6  11         63.01         33.09        30.75 o                         
   6   6  11         76.45         35.98        32.32 o                         
   8   6  11         11.60         74.91        33.60 o                         
  10   6  11          1.37        -29.75        31.27 o                         
  12   6  11         52.39         75.95        37.43 o                         
  14   6  11        498.39        445.11        55.44 o                         
  16   6  11          4.05        -50.48        55.89 o                         
  -9   7  11       2229.31       2408.74       133.42 o                         
  -7   7  11         42.04        214.55        66.71 o                         
  -5   7  11        790.14        732.00        86.54 o                         
  -3   7  11       3684.74       3450.84       149.64 o                         
  -1   7  11       1207.56       1364.83       113.59 o                         
 -46   0  12        366.87        308.37        58.68 o                         
 -44   0  12        535.12        426.89        59.03 o                         
 -42   0  12       1406.50       1477.37        84.03 o                         
 -40   0  12        839.08       1022.55        71.01 o                         
 -38   0  12       5944.47       5534.83       231.68 o                         
 -36   0  12       3819.29       3735.40       106.55 o                         
 -34   0  12         79.20         42.90        35.16 o                         
 -32   0  12        338.22        369.00        49.58 o                         
 -30   0  12       2998.23       2924.74       128.91 o                         
 -28   0  12      16149.15      15444.17       253.09 o                         
 -26   0  12        285.94        318.89        34.02 o                         
 -24   0  12       3086.25       3320.48       308.30 o                         
 -22   0  12       6273.87       6147.85        99.64 o                         
 -20   0  12      20176.14      20092.53       254.47 o                         
 -18   0  12        678.75       1098.00        82.94 o                         
 -16   0  12       1149.21       1193.04        63.50 o                         
 -14   0  12      13940.43      13188.20       201.42 o                         
 -12   0  12       3917.85       4498.07        88.42 o                         
 -10   0  12       7377.81       7249.68       103.37 o                         
  -8   0  12       2015.17       1966.47        89.78 o                         
  -6   0  12        869.15        774.40        35.40 o                         
  -4   0  12        851.05        848.40        54.16 o                         
  -2   0  12       5580.08       5664.74       101.84 o                         
   0   0  12      19957.28      19073.55       304.62 o                         
   2   0  12        654.28        814.93        66.71 o                         
   4   0  12       2675.98       2885.16        81.87 o                         
   6   0  12      11113.47      10502.05       303.80 o                         
   8   0  12       6703.76       6854.70       139.39 o                         
  10   0  12       4672.68       4306.12       105.03 o                         
  12   0  12      10773.08      10254.97       288.47 o                         
  14   0  12       4494.67       3872.31       104.57 o                         
  16   0  12       2216.91       2419.71        82.40 o                         
  18   0  12       7423.06       6706.90       146.46 o                         
  20   0  12       1471.81       1370.43        96.46 o                         
  22   0  12        523.94        539.08        57.69 o                         
  24   0  12       2561.68       2443.00       104.57 o                         
  26   0  12       2140.99       2120.27       102.77 o                         
  28   0  12        813.50        863.61        77.53 o                         
  30   0  12       1255.20       1094.39        88.34 o                         
  32   0  12       2079.08       1958.00       117.19 o                         
  34   0  12        816.60        724.79        81.13 o                         
 -45   1  12          3.60          2.95        37.29 o                         
 -43   1  12         72.13         17.13        43.56 o                         
 -41   1  12        246.66        215.73        38.59 o                         
 -39   1  12        131.05        116.08        33.59 o                         
 -37   1  12         36.27         50.18        29.74 o                         
 -35   1  12        139.71        168.11        30.96 o                         
 -33   1  12        299.94        283.79        31.49 o                         
 -31   1  12       2848.16       2544.30        74.17 o                         
 -29   1  12        301.95        323.83        26.18 o                         
 -27   1  12         60.44         44.52        18.91 o                         
 -25   1  12         28.72         28.29        17.72 o                         
 -23   1  12         39.15         18.59        15.18 o                         
 -21   1  12       5296.69       5152.40        56.54 o                         
 -19   1  12          6.66         31.19        11.67 o                         
 -17   1  12          3.23         17.80        10.69 o                         
 -15   1  12          7.71         41.91        12.01 o                         
 -13   1  12       6501.42       6474.10        69.17 o                         
 -11   1  12        424.29        455.29        24.09 o                         
  -9   1  12       1428.13       1442.16        31.63 o                         
  -7   1  12       4437.06       4427.19        52.86 o                         
  -5   1  12       3895.61       4088.44        54.72 o                         
  -3   1  12        223.69        221.79        21.65 o                         
  -1   1  12         12.90         13.47        17.58 o                         
   1   1  12       1015.23       1146.00        39.86 o                         
   3   1  12       1314.11       1302.18        41.84 o                         
   5   1  12       3014.88       3065.14        60.41 o                         
   7   1  12       2850.76       2564.40        57.51 o                         
   9   1  12       2301.66       2260.04        53.92 o                         
  11   1  12        160.44        188.64        24.53 o                         
  13   1  12       1416.81       1393.27        38.77 o                         
  15   1  12        229.84        232.78        22.37 o                         
  17   1  12       1235.96       1187.88        43.32 o                         
  19   1  12        120.42        165.41        29.67 o                         
  21   1  12        819.01        823.47        82.76 o                         
  23   1  12         87.44        149.64        50.48 o                         
  25   1  12        291.26        280.77        70.32 o                         
  27   1  12         16.74         25.35        32.49 o                         
  29   1  12        412.12        412.17        49.58 o                         
  31   1  12         42.14         55.86        53.19 o                         
  33   1  12        722.92        728.10        52.59 o                         
  35   1  12         21.75         16.50        42.56 o                         
 -44   2  12        191.01        228.21        54.91 o                         
 -42   2  12        641.05        536.25        43.20 o                         
 -40   2  12         18.34         13.53        29.90 o                         
 -38   2  12        200.20        144.10        35.87 o                         
 -36   2  12        195.19        135.27        29.15 o                         
 -34   2  12       1116.88       1022.21        45.00 o                         
 -32   2  12        353.44        336.74        29.83 o                         
 -30   2  12        269.44        262.78        25.05 o                         
 -28   2  12        901.57        875.41        34.02 o                         
 -26   2  12       1845.10       1773.98        45.46 o                         
 -24   2  12        537.17        554.80        28.03 o                         
 -22   2  12       3644.98       3520.07        58.72 o                         
 -20   2  12       2499.55       2428.55        42.97 o                         
 -18   2  12         65.36        109.99        16.80 o                         
 -16   2  12       1228.28       1173.72        29.95 o                         
 -14   2  12        677.01        779.40        25.26 o                         
 -12   2  12         67.39         33.75        12.92 o                         
 -10   2  12       1412.53       1462.92        36.27 o                         
  -8   2  12       1607.75       1546.45        35.24 o                         
  -6   2  12        148.98        184.65        16.79 o                         
  -4   2  12       1794.93       1726.82        43.93 o                         
  -2   2  12       1384.93       1322.87        32.49 o                         
   0   2  12         60.56         87.63        16.99 o                         
   2   2  12        743.34        764.16        34.29 o                         
   4   2  12        573.45        624.51        24.05 o                         
   6   2  12       3484.05       3185.61        52.60 o                         
   8   2  12        437.32        471.08        25.23 o                         
  10   2  12         82.41        107.97        18.49 o                         
  12   2  12        875.95        859.16        33.67 o                         
  14   2  12        834.45        844.66        33.36 o                         
  16   2  12        378.55        349.03        26.07 o                         
  18   2  12        410.02        357.68        33.84 o                         
  20   2  12        782.89        773.98        45.48 o                         
  22   2  12         48.09         27.98        34.35 o                         
  24   2  12        177.03        188.12        41.84 o                         
  26   2  12          9.14        -11.00        36.91 o                         
  28   2  12        261.61        273.55        39.89 o                         
  30   2  12         45.33         52.94        35.45 o                         
  32   2  12       1261.91       1153.69        61.47 o                         
 -41   3  12       1535.06       1442.98        62.75 o                         
 -39   3  12        384.31        360.03        39.86 o                         
 -37   3  12        302.28        331.71        33.69 o                         
 -35   3  12       3116.62       2926.40        64.56 o                         
 -33   3  12        953.32       1056.21        42.93 o                         
 -31   3  12          1.73         86.60        24.01 o                         
 -29   3  12       2753.00       2489.53        54.16 o                         
 -27   3  12       4316.18       4039.13        66.18 o                         
 -25   3  12         21.44         83.07        22.38 o                         
 -23   3  12       1539.52       1583.15        45.81 o                         
 -21   3  12       6487.14       6188.59        88.98 o                         
 -19   3  12       1983.35       2195.61        49.42 o                         
 -17   3  12       1086.19       1209.43        44.32 o                         
 -15   3  12       6014.67       5825.02        71.27 o                         
 -13   3  12       5261.54       5184.18        68.00 o                         
 -11   3  12          1.31        108.39        32.34 o                         
  -9   3  12       2352.71       2292.20        43.34 o                         
  -7   3  12       4290.09       4469.69        71.22 o                         
  -5   3  12       1453.39       1542.68        33.15 o                         
  -3   3  12        599.31        694.64        24.51 o                         
  -1   3  12       9436.17       9092.20       120.00 o                         
   1   3  12        884.83        926.75        29.51 o                         
   3   3  12       1020.48       1043.28        31.49 o                         
   5   3  12       3727.32       3601.79        54.42 o                         
   7   3  12       5796.69       5595.66        72.67 o                         
   9   3  12        122.41        262.65        24.95 o                         
  11   3  12       6694.86       6111.87        79.22 o                         
  13   3  12       5309.40       4902.17        69.98 o                         
  15   3  12        496.82        563.31        28.93 o                         
  17   3  12         48.98         81.86        21.63 o                         
  19   3  12       3138.31       3128.59        91.15 o                         
  21   3  12       2421.09       2386.61        84.14 o                         
  23   3  12        417.53        503.97        84.74 o                         
  25   3  12       1675.50       1572.20       137.93 o                         
  27   3  12       1586.34       1825.56        85.99 o                         
  29   3  12        168.35        237.99        73.92 o                         
 -38   4  12         56.04         74.70        36.68 o                         
 -36   4  12        145.63        103.81        31.62 o                         
 -34   4  12          3.52          2.66        27.48 o                         
 -32   4  12        139.49        107.16        28.14 o                         
 -30   4  12         82.86        112.67        27.21 o                         
 -28   4  12        591.74        574.04        34.77 o                         
 -26   4  12        238.11        280.73        32.84 o                         
 -24   4  12         29.83         56.71        23.76 o                         
 -22   4  12        637.55        608.46        40.39 o                         
 -20   4  12       1677.54       1560.72        73.24 o                         
 -18   4  12         53.44         69.81        25.74 o                         
 -16   4  12          4.61        -10.86        23.41 o                         
 -14   4  12        473.29        574.26        36.22 o                         
 -12   4  12        896.54        903.82        38.06 o                         
 -10   4  12        214.59        245.42        27.13 o                         
  -8   4  12        778.88        767.64        51.27 o                         
  -6   4  12         23.02         22.01        20.26 o                         
  -4   4  12         59.05          0.33        22.93 o                         
  -2   4  12        153.00        143.40        20.78 o                         
   0   4  12       1943.69       1752.55        67.60 o                         
   2   4  12        339.51        381.74        25.65 o                         
   4   4  12        744.24        782.34        67.11 o                         
   6   4  12       1162.84       1078.69        44.80 o                         
   8   4  12        184.28        228.76        37.77 o                         
  10   4  12         44.37         46.14        20.82 o                         
  12   4  12        959.82        862.71        58.43 o                         
  14   4  12        145.11        138.33        27.80 o                         
  16   4  12        199.92        185.38        29.72 o                         
  18   4  12        803.89        730.37        42.42 o                         
  20   4  12        282.52        260.58        42.58 o                         
  22   4  12        235.58        277.67        44.57 o                         
  24   4  12         15.97        -38.49        38.49 o                         
  26   4  12          5.52          7.21        64.91 o                         
 -33   5  12       2017.17       1907.00        92.90 o                         
 -31   5  12        771.08        828.67        45.68 o                         
 -29   5  12        839.48        935.43        45.04 o                         
 -27   5  12        436.01        502.48        36.91 o                         
 -25   5  12        237.70        181.81        31.89 o                         
 -23   5  12        107.84        167.80        44.23 o                         
 -21   5  12       1676.94       1760.53        65.84 o                         
 -19   5  12          2.95         37.90        50.58 o                         
 -17   5  12        486.13        532.80        41.44 o                         
 -15   5  12         37.25         30.87        29.65 o                         
 -13   5  12       2030.76       1959.87        63.49 o                         
 -11   5  12         32.40         35.45        27.12 o                         
  -9   5  12       2576.01       2512.81        68.88 o                         
  -7   5  12        371.20        395.22        36.34 o                         
  -5   5  12        136.41         87.80        28.63 o                         
  -3   5  12        447.49        489.28        65.18 o                         
  -1   5  12       1419.79       1437.18        69.21 o                         
   1   5  12        361.24        350.37        34.39 o                         
   3   5  12         33.03          1.49        34.92 o                         
   5   5  12        631.42        673.78        42.50 o                         
   7   5  12        859.26        889.10        46.62 o                         
   9   5  12         33.52         61.97        33.30 o                         
  11   5  12         55.36         60.86        32.91 o                         
  13   5  12        388.54        377.88        44.60 o                         
  15   5  12       1975.11       1801.95        77.10 o                         
  17   5  12         52.34        122.40        39.42 o                         
  19   5  12        519.40        408.49        50.68 o                         
  21   5  12       1301.49       1253.05       102.77 o                         
 -24   6  12         67.66         84.17        64.91 o                         
 -22   6  12       2254.10       2179.70        96.17 o                         
 -20   6  12       4084.68       3706.53        96.71 o                         
 -18   6  12         41.91        108.61        37.41 o                         
 -16   6  12        608.78        547.18        46.59 o                         
 -14   6  12       3285.12       3198.68        84.88 o                         
 -12   6  12         84.35        182.40        36.19 o                         
 -10   6  12       3870.00       3623.54        90.50 o                         
  -8   6  12        252.27        253.47        38.19 o                         
  -6   6  12        139.78        140.84        34.88 o                         
  -4   6  12        692.69        757.79        48.75 o                         
  -2   6  12       3127.31       3322.34        85.08 o                         
   0   6  12       1467.21       1609.12        66.59 o                         
   2   6  12         31.61        139.58        33.14 o                         
   4   6  12        339.20        365.83        40.54 o                         
   6   6  12       3289.69       3151.69        84.33 o                         
   8   6  12       2254.55       2138.33        75.21 o                         
  10   6  12          6.22         94.53        37.32 o                         
  12   6  12       1513.43       1369.66        78.55 o                         
 -43   1  13         64.10         95.95        38.34 o                         
 -41   1  13       1329.34       1250.23        66.11 o                         
 -39   1  13        804.90        882.60        51.72 o                         
 -37   1  13        146.49         86.63        30.51 o                         
 -35   1  13          3.41         22.27        28.29 o                         
 -33   1  13       1912.88       1647.00        58.03 o                         
 -31   1  13       2566.80       2343.31        71.94 o                         
 -29   1  13        607.23        645.01        36.86 o                         
 -27   1  13       1223.56       1290.16        40.24 o                         
 -25   1  13       8906.25       8532.64       110.33 o                         
 -23   1  13       1460.14       1471.03        55.43 o                         
 -21   1  13       3893.02       4063.62        55.17 o                         
 -19   1  13       6479.50       6606.47        73.49 o                         
 -17   1  13       3238.72       3111.40        49.39 o                         
 -15   1  13        170.13        407.70        21.61 o                         
 -13   1  13      10437.51      10654.31       116.67 o                         
 -11   1  13       1260.64       1545.01        34.78 o                         
  -9   1  13       2300.39       2227.54        41.87 o                         
  -7   1  13        974.54       1261.07        33.80 o                         
  -5   1  13       6388.69       6348.11        72.74 o                         
  -3   1  13        127.82        291.86        26.12 o                         
  -1   1  13       3905.19       3796.98        69.75 o                         
   1   1  13       5911.79       6554.66        96.81 o                         
   3   1  13       5612.48       5125.12        83.53 o                         
   5   1  13         41.66        157.75        23.74 o                         
   7   1  13       7408.93       7033.75       103.54 o                         
   9   1  13       6808.60       6439.47        98.39 o                         
  11   1  13        744.29        750.38        38.22 o                         
  13   1  13       2823.57       3077.65        66.51 o                         
  15   1  13       4393.72       4045.76        79.13 o                         
  17   1  13        214.10        253.06        34.26 o                         
  19   1  13       1861.18       2058.23        81.59 o                         
  21   1  13       1367.88       1383.86       106.37 o                         
  23   1  13         43.00        -27.04        50.48 o                         
  25   1  13          1.85         86.54        55.89 o                         
  27   1  13       2992.36       3176.80       153.25 o                         
  29   1  13       1205.37       1088.98        99.16 o                         
 -42   2  13        104.53        104.84        34.58 o                         
 -40   2  13        718.31        737.22        45.81 o                         
 -38   2  13       1416.93       1315.31        59.33 o                         
 -36   2  13         33.00         22.53        33.57 o                         
 -34   2  13        347.70        409.30        34.08 o                         
 -32   2  13        850.06        949.95        42.55 o                         
 -30   2  13        123.30        171.85        25.54 o                         
 -28   2  13        142.73        222.37        25.50 o                         
 -26   2  13        702.05        738.52        33.71 o                         
 -24   2  13       2829.97       2474.95        87.29 o                         
 -22   2  13         51.92        137.44        18.38 o                         
 -20   2  13       1451.11       1589.07        33.76 o                         
 -18   2  13       5082.99       4932.09        96.35 o                         
 -16   2  13         39.47         73.27        21.03 o                         
 -14   2  13       1398.76       1575.43        59.41 o                         
 -12   2  13       6481.01       6410.87       111.48 o                         
 -10   2  13       1865.37       1960.36        53.79 o                         
  -8   2  13       1309.50       1408.89        43.33 o                         
  -6   2  13       6842.51       7338.40        87.59 o                         
  -4   2  13       1949.19       1934.40        43.40 o                         
  -2   2  13        112.63        164.93        21.83 o                         
   0   2  13       1098.25       1331.91        45.28 o                         
   2   2  13       4097.28       3881.13        71.32 o                         
   4   2  13        735.05        800.32        37.25 o                         
   6   2  13        669.27        824.32        56.21 o                         
   8   2  13       3098.78       2983.21        63.50 o                         
  10   2  13       1891.81       1783.88        52.92 o                         
  12   2  13        282.98        368.51        31.59 o                         
  14   2  13       1486.01       1518.90        57.94 o                         
  16   2  13       1464.40       1456.86        52.95 o                         
  18   2  13       1014.57       1080.57        51.10 o                         
  20   2  13       2686.77       2617.04        70.94 o                         
  22   2  13       1485.29       1569.07       118.09 o                         
  24   2  13        233.50        209.93        44.17 o                         
  26   2  13         88.07        155.02        45.07 o                         
  28   2  13       1196.38       1070.15        67.42 o                         
  30   2  13        505.89        440.92        55.92 o                         
 -39   3  13        393.26        369.28        41.61 o                         
 -37   3  13        430.68        401.37        39.93 o                         
 -35   3  13        284.11        306.70        33.24 o                         
 -33   3  13        725.71        704.98        37.83 o                         
 -31   3  13        125.79        105.09        27.69 o                         
 -29   3  13         22.22         -4.33        24.69 o                         
 -27   3  13        828.23        795.91        41.35 o                         
 -25   3  13        412.36        394.35        29.06 o                         
 -23   3  13          4.02         14.04        20.32 o                         
 -21   3  13         73.27         90.67        21.00 o                         
 -19   3  13        202.43        218.20        24.82 o                         
 -17   3  13          2.66          9.88        21.01 o                         
 -15   3  13         33.03         52.07        19.49 o                         
 -13   3  13        343.50        362.41        22.49 o                         
 -11   3  13          0.74         24.24        30.55 o                         
  -9   3  13        510.16        513.49        30.37 o                         
  -7   3  13          9.33         -9.95        18.60 o                         
  -5   3  13         32.56         19.25        18.80 o                         
  -3   3  13          2.33         44.62        18.61 o                         
  -1   3  13        543.99        584.02        39.29 o                         
   1   3  13        103.26        120.01        22.81 o                         
   3   3  13        148.71        146.23        26.60 o                         
   5   3  13          1.19        -12.08        15.81 o                         
   7   3  13          5.15         21.08        16.31 o                         
   9   3  13        617.81        606.77        28.02 o                         
  11   3  13         41.51         54.11        19.52 o                         
  13   3  13         21.49         28.85        19.80 o                         
  15   3  13         26.06        101.52        28.37 o                         
  17   3  13        165.46        155.85        44.43 o                         
  19   3  13         26.20         14.23        28.79 o                         
  21   3  13        144.59        111.78        32.95 o                         
  23   3  13          6.34         31.35        37.59 o                         
  25   3  13          2.07         82.01        40.74 o                         
  27   3  13        114.38        128.01        66.71 o                         
 -36   4  13        238.48        201.50        40.47 o                         
 -34   4  13       1921.44       1766.00        58.00 o                         
 -32   4  13       4964.66       5063.90        84.91 o                         
 -30   4  13        120.23        145.10        34.09 o                         
 -28   4  13        718.05        688.24        41.90 o                         
 -26   4  13        968.03       1007.52        45.01 o                         
 -24   4  13       1806.22       1834.05        53.64 o                         
 -22   4  13        476.82        427.62        36.84 o                         
 -20   4  13       1284.20       1283.32        53.50 o                         
 -18   4  13        592.45        635.65        51.66 o                         
 -16   4  13        247.88        255.64        30.44 o                         
 -14   4  13        854.14        903.05        39.52 o                         
 -12   4  13       4622.02       4706.75        77.50 o                         
 -10   4  13          6.03         76.08        22.77 o                         
  -8   4  13         95.17        188.07        24.48 o                         
  -6   4  13       2367.08       2597.96        55.05 o                         
  -4   4  13       2806.69       2652.73        51.21 o                         
  -2   4  13        594.01        600.90        29.51 o                         
   0   4  13        455.71        624.45        30.11 o                         
   2   4  13       1895.95       1935.78        45.58 o                         
   4   4  13        277.88        275.57        28.69 o                         
   6   4  13        802.21        736.52        43.75 o                         
   8   4  13       1562.02       1554.32        57.95 o                         
  10   4  13        478.09        506.88        39.85 o                         
  12   4  13         48.84         91.79        40.76 o                         
  14   4  13       1565.10       1440.95       125.03 o                         
  16   4  13       2053.35       1943.59        61.00 o                         
  18   4  13         22.59         33.48        28.01 o                         
  20   4  13       1234.95       1380.13        59.84 o                         
  22   4  13       1605.47       1367.44        80.32 o                         
  24   4  13        360.36        388.22        64.68 o                         
 -29   5  13         36.67        127.75        38.21 o                         
 -27   5  13        794.64        814.40        46.96 o                         
 -25   5  13       3933.20       3817.09        80.75 o                         
 -23   5  13        132.42        112.44        35.26 o                         
 -21   5  13          6.20        215.42        35.74 o                         
 -19   5  13       2324.59       2087.21        74.09 o                         
 -17   5  13       1561.83       1587.08        62.30 o                         
 -15   5  13         15.79         27.01        29.59 o                         
 -13   5  13        742.96        872.39        47.89 o                         
 -11   5  13        687.40        649.19        42.58 o                         
  -9   5  13        288.14        279.85        33.80 o                         
  -7   5  13         19.79         75.08        29.51 o                         
  -5   5  13        993.10        997.53        59.38 o                         
  -3   5  13        158.12        149.83        30.08 o                         
  -1   5  13        114.98        167.48        30.31 o                         
   1   5  13       2026.65       2136.03        63.49 o                         
   3   5  13       1115.16       1005.86        49.46 o                         
   5   5  13         92.14        191.17        32.09 o                         
   7   5  13        472.57        547.14        40.44 o                         
   9   5  13       3878.94       3687.86        85.44 o                         
  11   5  13        373.87        413.93        44.18 o                         
  13   5  13        376.44        456.18        45.89 o                         
  15   5  13       1082.38        964.95        61.35 o                         
  17   5  13        358.85        271.05        55.89 o                         
 -18   6  13        292.77        255.89        82.94 o                         
 -16   6  13       1193.19       1073.21        64.06 o                         
 -14   6  13         23.95         31.75        35.19 o                         
 -12   6  13         50.51         23.48        34.39 o                         
 -10   6  13         44.15          8.73        32.89 o                         
  -8   6  13        170.78        215.80        47.04 o                         
  -6   6  13          0.82         44.10        32.32 o                         
  -4   6  13        661.22        683.05        47.96 o                         
  -2   6  13        143.08        104.01        33.80 o                         
   0   6  13        143.47        141.81        35.54 o                         
   2   6  13         88.79        103.60        45.28 o                         
   4   6  13         12.61        118.39        36.70 o                         
   6   6  13        183.36        160.92        97.36 o                         
 -42   0  14        217.36        192.92        63.10 o                         
 -40   0  14        231.50        193.58        51.26 o                         
 -38   0  14        305.21        245.98        84.74 o                         
 -36   0  14       4691.98       4784.05       348.87 o                         
 -34   0  14         23.16         -7.71       122.60 o                         
 -32   0  14       4191.80       4092.95       206.44 o                         
 -30   0  14       3150.84       3058.21        89.56 o                         
 -28   0  14        248.27        230.18        54.99 o                         
 -26   0  14         84.04         89.36        67.61 o                         
 -24   0  14      11769.49      10971.04       391.24 o                         
 -22   0  14       1594.26       1486.59        93.72 o                         
 -20   0  14          4.71         -2.21        19.23 o                         
 -18   0  14       2581.60       2831.26        98.02 o                         
 -16   0  14      15181.35      15098.22       257.53 o                         
 -14   0  14        702.56        722.90        51.53 o                         
 -12   0  14        639.80        714.88        52.08 o                         
 -10   0  14       4043.67       4512.94       111.50 o                         
  -8   0  14       5292.74       5246.64       100.55 o                         
  -6   0  14       1405.06       1586.48        57.83 o                         
  -4   0  14       9062.47       9257.92       146.36 o                         
  -2   0  14       1960.87       1999.38       115.39 o                         
   0   0  14        560.92        636.07        49.28 o                         
   2   0  14       3565.87       3980.57       105.03 o                         
   4   0  14      11349.46      10328.74       194.94 o                         
   6   0  14        397.70        410.81        43.31 o                         
   8   0  14       1444.18       1439.96        69.81 o                         
  10   0  14       7052.25       6589.72       145.07 o                         
  12   0  14       1051.62        885.63        67.16 o                         
  14   0  14       1360.54       1301.73        95.56 o                         
  16   0  14       4622.03       4684.06       169.48 o                         
  18   0  14        435.04        403.86        66.71 o                         
  20   0  14        862.94       1170.11        99.16 o                         
  22   0  14       2974.64       2794.57       142.43 o                         
  24   0  14       1672.68       1617.25       118.99 o                         
  26   0  14         14.38        -55.89        55.89 o                         
  28   0  14        835.98        809.52        97.36 o                         
 -41   1  14        182.39        180.39        39.56 o                         
 -39   1  14       1187.50       1057.02        54.64 o                         
 -37   1  14       1166.30       1099.82        56.57 o                         
 -35   1  14         18.81        -22.64        45.66 o                         
 -33   1  14         61.42         63.79        27.27 o                         
 -31   1  14       1359.17       1199.27        84.07 o                         
 -29   1  14        480.86        455.27        35.91 o                         
 -27   1  14        180.38        155.76        24.86 o                         
 -25   1  14          4.30         23.42        20.12 o                         
 -23   1  14       3066.25       2789.56        53.72 o                         
 -21   1  14         19.73         32.93        16.56 o                         
 -19   1  14        108.94        148.22        22.45 o                         
 -17   1  14        839.07        876.54        37.47 o                         
 -15   1  14       2902.85       2752.96        49.25 o                         
 -13   1  14         51.83         69.53        24.06 o                         
 -11   1  14       3787.22       4002.42        82.72 o                         
  -9   1  14       1039.18       1065.72        36.28 o                         
  -7   1  14        223.63        226.26        22.12 o                         
  -5   1  14         64.14        106.36        26.74 o                         
  -3   1  14       4536.58       4583.04        72.73 o                         
  -1   1  14        275.46        264.78        27.66 o                         
   1   1  14         98.05        112.89        24.26 o                         
   3   1  14        511.68        495.20        33.10 o                         
   5   1  14        912.20        879.45        40.95 o                         
   7   1  14         22.21        -10.70        21.68 o                         
   9   1  14        188.17        249.72        28.98 o                         
  11   1  14        354.43        355.78        35.70 o                         
  13   1  14         27.04         12.72        27.64 o                         
  15   1  14       1143.27       1148.07        66.26 o                         
  17   1  14       1105.84       1184.67        68.20 o                         
  19   1  14        105.77        127.11        39.52 o                         
  21   1  14        141.24        131.21        42.58 o                         
  23   1  14       1540.96       1514.47        82.22 o                         
  25   1  14        444.49        507.09        69.41 o                         
  27   1  14         61.81         66.63        64.00 o                         
  29   1  14         61.52         49.52        45.14 o                         
 -40   2  14          1.52        -23.68        34.89 o                         
 -38   2  14        491.66        512.54        60.11 o                         
 -36   2  14       1045.12        976.86        46.31 o                         
 -34   2  14        123.10        135.48        39.63 o                         
 -32   2  14        148.53        166.86        27.35 o                         
 -30   2  14       1592.04       1556.29        50.30 o                         
 -28   2  14       1525.51       1349.93        97.43 o                         
 -26   2  14        568.09        534.61        34.15 o                         
 -24   2  14       1836.52       1784.23        51.79 o                         
 -22   2  14       1290.61       1148.34        39.30 o                         
 -20   2  14         15.32         51.90        21.86 o                         
 -18   2  14        644.21        598.25        34.78 o                         
 -16   2  14       2845.51       2817.79        58.41 o                         
 -14   2  14        436.32        452.46        38.59 o                         
 -12   2  14       1050.70       1211.53        60.36 o                         
 -10   2  14       1030.17       1054.36        51.93 o                         
  -8   2  14        583.16        687.40        40.08 o                         
  -6   2  14          3.15          6.74        21.86 o                         
  -4   2  14       1121.73       1120.50        41.81 o                         
  -2   2  14       4017.59       4126.10        69.58 o                         
   0   2  14          3.80          8.50        22.52 o                         
   2   2  14       1761.99       1684.49        52.02 o                         
   4   2  14       1460.66       1293.03        48.23 o                         
   6   2  14       2867.43       2850.03        65.35 o                         
   8   2  14        390.48        391.81        36.31 o                         
  10   2  14       2232.49       2077.73        64.85 o                         
  12   2  14       2068.71       1821.08        63.13 o                         
  14   2  14        192.40        255.57        41.42 o                         
  16   2  14       1000.88       1032.78        64.37 o                         
  18   2  14        555.15        581.70        87.44 o                         
  20   2  14        337.43        323.22        47.17 o                         
  22   2  14          3.94         13.90        37.59 o                         
  24   2  14       1209.54       1107.33       112.68 o                         
  26   2  14        720.85        711.11        66.15 o                         
 -37   3  14       3621.17       3497.46        82.30 o                         
 -35   3  14        570.40        563.54        41.16 o                         
 -33   3  14       2279.22       2044.16        62.01 o                         
 -31   3  14        886.40        997.78        47.06 o                         
 -29   3  14        677.70        676.48        59.07 o                         
 -27   3  14        225.79        210.47        27.05 o                         
 -25   3  14        246.22        269.27        44.24 o                         
 -23   3  14       2214.65       2254.60        52.44 o                         
 -21   3  14        128.66         98.71        21.60 o                         
 -19   3  14        431.09        392.41        27.53 o                         
 -17   3  14       3186.48       3353.63       101.11 o                         
 -15   3  14        706.43        783.60        47.67 o                         
 -13   3  14       1224.82       1289.39        57.62 o                         
 -11   3  14       4586.25       4535.89        95.04 o                         
  -9   3  14       7524.83       8057.73       134.92 o                         
  -7   3  14       1076.45       1363.80        52.14 o                         
  -5   3  14       6212.58       6367.09       101.99 o                         
  -3   3  14       1516.79       1619.00        74.15 o                         
  -1   3  14       1137.10       1244.36        72.44 o                         
   1   3  14        360.92        389.86        37.86 o                         
   3   3  14       1367.78       1364.38       118.09 o                         
   5   3  14       1673.59       1582.12        70.68 o                         
   7   3  14         67.06         94.23        33.77 o                         
   9   3  14       1758.37       1862.90       153.25 o                         
  11   3  14        168.07         74.82        34.42 o                         
  13   3  14        464.88        441.64        47.80 o                         
  15   3  14        403.04        317.95        43.29 o                         
  17   3  14       4754.24       4604.21       121.75 o                         
  19   3  14        531.41        529.30        53.54 o                         
  21   3  14       2752.94       2796.62       205.54 o                         
  23   3  14       1559.59       1377.57        96.46 o                         
 -32   4  14          1.94          5.47        30.49 o                         
 -30   4  14        578.65        587.63        51.30 o                         
 -28   4  14        188.31        172.48        30.45 o                         
 -26   4  14        287.69        328.54        32.42 o                         
 -24   4  14         20.11         26.97        24.86 o                         
 -22   4  14        193.26        161.92        26.99 o                         
 -20   4  14        386.19        356.66        37.75 o                         
 -18   4  14        132.90        118.75        28.70 o                         
 -16   4  14       2109.82       2096.25        94.05 o                         
 -14   4  14         20.24         59.39        22.48 o                         
 -12   4  14        693.07        743.91        46.44 o                         
 -10   4  14        261.74        291.64        35.94 o                         
  -8   4  14         91.85         78.89        30.17 o                         
  -6   4  14         29.74         12.80        29.37 o                         
  -4   4  14        687.06        774.70        55.53 o                         
  -2   4  14       1118.09       1149.40        80.11 o                         
   0   4  14         75.74        130.25        31.28 o                         
   2   4  14        313.13        335.52        36.22 o                         
   4   4  14          3.94         11.01        35.52 o                         
   6   4  14        770.08        665.29        70.32 o                         
   8   4  14         29.52         -5.89        46.88 o                         
  10   4  14        322.06        316.14        56.79 o                         
  12   4  14        395.45        375.01        39.42 o                         
  14   4  14        332.69        338.96        35.87 o                         
  16   4  14        607.56        547.73        40.48 o                         
  18   4  14        324.00        382.25        90.15 o                         
  20   4  14          0.07        -33.70        39.28 o                         
 -25   5  14        334.19        383.86        48.10 o                         
 -23   5  14        122.28        142.07        37.52 o                         
 -21   5  14         23.19         58.23        34.35 o                         
 -19   5  14        498.03        520.85        43.18 o                         
 -17   5  14       1134.55       1182.64        56.30 o                         
 -15   5  14        755.74        771.68        73.94 o                         
 -13   5  14       1519.86       1374.55        57.93 o                         
 -11   5  14        410.36        431.34        37.94 o                         
  -9   5  14        100.32         95.12        30.54 o                         
  -7   5  14         37.65         69.48        28.60 o                         
  -5   5  14       1025.43        981.26        82.55 o                         
  -3   5  14       1133.09       1150.47        62.09 o                         
  -1   5  14         34.01        113.44        35.31 o                         
   1   5  14        121.62         72.95        33.38 o                         
   3   5  14        204.07        187.62        31.48 o                         
   5   5  14         50.18         58.76        28.98 o                         
   7   5  14        159.08        138.38        31.48 o                         
   9   5  14         28.80         47.71        29.35 o                         
  11   5  14       1474.24       1285.51        59.26 o                         
  13   5  14        527.28        605.57        53.62 o                         
 -39   1  15       1252.15       1228.23        68.94 o                         
 -37   1  15         12.57         26.70        33.65 o                         
 -35   1  15       3232.59       3053.91        78.24 o                         
 -33   1  15        534.05        506.56        38.72 o                         
 -31   1  15          8.70          7.83        25.77 o                         
 -29   1  15        947.98        894.88        44.61 o                         
 -27   1  15       1816.50       1868.53        53.32 o                         
 -25   1  15        337.77        402.16        32.05 o                         
 -23   1  15        106.61        118.19        24.10 o                         
 -21   1  15       2970.69       2967.15        62.28 o                         
 -19   1  15       1110.28       1221.83        42.73 o                         
 -17   1  15       1381.68       1338.80        68.66 o                         
 -15   1  15       3897.45       3809.73        88.03 o                         
 -13   1  15       2768.30       2813.13        75.82 o                         
 -11   1  15         62.34        249.52        33.72 o                         
  -9   1  15       4635.22       4568.85        76.33 o                         
  -7   1  15       7399.66       7811.16        94.46 o                         
  -5   1  15        452.72        801.05        41.93 o                         
  -3   1  15       2552.29       2616.07        52.36 o                         
  -1   1  15       5264.13       5260.50        91.38 o                         
   1   1  15       1142.10       1253.54        51.40 o                         
   3   1  15        179.81        197.12        31.42 o                         
   5   1  15       2239.07       2161.37        67.60 o                         
   7   1  15       2270.01       2123.89        73.37 o                         
   9   1  15         51.61         33.03        33.62 o                         
  11   1  15        758.85        883.95        59.92 o                         
  13   1  15       1103.80       1256.16        96.46 o                         
  15   1  15        500.56        618.12        55.45 o                         
  17   1  15        208.57        221.24        45.24 o                         
  19   1  15        346.85        344.99        51.34 o                         
  21   1  15       1554.95       1640.59       120.80 o                         
  23   1  15          1.12         12.62        39.52 o                         
  25   1  15       2262.71       2282.69       101.35 o                         
 -38   2  15         24.99        111.49        37.62 o                         
 -36   2  15       1706.49       1532.76        65.59 o                         
 -34   2  15       2471.97       2100.25        70.02 o                         
 -32   2  15         55.37         86.75        31.36 o                         
 -30   2  15        290.43        264.07        49.92 o                         
 -28   2  15       1706.26       1795.09        57.51 o                         
 -26   2  15       1463.20       1356.40        63.46 o                         
 -24   2  15        190.42        223.01        72.12 o                         
 -22   2  15        534.10        463.66        47.10 o                         
 -20   2  15        976.76        904.31        39.90 o                         
 -18   2  15          0.31         50.68        27.84 o                         
 -16   2  15       4133.13       4026.51        83.53 o                         
 -14   2  15       7987.46       7862.90       130.12 o                         
 -12   2  15         42.36        253.82        78.95 o                         
 -10   2  15       7389.22       7564.76       142.26 o                         
  -8   2  15      12451.73      12453.36       187.53 o                         
  -6   2  15       1869.09       2532.65        76.77 o                         
  -4   2  15       2280.05       2505.05        63.62 o                         
  -2   2  15       4260.07       4308.34        82.24 o                         
   0   2  15       3338.60       3487.70        82.86 o                         
   2   2  15        678.28        916.79        49.06 o                         
   4   2  15        860.37        818.79        63.38 o                         
   6   2  15        555.14        575.96        60.11 o                         
   8   2  15        223.13        247.11        39.02 o                         
  10   2  15        237.35        256.24        42.69 o                         
  12   2  15        104.62        140.60        38.74 o                         
  14   2  15       1278.63       1428.40        75.19 o                         
  16   2  15        223.38        301.47        47.12 o                         
  18   2  15       1910.56       1793.74        86.66 o                         
  20   2  15        317.82        332.31        74.82 o                         
  22   2  15         89.66        116.78        44.40 o                         
  24   2  15       1707.19       1732.16        92.37 o                         
 -35   3  15        575.50        506.40        45.52 o                         
 -33   3  15          7.46          9.73        31.89 o                         
 -31   3  15         64.25         71.54        45.61 o                         
 -29   3  15        346.82        361.32        37.24 o                         
 -27   3  15        795.57        927.95        48.26 o                         
 -25   3  15          0.62         42.12        27.19 o                         
 -23   3  15        744.83        684.55       159.56 o                         
 -21   3  15          5.70          7.37        31.72 o                         
 -19   3  15        220.97        220.84        39.19 o                         
 -17   3  15        523.85        558.54        57.49 o                         
 -15   3  15         85.18         90.82        32.36 o                         
 -13   3  15         11.50         13.87        34.72 o                         
 -11   3  15       1409.73       1666.93        64.59 o                         
  -9   3  15        988.16       1029.82        67.22 o                         
  -7   3  15         55.78         71.38        48.27 o                         
  -5   3  15        421.14        546.44        43.52 o                         
  -3   3  15        969.09       1106.63        55.46 o                         
  -1   3  15          2.19        -13.19        28.76 o                         
   1   3  15        408.17        479.35        42.52 o                         
   3   3  15          0.01         40.19        34.90 o                         
   5   3  15       1018.86       1072.05       121.70 o                         
   7   3  15        222.77        287.26        70.32 o                         
   9   3  15         16.51         28.72        35.42 o                         
  11   3  15        352.27        261.43        43.35 o                         
  13   3  15       1593.34       1567.65        78.40 o                         
  15   3  15        297.33        323.65        47.17 o                         
  17   3  15        166.43        107.52        76.63 o                         
  19   3  15        775.36        553.66       103.67 o                         
  21   3  15        208.39        146.69        51.38 o                         
 -30   4  15        559.41        567.21        40.55 o                         
 -28   4  15       3221.10       3326.34        77.42 o                         
 -26   4  15        102.35        202.81        35.40 o                         
 -24   4  15        121.97        128.64        33.05 o                         
 -22   4  15        385.90        424.46        52.03 o                         
 -20   4  15       1295.67       1094.39       117.19 o                         
 -18   4  15         10.51         82.94        68.51 o                         
 -16   4  15       1111.33       1141.27       111.78 o                         
 -14   4  15        552.65        692.35        64.42 o                         
 -12   4  15          7.08         89.36        44.60 o                         
 -10   4  15       1067.04       1056.33        88.34 o                         
  -8   4  15       1379.55       1475.39        83.15 o                         
  -6   4  15         39.86        149.28        44.40 o                         
  -4   4  15         50.53         49.34        41.15 o                         
  -2   4  15       1357.42       1348.52        80.35 o                         
   0   4  15        335.02        428.79        85.64 o                         
   2   4  15         49.87         97.48        47.99 o                         
   4   4  15        127.29         55.89        70.32 o                         
   6   4  15       1581.94       1570.37       133.42 o                         
 -21   5  15       1495.66       1368.44        90.15 o                         
 -19   5  15        502.98        534.08        48.09 o                         
 -17   5  15        333.28        297.08        53.72 o                         
 -15   5  15       1542.38       1304.48        83.42 o                         
 -13   5  15        369.00        387.76        59.55 o                         
 -11   5  15        149.37        309.32        61.15 o                         
  -9   5  15       1297.85       1391.88       126.21 o                         
  -7   5  15       2016.05       2176.16       156.86 o                         
  -5   5  15          2.44        117.19        72.12 o                         
  -3   5  15        518.97        548.10        95.56 o                         
  -1   5  15       1233.26       1216.99       122.60 o                         
   1   5  15        590.82        614.81        99.16 o                         
   3   5  15         70.53        174.89        75.72 o                         
   5   5  15       1450.46       1316.15       126.21 o                         
 -36   0  16        746.78        823.95        73.92 o                         
 -34   0  16       1798.89       1761.48        95.56 o                         
 -32   0  16       4061.20       3288.58       118.99 o                         
 -30   0  16        347.48        334.73        43.54 o                         
 -28   0  16        346.78        326.40        93.75 o                         
 -26   0  16       1725.53       1777.71       126.21 o                         
 -24   0  16         47.93         83.47        43.29 o                         
 -22   0  16        491.08        535.30        61.30 o                         
 -20   0  16       1044.90       1070.73        67.53 o                         
 -18   0  16        498.10        513.45        72.12 o                         
 -16   0  16         14.54        107.77        39.46 o                         
 -14   0  16       2131.09       2383.07       105.47 o                         
 -12   0  16       1478.11       1695.25        79.61 o                         
 -10   0  16        865.54        998.87        64.30 o                         
  -8   0  16        213.72        342.05        46.21 o                         
  -6   0  16       4277.40       4479.24       119.76 o                         
  -4   0  16        606.21        682.04        55.92 o                         
  -2   0  16        286.71        281.89        45.14 o                         
   0   0  16       1324.16       1465.80       102.77 o                         
   2   0  16        719.87        867.22        86.54 o                         
   4   0  16         26.55          3.61        43.27 o                         
   6   0  16       1143.64       1267.47        99.16 o                         
   8   0  16        347.97        237.99        59.50 o                         
  10   0  16       2846.99       2911.76       138.83 o                         
  12   0  16        131.06        183.90        55.89 o                         
  14   0  16       2259.53       2264.50       129.81 o                         
  16   0  16        829.69        777.07        84.74 o                         
  18   0  16       3588.21       3744.73       165.87 o                         
  20   0  16       1420.36       1440.56       120.80 o                         
  22   0  16       4072.53       3930.43       178.49 o                         
 -37   1  16       1254.11       1129.14        92.76 o                         
 -35   1  16        337.89        318.62        67.45 o                         
 -33   1  16       2254.49       2002.24       104.34 o                         
 -31   1  16       1986.44       1883.74        68.76 o                         
 -29   1  16        156.90        165.23        37.99 o                         
 -27   1  16       2012.87       1950.50       141.53 o                         
 -25   1  16        829.49        713.33        51.31 o                         
 -23   1  16         59.92        131.22        34.86 o                         
 -21   1  16        352.80        396.15        41.85 o                         
 -19   1  16       1229.70       1329.28        60.95 o                         
 -17   1  16         23.24         -0.11        32.70 o                         
 -15   1  16       1248.86       1336.24        61.30 o                         
 -13   1  16        824.36        925.15        51.50 o                         
 -11   1  16        140.15        125.25        64.37 o                         
  -9   1  16        419.68        546.93        52.42 o                         
  -7   1  16       3732.75       3744.26        80.32 o                         
  -5   1  16        124.55        147.48        31.14 o                         
  -3   1  16          3.97        -25.08        25.08 o                         
  -1   1  16        339.12        370.65        39.12 o                         
   1   1  16       1260.88       1226.75        71.36 o                         
   3   1  16        712.09        782.96        75.72 o                         
   5   1  16         22.26         58.40        35.63 o                         
   7   1  16        575.14        716.35        58.60 o                         
   9   1  16        464.93        490.12        54.09 o                         
  11   1  16        978.79       1055.35        67.53 o                         
  13   1  16        781.81        766.39       128.91 o                         
  15   1  16       1267.19       1321.08       116.29 o                         
  17   1  16        812.46        856.59        77.53 o                         
  19   1  16        455.08        425.26        54.78 o                         
  21   1  16       1812.07       1833.60        92.42 o                         
 -34   2  16         56.31         36.02        43.35 o                         
 -32   2  16        407.55        435.41        40.65 o                         
 -30   2  16         20.63        -35.39        38.73 o                         
 -28   2  16        786.12        655.61        60.40 o                         
 -26   2  16         47.93         42.86        51.38 o                         
 -24   2  16         20.71         19.29        33.34 o                         
 -22   2  16         39.17         93.68        28.70 o                         
 -20   2  16       1800.06       1806.02        53.09 o                         
 -18   2  16        996.65        997.07        49.72 o                         
 -16   2  16         31.35         30.72        21.76 o                         
 -14   2  16        135.97        173.40        35.90 o                         
 -12   2  16       5387.10       5396.07       111.69 o                         
 -10   2  16       2834.28       2894.83        82.63 o                         
  -8   2  16         46.25        119.76        33.74 o                         
  -6   2  16       1600.86       1606.10        60.70 o                         
  -4   2  16       2755.79       2925.29        73.03 o                         
  -2   2  16          3.82          5.31        27.89 o                         
   0   2  16        463.08        425.00        42.98 o                         
   2   2  16       1091.61       1069.22       129.81 o                         
   4   2  16         52.85         77.65        37.46 o                         
   6   2  16       1110.50       1291.76        73.94 o                         
   8   2  16        665.70        665.52       103.67 o                         
  10   2  16          9.32        -34.90        34.90 o                         
  12   2  16          4.36          6.31        38.25 o                         
  14   2  16        423.67        456.25        51.62 o                         
  16   2  16       1290.98       1450.07        80.89 o                         
  18   2  16          0.99         29.75        40.80 o                         
  20   2  16        225.72        274.78        50.95 o                         
 -31   3  16       2424.03       2166.24        97.04 o                         
 -29   3  16         60.89        159.81        45.31 o                         
 -27   3  16       2640.13       2554.80       181.20 o                         
 -25   3  16       1142.12       1084.80        70.35 o                         
 -23   3  16         13.97         28.15        44.17 o                         
 -21   3  16        122.76        129.73        37.78 o                         
 -19   3  16       3046.59       3058.77        79.81 o                         
 -17   3  16        456.95        467.07        39.43 o                         
 -15   3  16        882.49       1001.36        64.66 o                         
 -13   3  16       4802.70       4967.59       108.13 o                         
 -11   3  16       1675.05       1883.19       117.93 o                         
  -9   3  16        735.40        763.36        50.60 o                         
  -7   3  16       2072.53       2103.19        74.71 o                         
  -5   3  16       4322.73       4507.34       102.71 o                         
  -3   3  16        417.56        598.01        46.50 o                         
  -1   3  16       1286.47       1357.36        64.27 o                         
   1   3  16       2567.97       2599.39        80.81 o                         
   3   3  16        915.21        926.99        72.31 o                         
   5   3  16        307.52        348.81        46.96 o                         
   7   3  16        192.94        191.82        42.58 o                         
   9   3  16       1292.58       1305.09        73.91 o                         
  11   3  16        390.75        528.37        54.17 o                         
  13   3  16       3726.20       3928.06       117.27 o                         
  15   3  16       1326.55       1287.48        77.64 o                         
 -24   4  16        331.34        328.94        52.35 o                         
 -22   4  16         60.92        108.40        41.74 o                         
 -20   4  16       1613.58       1642.47        81.38 o                         
 -18   4  16         25.32         55.89        75.72 o                         
 -16   4  16        475.28        457.95        93.75 o                         
 -14   4  16         14.40         -4.99        45.89 o                         
 -12   4  16       1447.75       1554.27        92.13 o                         
 -10   4  16         89.01        152.84        48.91 o                         
  -8   4  16        976.08       1117.21        76.65 o                         
  -6   4  16        881.67       1068.42        75.80 o                         
  -4   4  16        176.97        134.25        46.71 o                         
  -2   4  16        507.48        522.54        60.84 o                         
   0   4  16        161.38        159.48        48.48 o                         
   2   4  16         61.60          3.61        70.32 o                         
   4   4  16        363.13        468.77        95.56 o                         
   6   4  16        620.69        688.73       106.37 o                         
   8   4  16        733.73        852.79       109.98 o                         
 -33   1  17        308.86        452.56        53.11 o                         
 -31   1  17       1754.44       1612.23        74.25 o                         
 -29   1  17         44.73        -12.62        79.33 o                         
 -27   1  17        376.31        609.40       100.97 o                         
 -25   1  17        641.89        811.33       106.37 o                         
 -23   1  17        747.85        771.06        53.23 o                         
 -21   1  17        114.19         51.79        36.34 o                         
 -19   1  17        499.12        501.77        46.58 o                         
 -17   1  17       1392.85       1507.96        67.60 o                         
 -15   1  17       1470.96       1505.44        68.03 o                         
 -13   1  17         61.89        145.68        36.13 o                         
 -11   1  17       1911.91       2135.49        75.10 o                         
  -9   1  17       4695.67       4824.27       105.99 o                         
  -7   1  17        240.18        575.91        74.19 o                         
  -5   1  17       1377.83       1583.05        69.08 o                         
  -3   1  17        764.18        828.78        52.95 o                         
  -1   1  17        448.02        587.02        47.73 o                         
   1   1  17        648.60        874.87        63.59 o                         
   3   1  17       1155.34       1313.45        77.77 o                         
   5   1  17         10.30          2.47        36.18 o                         
   7   1  17        226.38        269.91        46.52 o                         
   9   1  17        868.48        835.05       100.97 o                         
  11   1  17        682.48        759.20        63.71 o                         
  13   1  17        165.60        178.59        46.88 o                         
  15   1  17        159.95        249.54        50.25 o                         
  17   1  17       1877.06       1838.46        94.32 o                         
 -30   2  17       5197.29       4697.80       126.99 o                         
 -28   2  17        168.31        320.94        48.01 o                         
 -26   2  17       1229.94       1297.56       161.36 o                         
 -24   2  17       2589.74       2537.52        88.18 o                         
 -22   2  17        757.03        731.34       102.77 o                         
 -20   2  17        170.89        269.10        42.60 o                         
 -18   2  17       1647.41       1840.83        75.76 o                         
 -16   2  17       1859.23       1825.48        74.76 o                         
 -14   2  17         36.45        268.27        59.41 o                         
 -12   2  17        876.72       1062.05        82.41 o                         
 -10   2  17       1793.93       1830.86        73.89 o                         
  -8   2  17       1114.88       1218.03        61.93 o                         
  -6   2  17        217.93        395.79        43.48 o                         
  -4   2  17       2816.20       2977.40       117.54 o                         
  -2   2  17       2810.21       2958.75        86.98 o                         
   0   2  17         33.80        233.09        38.89 o                         
   2   2  17       3709.07       3874.59        98.07 o                         
   4   2  17        877.40        846.08        63.13 o                         
   6   2  17        334.15        378.29        50.25 o                         
   8   2  17        449.50        540.30        54.78 o                         
  10   2  17       3453.26       3577.40       154.15 o                         
  12   2  17        556.32        524.57        66.71 o                         
  14   2  17        688.52        911.79        68.81 o                         
 -25   3  17         93.57          0.50        49.58 o                         
 -23   3  17          2.65        -32.48        63.10 o                         
 -21   3  17         34.65         55.68        36.92 o                         
 -19   3  17         34.13         12.87        48.81 o                         
 -17   3  17         71.86         84.99        33.20 o                         
 -15   3  17         43.96         14.58        28.35 o                         
 -13   3  17        355.88        288.06        95.56 o                         
 -11   3  17        115.46        108.57        38.38 o                         
  -9   3  17          8.78         30.31        34.86 o                         
  -7   3  17         18.05         29.49        33.97 o                         
  -5   3  17         69.01         47.69        34.49 o                         
  -3   3  17         45.78         94.85        36.72 o                         
  -1   3  17         18.83         37.99        35.65 o                         
   1   3  17        117.94        145.48        52.14 o                         
   3   3  17          2.07          3.12        39.41 o                         
   5   3  17         87.06         68.97        36.22 o                         
   7   3  17         63.43         68.30        42.35 o                         
   9   3  17          0.32         -9.38        37.99 o                         
 -16   4  17       1081.92       1289.11       129.81 o                         
 -14   4  17         98.74        310.44        58.45 o                         
 -12   4  17        817.68        828.88        76.65 o                         
 -10   4  17       1988.71       1982.35       196.52 o                         
  -8   4  17        471.19        606.96        66.71 o                         
  -6   4  17        593.43        834.12        93.75 o                         
  -4   4  17       1285.78       1231.41        98.26 o                         
  -2   4  17       1750.98       2005.44       101.76 o                         
   0   4  17         10.16        161.75        73.02 o                         
 -24   0  18        871.82        791.49        93.75 o                         
 -22   0  18       1705.73       1692.97       128.01 o                         
 -20   0  18        998.36        921.31        99.16 o                         
 -18   0  18        417.28        539.50        89.25 o                         
 -16   0  18        938.15       1100.91        91.95 o                         
 -14   0  18       1368.85       1422.22        85.30 o                         
 -12   0  18       1251.27       1428.51        83.50 o                         
 -10   0  18       1742.36       2064.77        94.66 o                         
  -8   0  18       2109.27       2246.71       106.37 o                         
  -6   0  18        110.37        160.09        45.89 o                         
  -4   0  18        372.33        365.98        69.41 o                         
  -2   0  18        469.45        542.98        60.31 o                         
   0   0  18       1579.55       1751.35       131.62 o                         
   2   0  18        223.87        162.27        59.50 o                         
   4   0  18       2236.05       2105.84       129.81 o                         
   6   0  18       1055.34       1166.51       104.57 o                         
   8   0  18        620.75        515.64        81.13 o                         
  10   0  18       1131.94       1382.86       117.19 o                         
  12   0  18       1220.47       1098.00       104.57 o                         
 -27   1  18       1094.66       1186.34       126.21 o                         
 -25   1  18        589.43        596.78       100.97 o                         
 -23   1  18        518.03        552.86        50.93 o                         
 -21   1  18        424.20        394.52        46.27 o                         
 -19   1  18        282.64        278.42        43.41 o                         
 -17   1  18        884.98        917.12        82.73 o                         
 -15   1  18        119.45        159.54        37.78 o                         
 -13   1  18         11.48         34.84        34.66 o                         
 -11   1  18        106.46        150.57        37.52 o                         
  -9   1  18        131.18        164.37        38.02 o                         
  -7   1  18         46.15         25.06        34.66 o                         
  -5   1  18          7.11         28.95        35.08 o                         
  -3   1  18        923.31       1026.11        59.47 o                         
  -1   1  18       1649.53       1738.75        88.13 o                         
   1   1  18          8.44         14.75        33.79 o                         
   3   1  18       1282.61       1357.54        79.67 o                         
   5   1  18        248.69        120.17        43.86 o                         
   7   1  18       2849.65       3070.78       117.19 o                         
   9   1  18         16.26         93.97        43.12 o                         
  11   1  18       2049.64       2240.13        98.80 o                         
 -24   2  18        365.77        409.27        99.16 o                         
 -22   2  18        798.12        850.18        73.92 o                         
 -20   2  18         82.63        125.65        40.12 o                         
 -18   2  18          7.92        -16.00        43.72 o                         
 -16   2  18       1407.96       1413.97       150.54 o                         
 -14   2  18       1396.82       1535.29       133.67 o                         
 -12   2  18          4.41         35.40        37.89 o                         
 -10   2  18        862.95        931.04        57.63 o                         
  -8   2  18        980.54       1110.28        69.35 o                         
  -6   2  18        146.65        174.75        39.23 o                         
  -4   2  18          3.99        -11.33        35.51 o                         
  -2   2  18       1723.03       1863.01        78.68 o                         
   0   2  18         80.69        163.44        48.30 o                         
   2   2  18        678.25        762.67        62.05 o                         
   4   2  18        113.86        146.78        40.65 o                         
   6   2  18         76.26         94.08        45.24 o                         
   8   2  18          1.18         -8.89        38.18 o                         
 -17   3  18         61.01        125.69        51.92 o                         
 -15   3  18       1061.86       1215.39        86.49 o                         
 -13   3  18       1268.67       1405.63       143.33 o                         
 -11   3  18        244.60        250.27       127.11 o                         
  -9   3  18        461.67        600.45        53.60 o                         
  -7   3  18       1942.05       1874.47        78.77 o                         
  -5   3  18        559.01        679.02        53.76 o                         
  -3   3  18       1879.81       2180.39        82.62 o                         
  -1   3  18       2388.82       2454.16       132.50 o                         
   1   3  18        694.38        672.35        53.73 o                         
 -21   1  19       1545.79       1729.88        94.97 o                         
 -19   1  19       1813.17       1957.94        83.74 o                         
 -17   1  19        523.18        572.73        53.02 o                         
 -15   1  19        269.96        297.60        46.55 o                         
 -13   1  19       2269.88       2501.07        87.14 o                         
 -11   1  19        940.81       1152.27       110.53 o                         
  -9   1  19        224.28        217.32        43.22 o                         
  -7   1  19        330.18        454.89        71.69 o                         
  -5   1  19       1352.65       1526.14        73.50 o                         
  -3   1  19        567.46        627.30        52.82 o                         
  -1   1  19       2013.09       2320.44        85.40 o                         
   1   1  19       1097.10       1125.09        63.77 o                         
 -14   2  19         79.17         48.17        41.58 o                         
 -12   2  19        161.89        276.40        46.71 o                         
 -10   2  19       1523.53       1531.02       103.34 o                         
  -8   2  19         98.67         97.18        40.78 o                         
  -6   2  19        541.78        628.58        53.65 o                         
  -4   2  19        932.43        994.77        63.13 o                         
                                                                                
